# Supplementary material for: Melanoma proteomics suggests functional differences related to mutational status
Source: Sci Rep. 2019 May 10;9:7217. doi: 10.1038/s41598-019-43512-z (PMC6510784; doi:10.1038/s41598-019-43512-z)
Supplement: Supplementary file 1 — Dataset 1 [file 41598_2019_43512_MOESM1_ESM.xlsx]

## Sheet: Sup Table 1
#Sup Table S1: Raw proteomics data
Protein IDs	Majority protein IDs	Peptide counts (all)	Peptide counts (razor+unique)	Peptide counts (unique)	Fasta headers	Number of proteins	Peptides	Razor + unique peptides	Unique peptides	Peptides 20170510_02_MEL_014	Peptides 20170510_03_MEL_007	Peptides 20170510_04_MEL_004	Peptides 20170510_06_MEL_001	Peptides 20170510_07_MEL_011	Peptides 20170510_08_MEL_012	Peptides 20170510_10_MEL_003	Peptides 20170510_11_MEL_009	Peptides 20170510_12_MEL_006	Peptides 20170510_14_MEL_002	Peptides 20170510_15_MEL_010	Peptides 20170510_16_MEL_013	Peptides 20170510_18_MEL_008	Peptides 20170510_19_MEL_005	Razor + unique peptides 20170510_02_MEL_014	Razor + unique peptides 20170510_03_MEL_007	Razor + unique peptides 20170510_04_MEL_004	Razor + unique peptides 20170510_06_MEL_001	Razor + unique peptides 20170510_07_MEL_011	Razor + unique peptides 20170510_08_MEL_012	Razor + unique peptides 20170510_10_MEL_003	Razor + unique peptides 20170510_11_MEL_009	Razor + unique peptides 20170510_12_MEL_006	Razor + unique peptides 20170510_14_MEL_002	Razor + unique peptides 20170510_15_MEL_010	Razor + unique peptides 20170510_16_MEL_013	Razor + unique peptides 20170510_18_MEL_008	Razor + unique peptides 20170510_19_MEL_005	Unique peptides 20170510_02_MEL_014	Unique peptides 20170510_03_MEL_007	Unique peptides 20170510_04_MEL_004	Unique peptides 20170510_06_MEL_001	Unique peptides 20170510_07_MEL_011	Unique peptides 20170510_08_MEL_012	Unique peptides 20170510_10_MEL_003	Unique peptides 20170510_11_MEL_009	Unique peptides 20170510_12_MEL_006	Unique peptides 20170510_14_MEL_002	Unique peptides 20170510_15_MEL_010	Unique peptides 20170510_16_MEL_013
CON__A3EZ79	CON__A3EZ79	7	1	1	>A3EZ79 TREMBL:A3EZ79;Q32W65;Q6UXC7 Tax_Id=9606 Gene_Symbol=DMKN Dermokine beta-1	1	7	1	1	0	5	6	7	0	1	5	1	2	2	0	1	0	3	0	1	1	1	0	1	1	0	1	1	0	0	0	1	0	1	1	1	0	1	1	0	1	1	0	0
sp|Q6E0U4|DMKN_HUMAN;CON__A3EZ82	sp|Q6E0U4|DMKN_HUMAN;CON__A3EZ82	10;10	10;10	4;4	>sp|Q6E0U4|DMKN_HUMAN Dermokine OS=Homo sapiens GN=DMKN PE=1 SV=3;>A3EZ82 TREMBL:A3EZ82;Q32W66 Tax_Id=9606 Gene_Symbol=DMKN Dermokine	2	10	10	4	0	6	7	10	0	0	5	1	3	3	0	1	0	3	0	6	7	10	0	0	5	1	3	3	0	1	0	3	0	2	2	4	0	0	1	0	2	2	0	0
sp|O43790|KRT86_HUMAN;CON__O43790;sp|Q14533|KRT81_HUMAN;CON__Q14533;sp|P78385|KRT83_HUMAN;CON__Q6NT21;CON__P78385;zz|FGCZCont0078_P15241|K2M2_SHEEP;zz|FGCZCont0044_P15241|K2M2_SHEEP;zz|FGCZCont0004_Q148H4|KRT81_BOVIN;CON__Q61726;sp|A6NCN2|KR87P_HUMAN;zz|FGCZCont0003_P97861|KRT86_MOUSE;sp|Q9NSB4|KRT82_HUMAN;CON__Q9NSB4;zz|FGCZCont0021_P02539|K2M1_SHEEP	sp|O43790|KRT86_HUMAN;CON__O43790;sp|Q14533|KRT81_HUMAN;CON__Q14533;sp|P78385|KRT83_HUMAN;CON__Q6NT21;CON__P78385;zz|FGCZCont0078_P15241|K2M2_SHEEP;zz|FGCZCont0044_P15241|K2M2_SHEEP;zz|FGCZCont0004_Q148H4|KRT81_BOVIN;CON__Q61726	17;17;17;17;15;15;14;12;12;11;9;7;3;2;2;1	6;6;6;6;4;4;3;2;2;1;2;1;1;0;0;1	3;3;3;3;1;1;1;0;0;0;0;0;0;0;0;0	>sp|O43790|KRT86_HUMAN Keratin, type II cuticular Hb6 OS=Homo sapiens GN=KRT86 PE=1 SV=1;>O43790 SWISS-PROT:O43790 Keratin, type II cuticular Hb6 (Hair keratin, type II Hb6) (ghHb6) - Homo sapiens (Human).;>sp|Q14533|KRT81_HUMAN Keratin, type II cuticular	16	17	6	3	1	14	14	3	2	3	8	3	2	16	6	2	3	3	0	4	4	0	1	0	1	1	0	6	0	0	1	0	0	3	3	0	0	0	0	0	0	3	0	0
sp|O76009|KT33A_HUMAN;CON__O76009;CON__Q6NTB9;zz|FGCZCont0240_P25690|K1M2_SHEEP;zz|FGCZCont0170_P25690|K1M2_SHEEP;CON__Q9D646	sp|O76009|KT33A_HUMAN;CON__O76009;CON__Q6NTB9	17;17;16;6;6;5	5;5;5;2;2;2	3;3;3;1;1;1	>sp|O76009|KT33A_HUMAN Keratin, type I cuticular Ha3-I OS=Homo sapiens GN=KRT33A PE=2 SV=2;>O76009 SWISS-PROT:O76009 Keratin, type I cuticular HA3-I (Hair keratin, type I HA3-I);>Q6NTB9 TREMBL:Q6NTB9 Type I hair keratin 3A - Homo sapiens (Human).	6	17	5	3	1	13	13	4	1	1	7	2	5	17	4	0	0	1	1	4	4	2	0	1	1	1	2	5	1	0	0	1	0	2	2	1	0	0	0	0	1	3	0	0
sp|O95678|K2C75_HUMAN;CON__O95678	sp|O95678|K2C75_HUMAN;CON__O95678	41;41	18;18	15;15	>sp|O95678|K2C75_HUMAN Keratin, type II cytoskeletal 75 OS=Homo sapiens GN=KRT75 PE=1 SV=2;>O95678 SWISS-PROT:O95678 Tax_Id=9606 Gene_Symbol=KRT75 Keratin, type II cytoskeletal 75	2	41	18	15	6	24	25	41	6	7	24	15	22	31	11	6	3	19	3	9	10	18	1	1	11	3	5	15	1	2	0	1	3	8	9	15	1	1	9	3	3	12	1	2
zz|FGCZCont0179_P00761|TRYP_PIG;CON__P00761	zz|FGCZCont0179_P00761|TRYP_PIG;CON__P00761	7;7	7;7	6;6	>zz|FGCZCont0179_P00761|TRYP_PIG blastpHomologue_4.0e-171;>P00761 SWISS-PROT:P00761|TRYP_PIG Trypsin - Sus scrofa (Pig).	2	7	7	6	6	7	7	7	5	5	7	7	7	7	7	6	6	7	6	7	7	7	5	5	7	7	7	7	7	6	6	7	5	6	6	6	4	4	6	6	6	6	6	5
CON__P01966	CON__P01966	6	1	1	>P01966 SWISS-PROT:P01966 (Bos taurus) Hemoglobin subunit alpha	1	6	1	1	5	5	5	6	3	4	5	5	5	4	5	5	5	5	0	0	0	1	0	0	0	0	0	0	0	0	0	0	0	0	0	1	0	0	0	0	0	0	0	0
CON__P02070;CON__Q3SX09	CON__P02070;CON__Q3SX09	2;2	1;1	1;1	>P02070 SWISS-PROT:P02070 (Bos taurus) Hemoglobin subunit beta;>Q3SX09 TREMBL:Q3SX09 (Bos taurus) similar to HBG protein	2	2	1	1	2	2	2	2	2	2	2	2	2	2	2	1	2	2	1	1	1	1	1	1	1	1	1	1	1	0	1	1	1	1	1	1	1	1	1	1	1	1	1	0
sp|P02533|K1C14_HUMAN;CON__P02533;CON__Q61782	sp|P02533|K1C14_HUMAN;CON__P02533	70;70;8	70;70;8	20;20;2	>sp|P02533|K1C14_HUMAN Keratin, type I cytoskeletal 14 OS=Homo sapiens GN=KRT14 PE=1 SV=4;>P02533 SWISS-PROT:P02533 Tax_Id=9606 Gene_Symbol=KRT14 Keratin, type I cytoskeletal 14	3	70	70	20	12	59	54	70	25	9	54	50	53	60	38	9	10	59	12	59	54	70	25	9	54	50	53	60	38	9	10	59	2	17	17	20	7	1	16	16	17	18	14	2
sp|P02538|K2C6A_HUMAN;CON__P02538	sp|P02538|K2C6A_HUMAN;CON__P02538	77;77	75;75	9;9	>sp|P02538|K2C6A_HUMAN Keratin, type II cytoskeletal 6A OS=Homo sapiens GN=KRT6A PE=1 SV=3;>P02538 SWISS-PROT:P02538 Tax_Id=9606 Gene_Symbol=KRT6A Keratin, type II cytoskeletal 6A	2	77	75	9	8	50	53	77	17	13	45	46	56	54	32	9	7	59	7	48	52	75	16	11	43	45	54	53	30	8	5	57	1	4	5	9	1	1	4	3	5	5	1	1
CON__P02584	CON__P02584	3	1	1	>P02584 SWISS-PROT:P02584 (Bos taurus) Profilin-1	1	3	1	1	3	2	3	3	3	2	3	3	3	2	3	3	3	3	1	1	1	1	1	1	1	1	1	0	1	1	1	1	1	1	1	1	1	1	1	1	1	0	1	1
sp|P02768|ALBU_HUMAN;CON__P02768-1;zz|FGCZCont0020_P02770|ALBU_RAT	sp|P02768|ALBU_HUMAN;CON__P02768-1	36;36;1	36;36;1	31;31;1	>sp|P02768|ALBU_HUMAN Serum albumin OS=Homo sapiens GN=ALB PE=1 SV=2;>P02768-1 SWISS-PROT:P02768-1 Tax_Id=9606 Gene_Symbol=ALB Isoform 1 of Serum albumin precursor	3	36	36	31	29	33	35	30	24	32	32	32	33	28	34	29	32	34	29	33	35	30	24	32	32	32	33	28	34	29	32	34	25	28	30	26	20	27	27	28	29	24	29	24
CON__P04259	CON__P04259	75	15	4	>P04259 SWISS-PROT:P04259 Tax_Id=9606 Gene_Symbol=KRT6B Keratin, type II cytoskeletal 6B	1	75	15	4	7	49	50	75	20	13	45	43	53	51	33	6	6	56	0	9	9	15	6	2	9	8	9	9	5	0	0	9	0	2	1	4	1	0	2	1	2	2	0	0
CON__P04264	CON__P04264	51	1	1	>P04264 SWISS-PROT:P04264 Tax_Id=9606 Gene_Symbol=KRT1 Keratin, type II cytoskeletal 1	1	51	1	1	5	41	39	48	9	9	43	36	25	43	21	5	9	40	0	1	0	0	0	0	1	0	0	1	0	0	0	1	0	1	0	0	0	0	1	0	0	1	0	0
sp|P05787|K2C8_HUMAN;CON__P05787;CON__H-INV:HIT000292931;CON__Q9H552;CON__H-INV:HIT000016045	sp|P05787|K2C8_HUMAN;CON__P05787	22;22;8;8;2	10;10;4;3;1	10;10;4;3;1	>sp|P05787|K2C8_HUMAN Keratin, type II cytoskeletal 8 OS=Homo sapiens GN=KRT8 PE=1 SV=7;>P05787 SWISS-PROT:P05787 Tax_Id=9606 Gene_Symbol=KRT8 Keratin, type II cytoskeletal 8	5	22	10	10	4	20	18	11	6	7	19	9	14	20	12	7	6	14	0	10	8	0	1	2	9	2	5	10	3	2	0	5	0	10	8	0	1	2	9	2	5	10	3	2
sp|Q8NHM4|TRY6_HUMAN;sp|P07478|TRY2_HUMAN;sp|P07477|TRY1_HUMAN;CON__P07477	sp|Q8NHM4|TRY6_HUMAN;sp|P07478|TRY2_HUMAN;sp|P07477|TRY1_HUMAN;CON__P07477	1;1;1;1	1;1;1;1	1;1;1;1	>sp|Q8NHM4|TRY6_HUMAN Putative trypsin-6 OS=Homo sapiens GN=PRSS3P2 PE=5 SV=2;>sp|P07478|TRY2_HUMAN Trypsin-2 OS=Homo sapiens GN=PRSS2 PE=1 SV=1;>sp|P07477|TRY1_HUMAN Trypsin-1 OS=Homo sapiens GN=PRSS1 PE=1 SV=1;>P07477 SWISS-PROT:P07477 Tax_Id=9606 Gene_S	4	1	1	1	0	1	1	1	0	1	1	1	0	1	1	1	0	1	0	1	1	1	0	1	1	1	0	1	1	1	0	1	0	1	1	1	0	1	1	1	0	1	1	1
sp|P08727|K1C19_HUMAN;CON__P08727	sp|P08727|K1C19_HUMAN;CON__P08727	26;26	14;14	10;10	>sp|P08727|K1C19_HUMAN Keratin, type I cytoskeletal 19 OS=Homo sapiens GN=KRT19 PE=1 SV=4;>P08727 SWISS-PROT:P08727 Tax_Id=9606 Gene_Symbol=KRT19 Keratin, type I cytoskeletal 19	2	26	14	10	6	22	20	13	7	5	20	13	11	22	10	6	5	18	1	12	10	1	2	1	10	5	1	12	4	3	2	7	1	8	8	0	1	0	7	3	0	9	3	1
CON__P08730-1	CON__P08730-1	11	1	1	>P08730-1 SWISS-PROT:P08730-1 Tax_Id=10090 Gene_Symbol=Krt13 Isoform 1 of Keratin, type I cytoskeletal 13	1	11	1	1	5	10	9	8	3	2	10	8	9	11	5	3	2	9	0	0	0	0	0	0	0	0	0	1	0	0	0	0	0	0	0	0	0	0	0	0	0	1	0	0
sp|P08779|K1C16_HUMAN;CON__P08779;CON__Q9D312	sp|P08779|K1C16_HUMAN;CON__P08779	67;67;4	42;42;0	33;33;0	>sp|P08779|K1C16_HUMAN Keratin, type I cytoskeletal 16 OS=Homo sapiens GN=KRT16 PE=1 SV=4;>P08779 SWISS-PROT:P08779 Tax_Id=9606 Gene_Symbol=KRT16 Keratin, type I cytoskeletal 16	3	67	42	33	12	46	46	67	20	7	37	37	47	47	25	6	8	50	4	25	27	42	7	0	17	19	28	27	9	2	1	29	2	21	21	33	4	0	15	18	23	22	7	1
sp|P13645|K1C10_HUMAN;CON__P13645;CON__P02535-1;CON__Q148H6;sp|Q2M2I5|K1C24_HUMAN;CON__Q2M2I5;zz|FGCZCont0246_FGCZCont0246|FGCZCont0246;zz|FGCZCont0239_FGCZCont0239|FGCZCont0239;zz|FGCZCont0102_FGCZCont0102|FGCZCont0102;zz|FGCZCont0154_FGCZCont0154|FGCZCont0154;zz|FGCZCont0148_FGCZCont0148|FGCZCont0148	sp|P13645|K1C10_HUMAN;CON__P13645	41;41;12;4;3;3;2;2;2;1;1	35;35;10;2;2;2;2;2;2;0;0	29;29;7;0;0;0;2;2;2;0;0	>sp|P13645|K1C10_HUMAN Keratin, type I cytoskeletal 10 OS=Homo sapiens GN=KRT10 PE=1 SV=6;>P13645 SWISS-PROT:P13645 Tax_Id=9606 Gene_Symbol=KRT10 Keratin, type I cytoskeletal 10	11	41	35	29	9	38	38	40	14	7	39	30	23	38	24	6	8	40	6	32	32	34	9	6	34	26	18	33	20	4	6	34	5	27	26	28	9	6	28	21	14	27	16	3
CON__P13646-1	CON__P13646-1	14	1	1	>P13646-1 SWISS-PROT:P13646-1 Tax_Id=9606 Gene_Symbol=KRT13 Isoform 1 of Keratin, type I cytoskeletal 13	1	14	1	1	3	12	10	9	5	2	10	10	11	13	6	3	1	8	0	0	0	1	0	0	0	0	0	1	0	1	0	0	0	0	0	1	0	0	0	0	0	1	0	1
sp|P13647|K2C5_HUMAN;CON__P13647;CON__REFSEQ:XP_932229	sp|P13647|K2C5_HUMAN;CON__P13647	69;69;1	41;41;0	10;10;0	>sp|P13647|K2C5_HUMAN Keratin, type II cytoskeletal 5 OS=Homo sapiens GN=KRT5 PE=1 SV=3;>P13647 SWISS-PROT:P13647 Tax_Id=9606 Gene_Symbol=KRT5 Keratin, type II cytoskeletal 5	3	69	41	10	4	60	60	69	12	7	57	47	49	58	42	5	5	60	0	36	35	41	4	1	33	24	26	33	20	1	2	35	0	9	9	10	2	0	7	9	9	7	6	0
CON__P19001;CON__A2AB72;sp|Q8N1A0|KT222_HUMAN;CON__Q8N1A0	CON__P19001	12;2;1;1	1;0;0;0	1;0;0;0	>P19001 SWISS-PROT:P19001 Tax_Id=10090 Gene_Symbol=Krt19 Keratin, type I cytoskeletal 19	4	12	1	1	3	10	8	9	4	5	9	6	8	9	5	3	2	9	0	0	0	0	0	1	0	0	0	0	0	0	0	0	0	0	0	0	0	1	0	0	0	0	0	0
CON__P19012;sp|P19012|K1C15_HUMAN	CON__P19012;sp|P19012|K1C15_HUMAN	27;25	17;15	9;7	>P19012 SWISS-PROT:P19012 Tax_Id=9606 Gene_Symbol=KRT15 Keratin, type I cytoskeletal 15;>sp|P19012|K1C15_HUMAN Keratin, type I cytoskeletal 15 OS=Homo sapiens GN=KRT15 PE=1 SV=3	2	27	17	9	6	26	23	11	8	6	24	22	19	25	14	3	5	21	2	17	14	1	2	2	15	15	10	16	9	1	3	12	1	9	8	1	2	1	9	8	4	9	6	0
sp|P19013|K2C4_HUMAN;CON__P19013	sp|P19013|K2C4_HUMAN;CON__P19013	5;5	1;1	1;1	>sp|P19013|K2C4_HUMAN Keratin, type II cytoskeletal 4 OS=Homo sapiens GN=KRT4 PE=1 SV=4;>P19013 SWISS-PROT:P19013 Tax_Id=9606 Gene_Symbol=KRT4 keratin 4	2	5	1	1	0	3	3	4	1	0	3	2	2	3	2	0	1	3	0	0	0	1	0	0	0	0	0	0	0	0	0	0	0	0	0	1	0	0	0	0	0	0	0	0
sp|P20930|FILA_HUMAN;CON__P20930	sp|P20930|FILA_HUMAN;CON__P20930	130;130	130;130	130;130	>sp|P20930|FILA_HUMAN Filaggrin OS=Homo sapiens GN=FLG PE=1 SV=3;>P20930 SWISS-PROT:P20930 Tax_Id=9606 Gene_Symbol=FLG Filaggrin	2	130	130	130	4	95	97	130	4	2	80	57	46	112	22	2	3	99	4	95	97	130	4	2	80	57	46	112	22	2	3	99	4	95	97	130	4	2	80	57	46	112	22	2
CON__P31096;sp|P10451|OSTP_HUMAN	CON__P31096;sp|P10451|OSTP_HUMAN	1;1	1;1	1;1	>P31096 SWISS-PROT:P31096 Osteopontin - Bos taurus (Bovine).;>sp|P10451|OSTP_HUMAN Osteopontin OS=Homo sapiens GN=SPP1 PE=1 SV=1	2	1	1	1	1	0	0	0	1	0	0	0	0	0	1	1	1	1	1	0	0	0	1	0	0	0	0	0	1	1	1	1	1	0	0	0	1	0	0	0	0	0	1	1
sp|P35908|K22E_HUMAN;CON__P35908	sp|P35908|K22E_HUMAN;CON__P35908	39;39	26;26	22;22	>sp|P35908|K22E_HUMAN Keratin, type II cytoskeletal 2 epidermal OS=Homo sapiens GN=KRT2 PE=1 SV=2;>P35908 SWISS-PROT:P35908 Tax_Id=9606 Gene_Symbol=KRT2 Keratin, type II cytoskeletal 2 epidermal	2	39	26	22	5	34	29	37	8	9	37	29	18	33	13	7	3	20	4	24	18	24	3	5	26	19	9	22	4	4	1	9	4	20	14	21	3	5	22	16	7	18	4	4
sp|P60709|ACTB_HUMAN;CON__P60712;sp|A5A3E0|POTEF_HUMAN	sp|P60709|ACTB_HUMAN;CON__P60712	48;48;11	1;1;0	1;1;0	>sp|P60709|ACTB_HUMAN Actin, cytoplasmic 1 OS=Homo sapiens GN=ACTB PE=1 SV=1;>P60712 SWISS-PROT:P60712 (Bos taurus) Actin, cytoplasmic 1	3	48	1	1	46	41	42	37	42	43	39	41	43	40	46	43	46	45	1	0	0	0	0	0	0	1	1	0	1	0	1	0	1	0	0	0	0	0	0	1	1	0	1	0
sp|P78386|KRT85_HUMAN;CON__P78386;zz|FGCZCont0137_Q148H4|KRT81_BOVIN	sp|P78386|KRT85_HUMAN;CON__P78386	18;18;3	15;15;3	3;3;0	>sp|P78386|KRT85_HUMAN Keratin, type II cuticular Hb5 OS=Homo sapiens GN=KRT85 PE=1 SV=1;>P78386 SWISS-PROT:P78386 Keratin, type II cuticular Hb5 (Hair keratin, type II Hb5) - Homo sapiens (Human).	3	18	15	3	1	14	13	4	2	3	10	3	2	17	8	2	4	4	0	11	11	1	1	1	7	1	0	15	5	0	2	1	0	3	2	0	1	0	2	0	0	3	1	0
sp|Q04695|K1C17_HUMAN;CON__Q04695;CON__Q99PS0	sp|Q04695|K1C17_HUMAN;CON__Q04695	61;61;1	37;37;1	11;11;0	>sp|Q04695|K1C17_HUMAN Keratin, type I cytoskeletal 17 OS=Homo sapiens GN=KRT17 PE=1 SV=2;>Q04695 SWISS-PROT:Q04695 Tax_Id=9606 Gene_Symbol=KRT17 Keratin, type I cytoskeletal 17	3	61	37	11	11	43	47	61	15	6	36	33	36	46	21	12	8	41	5	22	26	37	8	3	17	18	17	25	9	7	2	20	0	9	10	11	2	0	7	7	7	9	1	3
CON__Q05443	CON__Q05443	10	1	1	>Q05443 SWISS-PROT:Q05443 (Bos taurus) Lumican precursor	1	10	1	1	7	10	9	5	8	5	10	8	4	8	8	7	3	7	1	1	1	1	1	1	1	1	1	1	1	1	1	1	1	1	1	1	1	1	1	1	1	1	1	1
CON__Q0VCM5	CON__Q0VCM5	2	1	1	>Q0VCM5 TREMBL:Q0VCM5 (Bos taurus) Similar to Inter-alpha-trypsin inhibitor heavy chain H1	1	2	1	1	1	2	0	2	2	2	2	1	1	1	1	1	0	1	1	1	0	1	1	1	1	1	1	1	1	1	0	1	1	1	0	1	1	1	1	1	1	1	1	1
sp|Q14525|KT33B_HUMAN;CON__Q14525	sp|Q14525|KT33B_HUMAN;CON__Q14525	15;15	3;3	2;2	>sp|Q14525|KT33B_HUMAN Keratin, type I cuticular Ha3-II OS=Homo sapiens GN=KRT33B PE=1 SV=3;>Q14525 SWISS-PROT:Q14525 Keratin, type I cuticular HA3-II (Hair keratin, type I HA3-II)	2	15	3	2	2	11	8	4	3	1	6	2	4	14	6	1	1	3	0	2	1	0	1	0	0	0	0	3	1	0	0	1	0	2	1	0	1	0	0	0	0	2	1	0
sp|Q15323|K1H1_HUMAN;CON__Q9UE12;CON__Q15323;zz|FGCZCont0001_P02534|K1M1_SHEEP;CON__A2A5Y0;zz|FGCZCont0119_P02534|K1M1_SHEEP	sp|Q15323|K1H1_HUMAN;CON__Q9UE12;CON__Q15323	20;20;20;8;6;1	18;18;18;6;4;1	4;4;4;0;0;0	>sp|Q15323|K1H1_HUMAN Keratin, type I cuticular Ha1 OS=Homo sapiens GN=KRT31 PE=1 SV=3;>Q9UE12 TREMBL:Q9UE12 Type I hair keratin 1 - Homo sapiens (Human).;>Q15323 SWISS-PROT:Q15323 Keratin, type I cuticular HA1 (Hair keratin, type I HA1)	6	20	18	4	3	14	13	5	4	2	8	2	4	19	8	2	2	4	2	13	12	3	3	1	7	1	3	18	7	1	1	2	1	2	3	1	2	1	0	0	0	4	3	1
sp|P07996|TSP1_HUMAN;CON__Q28194	sp|P07996|TSP1_HUMAN;CON__Q28194	4;4	4;4	4;4	>sp|P07996|TSP1_HUMAN Thrombospondin-1 OS=Homo sapiens GN=THBS1 PE=1 SV=2;>Q28194 TREMBL:Q28194 (Bos taurus) Thrombospondin-1	2	4	4	4	1	2	0	0	1	1	2	0	1	0	2	2	3	3	1	2	0	0	1	1	2	0	1	0	2	2	3	3	1	2	0	0	1	1	2	0	1	0	2	2
sp|P08729|K2C7_HUMAN;CON__Q3KNV1;CON__P08729	sp|P08729|K2C7_HUMAN;CON__Q3KNV1;CON__P08729	28;28;27	19;19;18	16;16;15	>sp|P08729|K2C7_HUMAN Keratin, type II cytoskeletal 7 OS=Homo sapiens GN=KRT7 PE=1 SV=5;>Q3KNV1 TREMBL:Q3KNV1;Q96GE1 Tax_Id=9606 Gene_Symbol=KRT7 keratin 7;>P08729 SWISS-PROT:P08729 Tax_Id=9606 Gene_Symbol=KRT7 Keratin, type II cytoskeletal 7	3	28	19	16	7	27	21	12	8	8	25	15	10	26	12	8	9	16	3	19	14	4	3	2	18	9	3	19	5	4	4	8	2	16	11	3	2	1	15	7	2	16	2	2
CON__Q3SX28;sp|P07951|TPM2_HUMAN	CON__Q3SX28;sp|P07951|TPM2_HUMAN	19;15	9;5	6;2	>Q3SX28 TREMBL:Q3SX28;Q5KR48 (Bos taurus) Tropomyosin 2;>sp|P07951|TPM2_HUMAN Tropomyosin beta chain OS=Homo sapiens GN=TPM2 PE=1 SV=1	2	19	9	6	14	16	14	9	11	11	15	13	11	19	15	13	12	17	6	7	5	2	2	3	6	4	4	9	6	4	3	8	4	5	3	1	2	1	4	3	3	6	4	2
sp|Q3SY84|K2C71_HUMAN;CON__Q3SY84	sp|Q3SY84|K2C71_HUMAN;CON__Q3SY84	7;7	1;1	1;1	>sp|Q3SY84|K2C71_HUMAN Keratin, type II cytoskeletal 71 OS=Homo sapiens GN=KRT71 PE=1 SV=3;>Q3SY84 SWISS-PROT:Q3SY84 Tax_Id=9606 Gene_Symbol=KRT71 Keratin, type II cytoskeletal 71	2	7	1	1	1	4	3	3	2	2	4	3	3	6	3	2	2	2	0	1	1	0	1	0	1	0	1	1	1	1	1	0	0	1	1	0	1	0	1	0	1	1	1	1
CON__Q9Z2K1;CON__Q3ZAW8	CON__Q9Z2K1;CON__Q3ZAW8	22;22	1;1	1;1	>Q9Z2K1 SWISS-PROT:Q9Z2K1 Tax_Id=10090 Gene_Symbol=Krt16 Keratin, type I cytoskeletal 16;>Q3ZAW8 TREMBL:Q3ZAW8;Q9EQD6;Q9EQD7 Tax_Id=10090 Gene_Symbol=Krt16 Keratin intermediate filament 16a	2	22	1	1	8	15	16	22	8	3	14	12	16	17	11	4	7	16	0	1	1	1	0	0	1	1	1	1	0	0	0	0	0	1	1	1	0	0	1	1	1	1	0	0
CON__Q3ZBD7	CON__Q3ZBD7	5	1	1	>Q3ZBD7 SWISS-PROT:Q3ZBD7 (Bos taurus) Glucose-6-phosphate isomerase	1	5	1	1	4	4	4	1	4	4	2	5	2	4	5	5	5	5	1	1	1	0	0	0	0	1	0	0	1	1	1	1	1	1	1	0	0	0	0	1	0	0	1	1
CON__Q497I4	CON__Q497I4	8	1	0	>Q497I4 TREMBL:Q497I4 Tax_Id=10090 Gene_Symbol=Krt35 Krt35 protein	1	8	1	0	2	5	3	3	2	1	3	2	3	7	3	1	1	2	0	0	0	0	0	0	0	0	0	1	0	0	0	0	0	0	0	0	0	0	0	0	0	0	0	0
sp|Q5D862|FILA2_HUMAN;CON__Q5D862	sp|Q5D862|FILA2_HUMAN;CON__Q5D862	30;30	30;30	30;30	>sp|Q5D862|FILA2_HUMAN Filaggrin-2 OS=Homo sapiens GN=FLG2 PE=1 SV=1;>Q5D862 SWISS-PROT:Q5D862 Tax_Id=9606 Gene_Symbol=FLG2 Filaggrin-2	2	30	30	30	0	14	15	29	0	0	19	10	2	21	1	2	1	19	0	14	15	29	0	0	19	10	2	21	1	2	1	19	0	14	15	29	0	0	19	10	2	21	1	2
CON__Q5XKE5;CON__P07744	CON__Q5XKE5	34;11	1;0	1;0	>Q5XKE5 SWISS-PROT:Q5XKE5 Tax_Id=9606 Gene_Symbol=KRT79 Keratin, type II cytoskeletal 79	2	34	1	1	4	26	30	12	6	7	18	9	13	29	14	4	7	13	0	1	1	0	0	0	1	0	0	0	0	0	0	0	0	1	1	0	0	0	1	0	0	0	0	0
CON__Q5XQN5	CON__Q5XQN5	45	1	0	>Q5XQN5 SWISS-PROT:Q5XQN5 (Bos taurus) Keratin, type II cytoskeletal 5	1	45	1	0	4	38	37	45	8	6	36	25	28	37	25	4	5	38	0	1	1	1	0	0	1	0	1	1	0	1	0	0	0	0	0	0	0	0	0	0	0	0	0	0
CON__Q6IME9;sp|Q14CN4|K2C72_HUMAN;CON__Q14CN4-1	CON__Q6IME9;sp|Q14CN4|K2C72_HUMAN;CON__Q14CN4-1	9;7;7	2;1;1	0;0;0	>Q6IME9 TREMBL:Q6IME9 Tax_Id=10090 Gene_Symbol=Krt72 Type-II keratin Kb35;>sp|Q14CN4|K2C72_HUMAN Keratin, type II cytoskeletal 72 OS=Homo sapiens GN=KRT72 PE=1 SV=2;>Q14CN4-1 SWISS-PROT:Q14CN4-1 Tax_Id=9606 Gene_Symbol=KRT72 Isoform 1 of Keratin, type II c	3	9	2	0	2	5	5	6	3	2	4	4	4	5	3	2	2	6	0	1	0	1	0	0	1	0	0	1	0	0	0	0	0	0	0	0	0	0	0	0	0	0	0	0
sp|Q6KB66|K2C80_HUMAN;CON__Q6KB66-1;CON__Q0VBK2	sp|Q6KB66|K2C80_HUMAN;CON__Q6KB66-1;CON__Q0VBK2	2;2;1	1;1;1	1;1;1	>sp|Q6KB66|K2C80_HUMAN Keratin, type II cytoskeletal 80 OS=Homo sapiens GN=KRT80 PE=1 SV=2;>Q6KB66-1 SWISS-PROT:Q6KB66-1 Tax_Id=9606 Gene_Symbol=KRT80 Isoform 1 of Keratin, type II cytoskeletal 80;>Q0VBK2 TREMBL:Q0VBK2;Q8C1M7 Tax_Id=10090 Gene_Symbol=Krt80	3	2	1	1	1	1	1	1	0	0	1	1	1	1	2	0	2	1	1	0	0	1	0	0	0	1	1	0	1	0	1	1	1	0	0	1	0	0	0	1	1	0	1	0
CON__Q6NXH9	CON__Q6NXH9	7	1	0	>Q6NXH9 TREMBL:Q6NXH9 Tax_Id=10090 Gene_Symbol=Krt73 Keratin 73	1	7	1	0	1	5	4	3	2	2	4	3	3	7	4	1	3	3	0	0	0	0	0	0	0	0	0	1	0	0	0	0	0	0	0	0	0	0	0	0	0	0	0	0
sp|Q7RTS7|K2C74_HUMAN;CON__Q7RTS7	sp|Q7RTS7|K2C74_HUMAN;CON__Q7RTS7	8;8	4;4	2;2	>sp|Q7RTS7|K2C74_HUMAN Keratin, type II cytoskeletal 74 OS=Homo sapiens GN=KRT74 PE=1 SV=2;>Q7RTS7 SWISS-PROT:Q7RTS7 Tax_Id=9606 Gene_Symbol=KRT74 Keratin, type II cytoskeletal 74	2	8	4	2	2	6	4	3	1	3	5	4	2	7	3	1	1	2	1	3	2	0	0	2	2	2	0	4	2	0	0	0	1	2	2	0	0	1	2	1	0	2	0	0
sp|Q8N1N4|K2C78_HUMAN;CON__Q8N1N4-2;CON__Q7RTT2	sp|Q8N1N4|K2C78_HUMAN;CON__Q8N1N4-2;CON__Q7RTT2	5;5;5	2;2;2	2;2;2	>sp|Q8N1N4|K2C78_HUMAN Keratin, type II cytoskeletal 78 OS=Homo sapiens GN=KRT78 PE=2 SV=2;>Q8N1N4-2 SWISS-PROT:Q8N1N4-2 Tax_Id=9606 Gene_Symbol=KRT78 Isoform 2 of Keratin, type II cytoskeletal 78;>Q7RTT2 TREMBL:Q7RTT2 Tax_Id=9606 Gene_Symbol=KRT78 Keratin	3	5	2	2	1	3	2	5	1	2	3	2	3	2	3	1	2	3	0	0	0	2	0	0	0	0	0	0	0	0	0	0	0	0	0	2	0	0	0	0	0	0	0	0
sp|Q7Z3Y7|K1C28_HUMAN;CON__Q7Z3Y7	sp|Q7Z3Y7|K1C28_HUMAN;CON__Q7Z3Y7	6;6	1;1	1;1	>sp|Q7Z3Y7|K1C28_HUMAN Keratin, type I cytoskeletal 28 OS=Homo sapiens GN=KRT28 PE=1 SV=2;>Q7Z3Y7 SWISS-PROT:Q7Z3Y7 Tax_Id=9606 Gene_Symbol=KRT28 Keratin 25D	2	6	1	1	2	4	5	5	2	1	5	4	3	6	3	1	2	6	0	0	0	0	0	0	0	0	0	1	0	0	0	1	0	0	0	0	0	0	0	0	0	1	0	0
sp|Q7Z3Y8|K1C27_HUMAN;CON__Q7Z3Y8;sp|Q7Z3Y9|K1C26_HUMAN;CON__Q7Z3Y9	sp|Q7Z3Y8|K1C27_HUMAN;CON__Q7Z3Y8	5;5;2;2	1;1;0;0	1;1;0;0	>sp|Q7Z3Y8|K1C27_HUMAN Keratin, type I cytoskeletal 27 OS=Homo sapiens GN=KRT27 PE=1 SV=2;>Q7Z3Y8 SWISS-PROT:Q7Z3Y8 Tax_Id=9606 Gene_Symbol=KRT27 Keratin, type I cytoskeletal 27	4	5	1	1	2	4	4	2	1	0	2	2	1	5	2	0	1	2	1	1	1	0	0	0	0	0	0	1	0	0	0	0	1	1	1	0	0	0	0	0	0	1	0	0
sp|Q7Z3Z0|K1C25_HUMAN;CON__Q7Z3Z0	sp|Q7Z3Z0|K1C25_HUMAN;CON__Q7Z3Z0	5;5	3;3	1;1	>sp|Q7Z3Z0|K1C25_HUMAN Keratin, type I cytoskeletal 25 OS=Homo sapiens GN=KRT25 PE=1 SV=1;>Q7Z3Z0 SWISS-PROT:Q7Z3Z0 Tax_Id=9606 Gene_Symbol=KRT25 Keratin, type I cytoskeletal 25	2	5	3	1	1	4	3	2	1	0	2	2	1	5	2	0	2	2	0	2	1	0	0	0	0	0	0	3	0	0	1	0	0	1	0	0	0	0	0	0	0	1	0	0
sp|Q7Z794|K2C1B_HUMAN;CON__Q7Z794	sp|Q7Z794|K2C1B_HUMAN;CON__Q7Z794	9;9	6;6	6;6	>sp|Q7Z794|K2C1B_HUMAN Keratin, type II cytoskeletal 1b OS=Homo sapiens GN=KRT77 PE=2 SV=3;>Q7Z794 SWISS-PROT:Q7Z794 Tax_Id=9606 Gene_Symbol=KRT77 Keratin 77	2	9	6	6	1	7	4	4	2	4	8	5	3	9	3	3	2	3	0	4	1	1	0	2	5	2	0	6	1	2	0	0	0	4	1	1	0	2	5	2	0	6	1	2
sp|Q86YZ3|HORN_HUMAN;CON__Q86YZ3	sp|Q86YZ3|HORN_HUMAN;CON__Q86YZ3	30;30	30;30	30;30	>sp|Q86YZ3|HORN_HUMAN Hornerin OS=Homo sapiens GN=HRNR PE=1 SV=2;>Q86YZ3 SWISS-PROT:Q86YZ3 Tax_Id=9606 Gene_Symbol=HRNR Hornerin	2	30	30	30	0	0	0	30	0	0	3	0	0	1	0	0	1	3	0	0	0	30	0	0	3	0	0	1	0	0	1	3	0	0	0	30	0	0	3	0	0	1	0	0
CON__Q8IUT8;sp|O76011|KRT34_HUMAN;CON__O76011	CON__Q8IUT8;sp|O76011|KRT34_HUMAN;CON__O76011	13;12;11	6;6;5	6;6;5	>Q8IUT8 TREMBL:Q8IUT8 Type I hair keratin 4 - Homo sapiens (Human).;>sp|O76011|KRT34_HUMAN Keratin, type I cuticular Ha4 OS=Homo sapiens GN=KRT34 PE=2 SV=2;>O76011 SWISS-PROT:O76011 Keratin, type I cuticular HA4 (Hair keratin, type I HA4)	3	13	6	6	0	10	10	3	1	0	4	2	3	13	3	1	1	0	0	5	5	0	0	0	0	1	1	6	1	1	1	0	0	5	5	0	0	0	0	1	1	6	1	1
sp|Q9C075|K1C23_HUMAN;CON__Q9C075	sp|Q9C075|K1C23_HUMAN;CON__Q9C075	3;3	1;1	1;1	>sp|Q9C075|K1C23_HUMAN Keratin, type I cytoskeletal 23 OS=Homo sapiens GN=KRT23 PE=1 SV=2;>Q9C075 SWISS-PROT:Q9C075 Tax_Id=9606 Gene_Symbol=KRT23 Keratin, type I cytoskeletal 23	2	3	1	1	0	1	2	3	1	0	0	0	1	1	0	0	0	1	0	0	0	1	0	0	0	0	0	0	0	0	0	0	0	0	0	1	0	0	0	0	0	0	0	0
CON__Q9DCV7;zz|FGCZCont0040_FGCZCont0040|FGCZCont0040	CON__Q9DCV7	12;1	1;0	0;0	>Q9DCV7 SWISS-PROT:Q9DCV7 Tax_Id=10090 Gene_Symbol=Krt7 Keratin, type II cytoskeletal 7	2	12	1	0	4	9	8	9	5	6	8	6	7	9	8	4	6	8	0	0	0	0	0	0	0	0	0	1	0	0	0	0	0	0	0	0	0	0	0	0	0	0	0	0
CON__REFSEQ:XP_986630	CON__REFSEQ:XP_986630	7	1	1	>REFSEQ:XP_986630 Tax_Id=10090 Gene_Symbol=Krt33b keratin complex 1, acidic, gene 3	1	7	1	1	2	6	4	3	2	1	5	1	2	6	4	1	1	2	0	1	1	0	1	0	1	0	1	1	0	0	0	0	0	1	1	0	1	0	1	0	1	1	0	0
REV__CON__ENSEMBL:ENSP00000377550;REV__zz|FGCZCont0056_O77727|K1C15_SHEEP;REV__sp|P19012|K1C15_HUMAN;REV__CON__P19012;REV__sp|P13646|K1C13_HUMAN;REV__CON__P13646-1	REV__CON__ENSEMBL:ENSP00000377550;REV__zz|FGCZCont0056_O77727|K1C15_SHEEP;REV__sp|P19012|K1C15_HUMAN;REV__CON__P19012;REV__sp|P13646|K1C13_HUMAN;REV__CON__P13646-1	1;1;1;1;1;1	1;1;1;1;1;1	1;1;1;1;1;1	>ENSEMBL:ENSP00000377550 Tax_Id=9606 Gene_Symbol=KRT13 46 kDa protein;>zz|FGCZCont0056_O77727|K1C15_SHEEP blastpHomologue_0.0;>sp|P19012|K1C15_HUMAN Keratin, type I cytoskeletal 15 OS=Homo sapiens GN=KRT15 PE=1 SV=3;>P19012 SWISS-PROT:P19012 Tax_Id=9606 Ge	6	1	1	1	1	1	1	1	0	0	1	1	1	1	0	0	1	1	1	1	1	1	0	0	1	1	1	1	0	0	1	1	1	1	1	1	0	0	1	1	1	1	0	0
REV__CON__Q7Z3Y8	REV__CON__Q7Z3Y8	1	1	1	>Q7Z3Y8 SWISS-PROT:Q7Z3Y8 Tax_Id=9606 Gene_Symbol=KRT27 Keratin, type I cytoskeletal 27	1	1	1	1	1	1	0	0	1	0	0	0	0	0	1	1	1	1	1	1	0	0	1	0	0	0	0	0	1	1	1	1	1	1	0	0	1	0	0	0	0	0	1	1
REV__sp|A2RUR9|C144A_HUMAN	REV__sp|A2RUR9|C144A_HUMAN	1	1	1	>sp|A2RUR9|C144A_HUMAN Coiled-coil domain-containing protein 144A OS=Homo sapiens GN=CCDC144A PE=1 SV=1	1	1	1	1	0	0	0	1	1	1	1	0	1	0	0	1	1	1	0	0	0	1	1	1	1	0	1	0	0	1	1	1	0	0	0	1	1	1	1	0	1	0	0	1
REV__sp|A6NCM1|IQCAL_HUMAN	REV__sp|A6NCM1|IQCAL_HUMAN	1	1	1	>sp|A6NCM1|IQCAL_HUMAN IQ and AAA domain-containing protein 1-like OS=Homo sapiens GN=IQCA1L PE=3 SV=2	1	1	1	1	1	1	1	0	1	1	0	1	0	0	0	0	1	1	1	1	1	0	1	1	0	1	0	0	0	0	1	1	1	1	1	0	1	1	0	1	0	0	0	0
REV__sp|A6NDU8|CE051_HUMAN	REV__sp|A6NDU8|CE051_HUMAN	1	1	1	>sp|A6NDU8|CE051_HUMAN UPF0600 protein C5orf51 OS=Homo sapiens GN=C5orf51 PE=1 SV=1	1	1	1	1	0	0	0	0	0	0	0	1	1	0	0	0	0	0	0	0	0	0	0	0	0	1	1	0	0	0	0	0	0	0	0	0	0	0	0	1	1	0	0	0
REV__sp|A8MW99|MEI4L_HUMAN	REV__sp|A8MW99|MEI4L_HUMAN	1	1	1	>sp|A8MW99|MEI4L_HUMAN Meiosis-specific protein MEI4-like OS=Homo sapiens GN=MEI4 PE=3 SV=2	1	1	1	1	1	1	1	1	0	1	1	1	1	1	1	1	1	1	1	1	1	1	0	1	1	1	1	1	1	1	1	1	1	1	1	1	0	1	1	1	1	1	1	1
REV__sp|A8MZ36|EVPLL_HUMAN	REV__sp|A8MZ36|EVPLL_HUMAN	1	1	1	>sp|A8MZ36|EVPLL_HUMAN Envoplakin-like protein OS=Homo sapiens GN=EVPLL PE=2 SV=1	1	1	1	1	0	0	0	0	0	0	0	0	0	0	0	0	1	0	0	0	0	0	0	0	0	0	0	0	0	0	1	0	0	0	0	0	0	0	0	0	0	0	0	0
REV__sp|A8TX70|CO6A5_HUMAN	REV__sp|A8TX70|CO6A5_HUMAN	1	1	1	>sp|A8TX70|CO6A5_HUMAN Collagen alpha-5(VI) chain OS=Homo sapiens GN=COL6A5 PE=1 SV=1	1	1	1	1	1	1	1	1	1	1	1	1	1	1	1	1	1	1	1	1	1	1	1	1	1	1	1	1	1	1	1	1	1	1	1	1	1	1	1	1	1	1	1	1
REV__sp|O43374|RASL2_HUMAN;REV__sp|C9J798|RAS4B_HUMAN	REV__sp|O43374|RASL2_HUMAN;REV__sp|C9J798|RAS4B_HUMAN	1;1	1;1	1;1	>sp|O43374|RASL2_HUMAN Ras GTPase-activating protein 4 OS=Homo sapiens GN=RASA4 PE=2 SV=2;>sp|C9J798|RAS4B_HUMAN Ras GTPase-activating protein 4B OS=Homo sapiens GN=RASA4B PE=3 SV=2	2	1	1	1	1	0	0	0	1	1	0	0	0	0	1	1	0	0	1	0	0	0	1	1	0	0	0	0	1	1	0	0	1	0	0	0	1	1	0	0	0	0	1	1
REV__sp|O00206|TLR4_HUMAN	REV__sp|O00206|TLR4_HUMAN	1	1	1	>sp|O00206|TLR4_HUMAN Toll-like receptor 4 OS=Homo sapiens GN=TLR4 PE=1 SV=2	1	1	1	1	0	1	1	1	1	1	1	1	1	1	1	1	1	1	0	1	1	1	1	1	1	1	1	1	1	1	1	1	0	1	1	1	1	1	1	1	1	1	1	1
REV__sp|O14607|UTY_HUMAN;REV__sp|O15550|KDM6A_HUMAN	REV__sp|O14607|UTY_HUMAN;REV__sp|O15550|KDM6A_HUMAN	1;1	1;1	1;1	>sp|O14607|UTY_HUMAN Histone demethylase UTY OS=Homo sapiens GN=UTY PE=1 SV=2;>sp|O15550|KDM6A_HUMAN Lysine-specific demethylase 6A OS=Homo sapiens GN=KDM6A PE=1 SV=2	2	1	1	1	0	1	1	0	0	1	1	1	1	1	0	1	0	1	0	1	1	0	0	1	1	1	1	1	0	1	0	1	0	1	1	0	0	1	1	1	1	1	0	1
REV__sp|O14893|GEMI2_HUMAN	REV__sp|O14893|GEMI2_HUMAN	1	1	1	>sp|O14893|GEMI2_HUMAN Gem-associated protein 2 OS=Homo sapiens GN=GEMIN2 PE=1 SV=1	1	1	1	1	0	1	1	1	0	0	1	0	0	1	1	1	0	1	0	1	1	1	0	0	1	0	0	1	1	1	0	1	0	1	1	1	0	0	1	0	0	1	1	1
REV__sp|O14939|PLD2_HUMAN	REV__sp|O14939|PLD2_HUMAN	1	1	1	>sp|O14939|PLD2_HUMAN Phospholipase D2 OS=Homo sapiens GN=PLD2 PE=1 SV=2	1	1	1	1	1	1	1	1	0	0	1	0	1	0	1	1	1	1	1	1	1	1	0	0	1	0	1	0	1	1	1	1	1	1	1	1	0	0	1	0	1	0	1	1
REV__sp|O15054|KDM6B_HUMAN	REV__sp|O15054|KDM6B_HUMAN	1	1	1	>sp|O15054|KDM6B_HUMAN Lysine-specific demethylase 6B OS=Homo sapiens GN=KDM6B PE=1 SV=4	1	1	1	1	0	0	0	0	0	0	0	0	0	0	1	0	0	0	0	0	0	0	0	0	0	0	0	0	1	0	0	0	0	0	0	0	0	0	0	0	0	0	1	0
REV__sp|O15078|CE290_HUMAN	REV__sp|O15078|CE290_HUMAN	1	1	1	>sp|O15078|CE290_HUMAN Centrosomal protein of 290 kDa OS=Homo sapiens GN=CEP290 PE=1 SV=2	1	1	1	1	0	1	0	0	0	0	0	0	0	0	0	0	0	0	0	1	0	0	0	0	0	0	0	0	0	0	0	0	0	1	0	0	0	0	0	0	0	0	0	0
REV__sp|O15091|MRRP3_HUMAN	REV__sp|O15091|MRRP3_HUMAN	1	1	1	>sp|O15091|MRRP3_HUMAN Mitochondrial ribonuclease P protein 3 OS=Homo sapiens GN=KIAA0391 PE=1 SV=2	1	1	1	1	1	1	0	0	1	0	0	0	1	0	0	0	1	1	1	1	0	0	1	0	0	0	1	0	0	0	1	1	1	1	0	0	1	0	0	0	1	0	0	0
REV__sp|O15144|ARPC2_HUMAN	REV__sp|O15144|ARPC2_HUMAN	1	1	1	>sp|O15144|ARPC2_HUMAN Actin-related protein 2/3 complex subunit 2 OS=Homo sapiens GN=ARPC2 PE=1 SV=1	1	1	1	1	0	0	0	0	0	0	0	0	0	0	0	0	1	0	0	0	0	0	0	0	0	0	0	0	0	0	1	0	0	0	0	0	0	0	0	0	0	0	0	0
REV__sp|O15440|MRP5_HUMAN	REV__sp|O15440|MRP5_HUMAN	1	1	1	>sp|O15440|MRP5_HUMAN Multidrug resistance-associated protein 5 OS=Homo sapiens GN=ABCC5 PE=1 SV=2	1	1	1	1	1	1	1	1	1	1	1	1	1	1	1	1	1	1	1	1	1	1	1	1	1	1	1	1	1	1	1	1	1	1	1	1	1	1	1	1	1	1	1	1
REV__sp|O15524|SOCS1_HUMAN	REV__sp|O15524|SOCS1_HUMAN	1	1	1	>sp|O15524|SOCS1_HUMAN Suppressor of cytokine signaling 1 OS=Homo sapiens GN=SOCS1 PE=1 SV=1	1	1	1	1	0	0	1	0	0	0	0	0	0	0	0	0	0	1	0	0	1	0	0	0	0	0	0	0	0	0	0	1	0	0	1	0	0	0	0	0	0	0	0	0
REV__sp|O43572|AKA10_HUMAN	REV__sp|O43572|AKA10_HUMAN	1	1	1	>sp|O43572|AKA10_HUMAN A-kinase anchor protein 10, mitochondrial OS=Homo sapiens GN=AKAP10 PE=1 SV=2	1	1	1	1	1	0	1	1	1	1	0	1	0	1	1	1	1	1	1	0	1	1	1	1	0	1	0	1	1	1	1	1	1	0	1	1	1	1	0	1	0	1	1	1
REV__sp|O43818|U3IP2_HUMAN	REV__sp|O43818|U3IP2_HUMAN	1	1	1	>sp|O43818|U3IP2_HUMAN U3 small nucleolar RNA-interacting protein 2 OS=Homo sapiens GN=RRP9 PE=1 SV=1	1	1	1	1	0	0	0	1	1	1	1	1	1	1	0	1	0	1	0	0	0	1	1	1	1	1	1	1	0	1	0	1	0	0	0	1	1	1	1	1	1	1	0	1
REV__sp|O60320|F1891_HUMAN	REV__sp|O60320|F1891_HUMAN	1	1	1	>sp|O60320|F1891_HUMAN Protein FAM189A1 OS=Homo sapiens GN=FAM189A1 PE=2 SV=4	1	1	1	1	1	1	1	1	1	1	0	1	1	1	1	1	1	1	1	1	1	1	1	1	0	1	1	1	1	1	1	1	1	1	1	1	1	1	0	1	1	1	1	1
REV__sp|O75116|ROCK2_HUMAN	REV__sp|O75116|ROCK2_HUMAN	1	1	1	>sp|O75116|ROCK2_HUMAN Rho-associated protein kinase 2 OS=Homo sapiens GN=ROCK2 PE=1 SV=4	1	1	1	1	0	0	0	0	1	0	0	1	0	0	0	0	0	0	0	0	0	0	1	0	0	1	0	0	0	0	0	0	0	0	0	0	1	0	0	1	0	0	0	0
REV__sp|O75319|DUS11_HUMAN	REV__sp|O75319|DUS11_HUMAN	1	1	1	>sp|O75319|DUS11_HUMAN RNA/RNP complex-1-interacting phosphatase OS=Homo sapiens GN=DUSP11 PE=1 SV=1	1	1	1	1	0	0	0	1	0	0	0	0	0	1	0	0	0	0	0	0	0	1	0	0	0	0	0	1	0	0	0	0	0	0	0	1	0	0	0	0	0	1	0	0
REV__sp|O75334|LIPA2_HUMAN;REV__sp|O75335|LIPA4_HUMAN	REV__sp|O75334|LIPA2_HUMAN;REV__sp|O75335|LIPA4_HUMAN	2;1	1;1	1;1	>sp|O75334|LIPA2_HUMAN Liprin-alpha-2 OS=Homo sapiens GN=PPFIA2 PE=1 SV=2;>sp|O75335|LIPA4_HUMAN Liprin-alpha-4 OS=Homo sapiens GN=PPFIA4 PE=2 SV=3	2	2	1	1	2	1	1	1	1	2	2	1	2	2	1	2	2	2	1	0	1	1	0	1	1	0	1	1	1	1	1	1	1	0	1	1	0	1	1	0	1	1	1	1
REV__sp|O75581|LRP6_HUMAN	REV__sp|O75581|LRP6_HUMAN	1	1	1	>sp|O75581|LRP6_HUMAN Low-density lipoprotein receptor-related protein 6 OS=Homo sapiens GN=LRP6 PE=1 SV=2	1	1	1	1	1	0	0	0	0	0	0	1	1	0	0	1	0	0	1	0	0	0	0	0	0	1	1	0	0	1	0	0	1	0	0	0	0	0	0	1	1	0	0	1
REV__sp|O75934|SPF27_HUMAN	REV__sp|O75934|SPF27_HUMAN	1	1	1	>sp|O75934|SPF27_HUMAN Pre-mRNA-splicing factor SPF27 OS=Homo sapiens GN=BCAS2 PE=1 SV=1	1	1	1	1	1	0	0	1	1	0	0	1	1	0	0	0	0	1	1	0	0	1	1	0	0	1	1	0	0	0	0	1	1	0	0	1	1	0	0	1	1	0	0	0
REV__sp|O75953|DNJB5_HUMAN	REV__sp|O75953|DNJB5_HUMAN	1	1	1	>sp|O75953|DNJB5_HUMAN DnaJ homolog subfamily B member 5 OS=Homo sapiens GN=DNAJB5 PE=1 SV=1	1	1	1	1	0	0	1	1	0	1	1	0	1	0	0	1	0	0	0	0	1	1	0	1	1	0	1	0	0	1	0	0	0	0	1	1	0	1	1	0	1	0	0	1
REV__sp|O94910|AGRL1_HUMAN	REV__sp|O94910|AGRL1_HUMAN	1	1	1	>sp|O94910|AGRL1_HUMAN Adhesion G protein-coupled receptor L1 OS=Homo sapiens GN=ADGRL1 PE=1 SV=1	1	1	1	1	1	1	1	1	1	1	1	1	1	1	1	1	1	1	1	1	1	1	1	1	1	1	1	1	1	1	1	1	1	1	1	1	1	1	1	1	1	1	1	1
REV__sp|O94966|UBP19_HUMAN	REV__sp|O94966|UBP19_HUMAN	1	1	1	>sp|O94966|UBP19_HUMAN Ubiquitin carboxyl-terminal hydrolase 19 OS=Homo sapiens GN=USP19 PE=1 SV=2	1	1	1	1	0	1	1	1	0	0	0	0	0	0	0	0	0	0	0	1	1	1	0	0	0	0	0	0	0	0	0	0	0	1	1	1	0	0	0	0	0	0	0	0
REV__sp|O94989|ARHGF_HUMAN	REV__sp|O94989|ARHGF_HUMAN	1	1	1	>sp|O94989|ARHGF_HUMAN Rho guanine nucleotide exchange factor 15 OS=Homo sapiens GN=ARHGEF15 PE=1 SV=4	1	1	1	1	1	0	0	0	0	1	1	1	0	1	0	1	0	0	1	0	0	0	0	1	1	1	0	1	0	1	0	0	1	0	0	0	0	1	1	1	0	1	0	1
REV__sp|Q9UKA9|PTBP2_HUMAN;REV__sp|O95758|PTBP3_HUMAN	REV__sp|Q9UKA9|PTBP2_HUMAN;REV__sp|O95758|PTBP3_HUMAN	1;1	1;1	1;1	>sp|Q9UKA9|PTBP2_HUMAN Polypyrimidine tract-binding protein 2 OS=Homo sapiens GN=PTBP2 PE=1 SV=1;>sp|O95758|PTBP3_HUMAN Polypyrimidine tract-binding protein 3 OS=Homo sapiens GN=PTBP3 PE=1 SV=2	2	1	1	1	0	1	1	0	1	1	0	1	1	1	0	1	1	1	0	1	1	0	1	1	0	1	1	1	0	1	1	1	0	1	1	0	1	1	0	1	1	1	0	1
REV__sp|O95868|LY66D_HUMAN	REV__sp|O95868|LY66D_HUMAN	1	1	1	>sp|O95868|LY66D_HUMAN Lymphocyte antigen 6 complex locus protein G6d OS=Homo sapiens GN=LY6G6D PE=1 SV=1	1	1	1	1	0	0	0	1	0	0	0	0	0	0	0	0	0	0	0	0	0	1	0	0	0	0	0	0	0	0	0	0	0	0	0	1	0	0	0	0	0	0	0	0
REV__sp|Q16650|TBR1_HUMAN;REV__sp|O95936|EOMES_HUMAN	REV__sp|Q16650|TBR1_HUMAN;REV__sp|O95936|EOMES_HUMAN	1;1	1;1	1;1	>sp|Q16650|TBR1_HUMAN T-box brain protein 1 OS=Homo sapiens GN=TBR1 PE=2 SV=1;>sp|O95936|EOMES_HUMAN Eomesodermin homolog OS=Homo sapiens GN=EOMES PE=1 SV=3	2	1	1	1	1	1	1	0	1	1	1	1	1	1	1	1	1	1	1	1	1	0	1	1	1	1	1	1	1	1	1	1	1	1	1	0	1	1	1	1	1	1	1	1
REV__sp|Q86XF0|DYRL1_HUMAN;REV__sp|P00374|DYR_HUMAN	REV__sp|Q86XF0|DYRL1_HUMAN;REV__sp|P00374|DYR_HUMAN	1;1	1;1	1;1	>sp|Q86XF0|DYRL1_HUMAN Dihydrofolate reductase, mitochondrial OS=Homo sapiens GN=DHFRL1 PE=1 SV=1;>sp|P00374|DYR_HUMAN Dihydrofolate reductase OS=Homo sapiens GN=DHFR PE=1 SV=2	2	1	1	1	1	0	1	0	1	1	0	1	0	0	0	1	1	0	1	0	1	0	1	1	0	1	0	0	0	1	1	0	1	0	1	0	1	1	0	1	0	0	0	1
REV__sp|P32881|IFNA8_HUMAN;REV__sp|P01570|IFN14_HUMAN	REV__sp|P32881|IFNA8_HUMAN;REV__sp|P01570|IFN14_HUMAN	1;1	1;1	1;1	>sp|P32881|IFNA8_HUMAN Interferon alpha-8 OS=Homo sapiens GN=IFNA8 PE=1 SV=1;>sp|P01570|IFN14_HUMAN Interferon alpha-14 OS=Homo sapiens GN=IFNA14 PE=1 SV=3	2	1	1	1	1	0	0	0	0	0	0	0	0	0	0	0	0	0	1	0	0	0	0	0	0	0	0	0	0	0	0	0	1	0	0	0	0	0	0	0	0	0	0	0
REV__sp|P02750|A2GL_HUMAN	REV__sp|P02750|A2GL_HUMAN	1	1	1	>sp|P02750|A2GL_HUMAN Leucine-rich alpha-2-glycoprotein OS=Homo sapiens GN=LRG1 PE=1 SV=2	1	1	1	1	1	1	1	1	1	1	1	1	1	1	1	1	1	1	1	1	1	1	1	1	1	1	1	1	1	1	1	1	1	1	1	1	1	1	1	1	1	1	1	1
REV__sp|P04201|MAS_HUMAN	REV__sp|P04201|MAS_HUMAN	1	1	1	>sp|P04201|MAS_HUMAN Proto-oncogene Mas OS=Homo sapiens GN=MAS1 PE=1 SV=1	1	1	1	1	1	1	1	1	1	1	1	1	1	0	1	1	1	1	1	1	1	1	1	1	1	1	1	0	1	1	1	1	1	1	1	1	1	1	1	1	1	0	1	1
REV__sp|P06753|TPM3_HUMAN	REV__sp|P06753|TPM3_HUMAN	1	1	1	>sp|P06753|TPM3_HUMAN Tropomyosin alpha-3 chain OS=Homo sapiens GN=TPM3 PE=1 SV=2	1	1	1	1	0	0	1	0	1	1	1	0	1	1	1	0	1	1	0	0	1	0	1	1	1	0	1	1	1	0	1	1	0	0	1	0	1	1	1	0	1	1	1	0
REV__sp|P07358|CO8B_HUMAN	REV__sp|P07358|CO8B_HUMAN	1	1	1	>sp|P07358|CO8B_HUMAN Complement component C8 beta chain OS=Homo sapiens GN=C8B PE=1 SV=3	1	1	1	1	1	1	1	1	1	1	1	1	1	1	1	1	1	1	1	1	1	1	1	1	1	1	1	1	1	1	1	1	1	1	1	1	1	1	1	1	1	1	1	1
REV__sp|P08048|ZFY_HUMAN	REV__sp|P08048|ZFY_HUMAN	1	1	1	>sp|P08048|ZFY_HUMAN Zinc finger Y-chromosomal protein OS=Homo sapiens GN=ZFY PE=1 SV=3	1	1	1	1	1	1	1	0	1	1	1	1	1	0	1	1	1	1	1	1	1	0	1	1	1	1	1	0	1	1	1	1	1	1	1	0	1	1	1	1	1	0	1	1
REV__sp|P10745|RET3_HUMAN	REV__sp|P10745|RET3_HUMAN	1	1	1	>sp|P10745|RET3_HUMAN Retinol-binding protein 3 OS=Homo sapiens GN=RBP3 PE=1 SV=2	1	1	1	1	1	0	0	0	0	0	0	0	0	0	0	0	0	0	1	0	0	0	0	0	0	0	0	0	0	0	0	0	1	0	0	0	0	0	0	0	0	0	0	0
REV__sp|P11532|DMD_HUMAN	REV__sp|P11532|DMD_HUMAN	1	1	1	>sp|P11532|DMD_HUMAN Dystrophin OS=Homo sapiens GN=DMD PE=1 SV=3	1	1	1	1	1	1	1	1	0	1	1	1	1	1	1	0	1	0	1	1	1	1	0	1	1	1	1	1	1	0	1	0	1	1	1	1	0	1	1	1	1	1	1	0
REV__sp|P11597|CETP_HUMAN	REV__sp|P11597|CETP_HUMAN	1	1	1	>sp|P11597|CETP_HUMAN Cholesteryl ester transfer protein OS=Homo sapiens GN=CETP PE=1 SV=2	1	1	1	1	0	0	0	1	0	0	0	0	0	0	0	0	0	0	0	0	0	1	0	0	0	0	0	0	0	0	0	0	0	0	0	1	0	0	0	0	0	0	0	0
REV__sp|P12111|CO6A3_HUMAN	REV__sp|P12111|CO6A3_HUMAN	1	1	1	>sp|P12111|CO6A3_HUMAN Collagen alpha-3(VI) chain OS=Homo sapiens GN=COL6A3 PE=1 SV=5	1	1	1	1	0	1	1	1	1	0	0	1	1	0	1	1	0	1	0	1	1	1	1	0	0	1	1	0	1	1	0	1	0	1	1	1	1	0	0	1	1	0	1	1
REV__sp|P15407|FOSL1_HUMAN	REV__sp|P15407|FOSL1_HUMAN	1	1	1	>sp|P15407|FOSL1_HUMAN Fos-related antigen 1 OS=Homo sapiens GN=FOSL1 PE=1 SV=1	1	1	1	1	1	1	1	1	1	1	1	1	1	0	1	1	1	1	1	1	1	1	1	1	1	1	1	0	1	1	1	1	1	1	1	1	1	1	1	1	1	0	1	1
REV__sp|P16050|LOX15_HUMAN	REV__sp|P16050|LOX15_HUMAN	1	1	1	>sp|P16050|LOX15_HUMAN Arachidonate 15-lipoxygenase OS=Homo sapiens GN=ALOX15 PE=1 SV=3	1	1	1	1	0	0	0	0	0	1	0	0	1	0	1	0	0	1	0	0	0	0	0	1	0	0	1	0	1	0	0	1	0	0	0	0	0	1	0	0	1	0	1	0
REV__sp|P18089|ADA2B_HUMAN	REV__sp|P18089|ADA2B_HUMAN	1	1	1	>sp|P18089|ADA2B_HUMAN Alpha-2B adrenergic receptor OS=Homo sapiens GN=ADRA2B PE=1 SV=3	1	1	1	1	1	1	1	1	1	1	1	1	1	1	1	1	1	1	1	1	1	1	1	1	1	1	1	1	1	1	1	1	1	1	1	1	1	1	1	1	1	1	1	1
REV__sp|P21333|FLNA_HUMAN	REV__sp|P21333|FLNA_HUMAN	1	1	1	>sp|P21333|FLNA_HUMAN Filamin-A OS=Homo sapiens GN=FLNA PE=1 SV=4	1	1	1	1	1	0	0	0	0	0	0	0	0	0	1	1	1	1	1	0	0	0	0	0	0	0	0	0	1	1	1	1	1	0	0	0	0	0	0	0	0	0	1	1
REV__sp|P21754|ZP3_HUMAN	REV__sp|P21754|ZP3_HUMAN	1	1	1	>sp|P21754|ZP3_HUMAN Zona pellucida sperm-binding protein 3 OS=Homo sapiens GN=ZP3 PE=1 SV=2	1	1	1	1	0	0	0	1	1	0	0	0	0	0	1	0	1	0	0	0	0	1	1	0	0	0	0	0	1	0	1	0	0	0	0	1	1	0	0	0	0	0	1	0
REV__sp|Q15717|ELAV1_HUMAN;REV__sp|Q12926|ELAV2_HUMAN;REV__sp|Q14576|ELAV3_HUMAN;REV__sp|P26378|ELAV4_HUMAN	REV__sp|Q15717|ELAV1_HUMAN;REV__sp|Q12926|ELAV2_HUMAN;REV__sp|Q14576|ELAV3_HUMAN;REV__sp|P26378|ELAV4_HUMAN	1;1;1;1	1;1;1;1	1;1;1;1	>sp|Q15717|ELAV1_HUMAN ELAV-like protein 1 OS=Homo sapiens GN=ELAVL1 PE=1 SV=2;>sp|Q12926|ELAV2_HUMAN ELAV-like protein 2 OS=Homo sapiens GN=ELAVL2 PE=1 SV=2;>sp|Q14576|ELAV3_HUMAN ELAV-like protein 3 OS=Homo sapiens GN=ELAVL3 PE=2 SV=3;>sp|P26378|ELAV4_HU	4	1	1	1	1	0	0	1	0	0	0	0	0	0	0	0	1	1	1	0	0	1	0	0	0	0	0	0	0	0	1	1	1	0	0	1	0	0	0	0	0	0	0	0
REV__sp|P26842|CD27_HUMAN	REV__sp|P26842|CD27_HUMAN	1	1	1	>sp|P26842|CD27_HUMAN CD27 antigen OS=Homo sapiens GN=CD27 PE=1 SV=2	1	1	1	1	1	1	1	0	1	1	1	1	1	1	1	1	0	1	1	1	1	0	1	1	1	1	1	1	1	1	0	1	1	1	1	0	1	1	1	1	1	1	1	1
REV__sp|P35638|DDIT3_HUMAN	REV__sp|P35638|DDIT3_HUMAN	1	1	1	>sp|P35638|DDIT3_HUMAN DNA damage-inducible transcript 3 protein OS=Homo sapiens GN=DDIT3 PE=1 SV=1	1	1	1	1	0	1	1	1	1	1	1	1	1	1	1	1	1	1	0	1	1	1	1	1	1	1	1	1	1	1	1	1	0	1	1	1	1	1	1	1	1	1	1	1
REV__sp|P39059|COFA1_HUMAN	REV__sp|P39059|COFA1_HUMAN	1	1	1	>sp|P39059|COFA1_HUMAN Collagen alpha-1(XV) chain OS=Homo sapiens GN=COL15A1 PE=1 SV=2	1	1	1	1	0	0	0	0	1	1	1	0	1	0	0	0	0	0	0	0	0	0	1	1	1	0	1	0	0	0	0	0	0	0	0	0	1	1	1	0	1	0	0	0
REV__sp|P41229|KDM5C_HUMAN	REV__sp|P41229|KDM5C_HUMAN	1	1	1	>sp|P41229|KDM5C_HUMAN Lysine-specific demethylase 5C OS=Homo sapiens GN=KDM5C PE=1 SV=2	1	1	1	1	1	0	0	0	1	1	0	1	0	0	0	1	1	1	1	0	0	0	1	1	0	1	0	0	0	1	1	1	1	0	0	0	1	1	0	1	0	0	0	1
REV__sp|P42695|CNDD3_HUMAN	REV__sp|P42695|CNDD3_HUMAN	1	1	1	>sp|P42695|CNDD3_HUMAN Condensin-2 complex subunit D3 OS=Homo sapiens GN=NCAPD3 PE=1 SV=2	1	1	1	1	1	0	0	1	0	1	1	1	0	1	0	1	1	1	1	0	0	1	0	1	1	1	0	1	0	1	1	1	1	0	0	1	0	1	1	1	0	1	0	1
REV__sp|P43489|TNR4_HUMAN	REV__sp|P43489|TNR4_HUMAN	1	1	1	>sp|P43489|TNR4_HUMAN Tumor necrosis factor receptor superfamily member 4 OS=Homo sapiens GN=TNFRSF4 PE=1 SV=1	1	1	1	1	0	1	1	1	1	1	1	1	1	1	0	1	0	0	0	1	1	1	1	1	1	1	1	1	0	1	0	0	0	1	1	1	1	1	1	1	1	1	0	1
REV__sp|P46934|NEDD4_HUMAN	REV__sp|P46934|NEDD4_HUMAN	1	1	1	>sp|P46934|NEDD4_HUMAN E3 ubiquitin-protein ligase NEDD4 OS=Homo sapiens GN=NEDD4 PE=1 SV=4	1	1	1	1	1	0	0	1	1	1	1	1	1	0	0	1	1	1	1	0	0	1	1	1	1	1	1	0	0	1	1	1	1	0	0	1	1	1	1	1	1	0	0	1
REV__sp|P49903|SPS1_HUMAN	REV__sp|P49903|SPS1_HUMAN	1	1	1	>sp|P49903|SPS1_HUMAN Selenide, water dikinase 1 OS=Homo sapiens GN=SEPHS1 PE=1 SV=2	1	1	1	1	0	1	0	0	1	0	0	0	0	0	1	1	1	1	0	1	0	0	1	0	0	0	0	0	1	1	1	1	0	1	0	0	1	0	0	0	0	0	1	1
REV__sp|P49915|GUAA_HUMAN	REV__sp|P49915|GUAA_HUMAN	1	1	1	>sp|P49915|GUAA_HUMAN GMP synthase [glutamine-hydrolyzing] OS=Homo sapiens GN=GMPS PE=1 SV=1	1	1	1	1	1	1	1	1	1	1	1	1	1	1	1	1	1	1	1	1	1	1	1	1	1	1	1	1	1	1	1	1	1	1	1	1	1	1	1	1	1	1	1	1
REV__sp|P50221|MEOX1_HUMAN	REV__sp|P50221|MEOX1_HUMAN	1	1	1	>sp|P50221|MEOX1_HUMAN Homeobox protein MOX-1 OS=Homo sapiens GN=MEOX1 PE=1 SV=1	1	1	1	1	1	1	1	1	1	1	1	1	1	1	1	1	1	1	1	1	1	1	1	1	1	1	1	1	1	1	1	1	1	1	1	1	1	1	1	1	1	1	1	1
REV__sp|P51172|SCNND_HUMAN	REV__sp|P51172|SCNND_HUMAN	1	1	1	>sp|P51172|SCNND_HUMAN Amiloride-sensitive sodium channel subunit delta OS=Homo sapiens GN=SCNN1D PE=1 SV=2	1	1	1	1	0	1	1	1	0	0	0	1	0	0	0	0	0	0	0	1	1	1	0	0	0	1	0	0	0	0	0	0	0	1	1	1	0	0	0	1	0	0	0	0
REV__sp|P51812|KS6A3_HUMAN	REV__sp|P51812|KS6A3_HUMAN	1	1	1	>sp|P51812|KS6A3_HUMAN Ribosomal protein S6 kinase alpha-3 OS=Homo sapiens GN=RPS6KA3 PE=1 SV=1	1	1	1	1	1	1	1	0	1	1	1	0	0	0	1	1	1	1	1	1	1	0	1	1	1	0	0	0	1	1	1	1	1	1	1	0	1	1	1	0	0	0	1	1
REV__sp|P51955|NEK2_HUMAN	REV__sp|P51955|NEK2_HUMAN	1	1	1	>sp|P51955|NEK2_HUMAN Serine/threonine-protein kinase Nek2 OS=Homo sapiens GN=NEK2 PE=1 SV=1	1	1	1	1	0	0	1	1	0	1	1	1	0	0	1	0	0	0	0	0	1	1	0	1	1	1	0	0	1	0	0	0	0	0	1	1	0	1	1	1	0	0	1	0
REV__sp|P51956|NEK3_HUMAN	REV__sp|P51956|NEK3_HUMAN	1	1	1	>sp|P51956|NEK3_HUMAN Serine/threonine-protein kinase Nek3 OS=Homo sapiens GN=NEK3 PE=1 SV=2	1	1	1	1	0	0	1	1	0	0	0	0	1	0	0	0	0	1	0	0	1	1	0	0	0	0	1	0	0	0	0	1	0	0	1	1	0	0	0	0	1	0	0	0
REV__sp|P98196|AT11A_HUMAN;REV__sp|Q9Y2G3|AT11B_HUMAN	REV__sp|P98196|AT11A_HUMAN;REV__sp|Q9Y2G3|AT11B_HUMAN	2;2	2;2	2;2	>sp|P98196|AT11A_HUMAN Probable phospholipid-transporting ATPase IH OS=Homo sapiens GN=ATP11A PE=1 SV=3;>sp|Q9Y2G3|AT11B_HUMAN Probable phospholipid-transporting ATPase IF OS=Homo sapiens GN=ATP11B PE=1 SV=2	2	2	2	2	2	2	2	0	2	1	2	2	1	1	2	2	2	2	2	2	2	0	2	1	2	2	1	1	2	2	2	2	2	2	2	0	2	1	2	2	1	1	2	2
REV__sp|Q02083|NAAA_HUMAN	REV__sp|Q02083|NAAA_HUMAN	1	1	1	>sp|Q02083|NAAA_HUMAN N-acylethanolamine-hydrolyzing acid amidase OS=Homo sapiens GN=NAAA PE=1 SV=3	1	1	1	1	1	1	1	1	1	1	1	1	1	1	1	1	1	1	1	1	1	1	1	1	1	1	1	1	1	1	1	1	1	1	1	1	1	1	1	1	1	1	1	1
REV__sp|Q02763|TIE2_HUMAN	REV__sp|Q02763|TIE2_HUMAN	1	1	1	>sp|Q02763|TIE2_HUMAN Angiopoietin-1 receptor OS=Homo sapiens GN=TEK PE=1 SV=2	1	1	1	1	0	0	1	0	1	1	0	1	1	0	1	1	1	1	0	0	1	0	1	1	0	1	1	0	1	1	1	1	0	0	1	0	1	1	0	1	1	0	1	1
REV__sp|Q05086|UBE3A_HUMAN	REV__sp|Q05086|UBE3A_HUMAN	1	1	1	>sp|Q05086|UBE3A_HUMAN Ubiquitin-protein ligase E3A OS=Homo sapiens GN=UBE3A PE=1 SV=4	1	1	1	1	0	0	0	0	0	0	0	1	0	0	0	0	0	0	0	0	0	0	0	0	0	1	0	0	0	0	0	0	0	0	0	0	0	0	0	1	0	0	0	0
REV__sp|Q07020|RL18_HUMAN	REV__sp|Q07020|RL18_HUMAN	1	1	1	>sp|Q07020|RL18_HUMAN 60S ribosomal protein L18 OS=Homo sapiens GN=RPL18 PE=1 SV=2	1	1	1	1	1	1	1	1	1	1	1	1	1	1	1	1	1	1	1	1	1	1	1	1	1	1	1	1	1	1	1	1	1	1	1	1	1	1	1	1	1	1	1	1
REV__sp|Q07890|SOS2_HUMAN	REV__sp|Q07890|SOS2_HUMAN	1	1	1	>sp|Q07890|SOS2_HUMAN Son of sevenless homolog 2 OS=Homo sapiens GN=SOS2 PE=1 SV=2	1	1	1	1	0	0	0	1	0	0	0	0	0	0	0	0	0	1	0	0	0	1	0	0	0	0	0	0	0	0	0	1	0	0	0	1	0	0	0	0	0	0	0	0
REV__sp|Q09470|KCNA1_HUMAN	REV__sp|Q09470|KCNA1_HUMAN	1	1	1	>sp|Q09470|KCNA1_HUMAN Potassium voltage-gated channel subfamily A member 1 OS=Homo sapiens GN=KCNA1 PE=1 SV=2	1	1	1	1	0	1	0	0	0	0	0	0	0	1	0	0	0	1	0	1	0	0	0	0	0	0	0	1	0	0	0	1	0	1	0	0	0	0	0	0	0	1	0	0
REV__sp|Q0VAA5|PLCX2_HUMAN	REV__sp|Q0VAA5|PLCX2_HUMAN	1	1	1	>sp|Q0VAA5|PLCX2_HUMAN PI-PLC X domain-containing protein 2 OS=Homo sapiens GN=PLCXD2 PE=2 SV=1	1	1	1	1	1	1	1	1	0	0	0	1	1	1	1	0	1	1	1	1	1	1	0	0	0	1	1	1	1	0	1	1	1	1	1	1	0	0	0	1	1	1	1	0
REV__sp|Q12768|STRUM_HUMAN	REV__sp|Q12768|STRUM_HUMAN	1	1	1	>sp|Q12768|STRUM_HUMAN WASH complex subunit strumpellin OS=Homo sapiens GN=KIAA0196 PE=1 SV=1	1	1	1	1	1	0	0	1	1	0	1	1	0	1	1	0	1	1	1	0	0	1	1	0	1	1	0	1	1	0	1	1	1	0	0	1	1	0	1	1	0	1	1	0
REV__sp|Q13508|NAR3_HUMAN	REV__sp|Q13508|NAR3_HUMAN	1	1	1	>sp|Q13508|NAR3_HUMAN Ecto-ADP-ribosyltransferase 3 OS=Homo sapiens GN=ART3 PE=1 SV=2	1	1	1	1	1	1	1	0	1	1	1	1	0	0	0	1	0	0	1	1	1	0	1	1	1	1	0	0	0	1	0	0	1	1	1	0	1	1	1	1	0	0	0	1
REV__sp|Q13895|BYST_HUMAN	REV__sp|Q13895|BYST_HUMAN	1	1	1	>sp|Q13895|BYST_HUMAN Bystin OS=Homo sapiens GN=BYSL PE=1 SV=3	1	1	1	1	0	0	0	0	0	0	0	0	0	0	0	1	0	0	0	0	0	0	0	0	0	0	0	0	0	1	0	0	0	0	0	0	0	0	0	0	0	0	0	1
REV__sp|Q14151|SAFB2_HUMAN	REV__sp|Q14151|SAFB2_HUMAN	1	1	1	>sp|Q14151|SAFB2_HUMAN Scaffold attachment factor B2 OS=Homo sapiens GN=SAFB2 PE=1 SV=1	1	1	1	1	1	0	0	1	0	0	1	0	0	1	0	0	0	0	1	0	0	1	0	0	1	0	0	1	0	0	0	0	1	0	0	1	0	0	1	0	0	1	0	0
REV__sp|Q14155|ARHG7_HUMAN	REV__sp|Q14155|ARHG7_HUMAN	1	1	1	>sp|Q14155|ARHG7_HUMAN Rho guanine nucleotide exchange factor 7 OS=Homo sapiens GN=ARHGEF7 PE=1 SV=2	1	1	1	1	1	0	1	1	0	0	1	1	0	1	0	0	1	0	1	0	1	1	0	0	1	1	0	1	0	0	1	0	1	0	1	1	0	0	1	1	0	1	0	0
REV__sp|Q14517|FAT1_HUMAN	REV__sp|Q14517|FAT1_HUMAN	1	1	1	>sp|Q14517|FAT1_HUMAN Protocadherin Fat 1 OS=Homo sapiens GN=FAT1 PE=1 SV=2	1	1	1	1	0	1	1	1	0	0	1	0	1	1	1	1	0	1	0	1	1	1	0	0	1	0	1	1	1	1	0	1	0	1	1	1	0	0	1	0	1	1	1	1
REV__sp|Q14789|GOGB1_HUMAN	REV__sp|Q14789|GOGB1_HUMAN	1	1	1	>sp|Q14789|GOGB1_HUMAN Golgin subfamily B member 1 OS=Homo sapiens GN=GOLGB1 PE=1 SV=2	1	1	1	1	0	1	1	1	0	0	1	1	1	1	0	0	0	0	0	1	1	1	0	0	1	1	1	1	0	0	0	0	0	1	1	1	0	0	1	1	1	1	0	0
REV__sp|Q14790|CASP8_HUMAN	REV__sp|Q14790|CASP8_HUMAN	1	1	1	>sp|Q14790|CASP8_HUMAN Caspase-8 OS=Homo sapiens GN=CASP8 PE=1 SV=1	1	1	1	1	0	0	0	0	0	1	0	0	1	0	0	0	0	0	0	0	0	0	0	1	0	0	1	0	0	0	0	0	0	0	0	0	0	1	0	0	1	0	0	0
REV__sp|Q149M9|NWD1_HUMAN	REV__sp|Q149M9|NWD1_HUMAN	1	1	1	>sp|Q149M9|NWD1_HUMAN NACHT domain- and WD repeat-containing protein 1 OS=Homo sapiens GN=NWD1 PE=1 SV=3	1	1	1	1	0	0	0	0	0	0	0	0	0	0	1	0	1	1	0	0	0	0	0	0	0	0	0	0	1	0	1	1	0	0	0	0	0	0	0	0	0	0	1	0
REV__sp|Q14CZ7|FAKD3_HUMAN	REV__sp|Q14CZ7|FAKD3_HUMAN	1	1	1	>sp|Q14CZ7|FAKD3_HUMAN FAST kinase domain-containing protein 3, mitochondrial OS=Homo sapiens GN=FASTKD3 PE=1 SV=2	1	1	1	1	0	0	0	0	1	0	0	0	1	0	0	1	1	0	0	0	0	0	1	0	0	0	1	0	0	1	1	0	0	0	0	0	1	0	0	0	1	0	0	1
REV__sp|Q15691|MARE1_HUMAN	REV__sp|Q15691|MARE1_HUMAN	1	1	1	>sp|Q15691|MARE1_HUMAN Microtubule-associated protein RP/EB family member 1 OS=Homo sapiens GN=MAPRE1 PE=1 SV=3	1	1	1	1	1	0	1	0	1	1	0	1	1	1	1	1	1	1	1	0	1	0	1	1	0	1	1	1	1	1	1	1	1	0	1	0	1	1	0	1	1	1	1	1
REV__sp|Q15911|ZFHX3_HUMAN	REV__sp|Q15911|ZFHX3_HUMAN	1	1	1	>sp|Q15911|ZFHX3_HUMAN Zinc finger homeobox protein 3 OS=Homo sapiens GN=ZFHX3 PE=1 SV=2	1	1	1	1	0	0	0	0	0	0	0	0	0	0	1	0	0	0	0	0	0	0	0	0	0	0	0	0	1	0	0	0	0	0	0	0	0	0	0	0	0	0	1	0
REV__sp|Q16401|PSMD5_HUMAN	REV__sp|Q16401|PSMD5_HUMAN	1	1	1	>sp|Q16401|PSMD5_HUMAN 26S proteasome non-ATPase regulatory subunit 5 OS=Homo sapiens GN=PSMD5 PE=1 SV=3	1	1	1	1	0	1	1	1	1	0	1	1	1	1	1	1	1	1	0	1	1	1	1	0	1	1	1	1	1	1	1	1	0	1	1	1	1	0	1	1	1	1	1	1
REV__sp|Q17RW2|COOA1_HUMAN	REV__sp|Q17RW2|COOA1_HUMAN	2	2	2	>sp|Q17RW2|COOA1_HUMAN Collagen alpha-1(XXIV) chain OS=Homo sapiens GN=COL24A1 PE=1 SV=2	1	2	2	2	1	0	0	0	1	0	1	0	1	1	0	1	0	1	1	0	0	0	1	0	1	0	1	1	0	1	0	1	1	0	0	0	1	0	1	0	1	1	0	1
REV__sp|Q2KJY2|KI26B_HUMAN	REV__sp|Q2KJY2|KI26B_HUMAN	1	1	1	>sp|Q2KJY2|KI26B_HUMAN Kinesin-like protein KIF26B OS=Homo sapiens GN=KIF26B PE=2 SV=1	1	1	1	1	1	1	1	1	1	0	1	1	1	1	0	1	1	1	1	1	1	1	1	0	1	1	1	1	0	1	1	1	1	1	1	1	1	0	1	1	1	1	0	1
REV__sp|Q2NL82|TSR1_HUMAN	REV__sp|Q2NL82|TSR1_HUMAN	1	1	1	>sp|Q2NL82|TSR1_HUMAN Pre-rRNA-processing protein TSR1 homolog OS=Homo sapiens GN=TSR1 PE=1 SV=1	1	1	1	1	1	1	1	1	1	1	1	1	1	1	1	1	1	1	1	1	1	1	1	1	1	1	1	1	1	1	1	1	1	1	1	1	1	1	1	1	1	1	1	1
REV__sp|Q3KR37|GRM1B_HUMAN	REV__sp|Q3KR37|GRM1B_HUMAN	1	1	1	>sp|Q3KR37|GRM1B_HUMAN GRAM domain-containing protein 1B OS=Homo sapiens GN=GRAMD1B PE=1 SV=1	1	1	1	1	0	0	0	1	0	0	0	0	0	0	0	0	0	0	0	0	0	1	0	0	0	0	0	0	0	0	0	0	0	0	0	1	0	0	0	0	0	0	0	0
REV__sp|Q495C1|RN212_HUMAN	REV__sp|Q495C1|RN212_HUMAN	1	1	1	>sp|Q495C1|RN212_HUMAN Probable E3 SUMO-protein ligase RNF212 OS=Homo sapiens GN=RNF212 PE=2 SV=1	1	1	1	1	0	0	1	1	0	0	0	0	0	0	0	0	0	0	0	0	1	1	0	0	0	0	0	0	0	0	0	0	0	0	1	1	0	0	0	0	0	0	0	0
REV__sp|Q562F6|SGO2_HUMAN	REV__sp|Q562F6|SGO2_HUMAN	1	1	1	>sp|Q562F6|SGO2_HUMAN Shugoshin 2 OS=Homo sapiens GN=SGO2 PE=1 SV=2	1	1	1	1	0	0	0	0	0	0	1	0	0	0	0	0	0	0	0	0	0	0	0	0	1	0	0	0	0	0	0	0	0	0	0	0	0	0	1	0	0	0	0	0
REV__sp|Q5M9N0|CD158_HUMAN	REV__sp|Q5M9N0|CD158_HUMAN	1	1	1	>sp|Q5M9N0|CD158_HUMAN Coiled-coil domain-containing protein 158 OS=Homo sapiens GN=CCDC158 PE=2 SV=2	1	1	1	1	0	0	1	0	0	0	1	1	0	1	1	1	0	0	0	0	1	0	0	0	1	1	0	1	1	1	0	0	0	0	1	0	0	0	1	1	0	1	1	1
REV__sp|Q5RKV6|EXOS6_HUMAN	REV__sp|Q5RKV6|EXOS6_HUMAN	1	1	1	>sp|Q5RKV6|EXOS6_HUMAN Exosome complex component MTR3 OS=Homo sapiens GN=EXOSC6 PE=1 SV=1	1	1	1	1	1	1	1	1	1	1	1	1	1	1	0	1	1	1	1	1	1	1	1	1	1	1	1	1	0	1	1	1	1	1	1	1	1	1	1	1	1	1	0	1
REV__sp|Q5SSJ5|HP1B3_HUMAN	REV__sp|Q5SSJ5|HP1B3_HUMAN	1	1	1	>sp|Q5SSJ5|HP1B3_HUMAN Heterochromatin protein 1-binding protein 3 OS=Homo sapiens GN=HP1BP3 PE=1 SV=1	1	1	1	1	1	1	1	1	1	1	1	0	1	1	1	1	1	1	1	1	1	1	1	1	1	0	1	1	1	1	1	1	1	1	1	1	1	1	1	0	1	1	1	1
REV__sp|Q5T5P2|SKT_HUMAN	REV__sp|Q5T5P2|SKT_HUMAN	1	1	1	>sp|Q5T5P2|SKT_HUMAN Sickle tail protein homolog OS=Homo sapiens GN=KIAA1217 PE=1 SV=2	1	1	1	1	0	0	0	1	0	0	0	0	0	0	0	0	0	0	0	0	0	1	0	0	0	0	0	0	0	0	0	0	0	0	0	1	0	0	0	0	0	0	0	0
REV__sp|Q5UIP0|RIF1_HUMAN	REV__sp|Q5UIP0|RIF1_HUMAN	2	2	2	>sp|Q5UIP0|RIF1_HUMAN Telomere-associated protein RIF1 OS=Homo sapiens GN=RIF1 PE=1 SV=2	1	2	2	2	1	1	0	1	0	0	1	0	1	0	0	0	0	0	1	1	0	1	0	0	1	0	1	0	0	0	0	0	1	1	0	1	0	0	1	0	1	0	0	0
REV__sp|Q5XX13|FBW10_HUMAN	REV__sp|Q5XX13|FBW10_HUMAN	1	1	1	>sp|Q5XX13|FBW10_HUMAN F-box/WD repeat-containing protein 10 OS=Homo sapiens GN=FBXW10 PE=2 SV=2	1	1	1	1	0	0	0	0	0	0	0	1	0	0	1	0	0	0	0	0	0	0	0	0	0	1	0	0	1	0	0	0	0	0	0	0	0	0	0	1	0	0	1	0
REV__sp|Q6DN14|MCTP1_HUMAN	REV__sp|Q6DN14|MCTP1_HUMAN	1	1	1	>sp|Q6DN14|MCTP1_HUMAN Multiple C2 and transmembrane domain-containing protein 1 OS=Homo sapiens GN=MCTP1 PE=2 SV=2	1	1	1	1	1	1	1	0	1	1	1	1	1	1	0	1	0	0	1	1	1	0	1	1	1	1	1	1	0	1	0	0	1	1	1	0	1	1	1	1	1	1	0	1
REV__sp|Q6NV74|K121L_HUMAN	REV__sp|Q6NV74|K121L_HUMAN	1	1	1	>sp|Q6NV74|K121L_HUMAN Uncharacterized protein KIAA1211-like OS=Homo sapiens GN=KIAA1211L PE=1 SV=3	1	1	1	1	1	0	0	0	0	0	0	0	0	0	0	0	0	0	1	0	0	0	0	0	0	0	0	0	0	0	0	0	1	0	0	0	0	0	0	0	0	0	0	0
REV__sp|Q6PGP7|TTC37_HUMAN	REV__sp|Q6PGP7|TTC37_HUMAN	1	1	1	>sp|Q6PGP7|TTC37_HUMAN Tetratricopeptide repeat protein 37 OS=Homo sapiens GN=TTC37 PE=1 SV=1	1	1	1	1	0	0	0	0	0	0	0	0	1	0	0	0	0	0	0	0	0	0	0	0	0	0	1	0	0	0	0	0	0	0	0	0	0	0	0	0	1	0	0	0
REV__sp|Q6UXI9|NPNT_HUMAN	REV__sp|Q6UXI9|NPNT_HUMAN	1	1	1	>sp|Q6UXI9|NPNT_HUMAN Nephronectin OS=Homo sapiens GN=NPNT PE=2 SV=3	1	1	1	1	1	0	1	1	1	1	0	1	0	1	0	0	0	0	1	0	1	1	1	1	0	1	0	1	0	0	0	0	1	0	1	1	1	1	0	1	0	1	0	0
REV__sp|Q6ZMS7|ZN783_HUMAN	REV__sp|Q6ZMS7|ZN783_HUMAN	1	1	1	>sp|Q6ZMS7|ZN783_HUMAN Protein ZNF783 OS=Homo sapiens GN=ZNF783 PE=1 SV=1	1	1	1	1	0	0	0	1	0	0	1	0	0	0	1	0	0	0	0	0	0	1	0	0	1	0	0	0	1	0	0	0	0	0	0	1	0	0	1	0	0	0	1	0
REV__sp|Q6ZP65|BICR1_HUMAN	REV__sp|Q6ZP65|BICR1_HUMAN	1	1	1	>sp|Q6ZP65|BICR1_HUMAN Bicaudal D-related protein 1 OS=Homo sapiens GN=CCDC64 PE=2 SV=2	1	1	1	1	0	0	1	0	0	0	0	0	0	0	0	0	0	0	0	0	1	0	0	0	0	0	0	0	0	0	0	0	0	0	1	0	0	0	0	0	0	0	0	0
REV__sp|Q70CQ2|UBP34_HUMAN	REV__sp|Q70CQ2|UBP34_HUMAN	1	1	1	>sp|Q70CQ2|UBP34_HUMAN Ubiquitin carboxyl-terminal hydrolase 34 OS=Homo sapiens GN=USP34 PE=1 SV=2	1	1	1	1	1	1	1	0	1	1	1	0	1	0	1	0	1	1	1	1	1	0	1	1	1	0	1	0	1	0	1	1	1	1	1	0	1	1	1	0	1	0	1	0
REV__sp|Q7KYR7|BT2A1_HUMAN	REV__sp|Q7KYR7|BT2A1_HUMAN	1	1	1	>sp|Q7KYR7|BT2A1_HUMAN Butyrophilin subfamily 2 member A1 OS=Homo sapiens GN=BTN2A1 PE=1 SV=3	1	1	1	1	1	1	1	1	1	1	1	1	1	1	1	1	1	1	1	1	1	1	1	1	1	1	1	1	1	1	1	1	1	1	1	1	1	1	1	1	1	1	1	1
REV__sp|Q7L576|CYFP1_HUMAN	REV__sp|Q7L576|CYFP1_HUMAN	1	1	1	>sp|Q7L576|CYFP1_HUMAN Cytoplasmic FMR1-interacting protein 1 OS=Homo sapiens GN=CYFIP1 PE=1 SV=1	1	1	1	1	1	1	0	1	1	0	1	0	0	1	0	1	1	0	1	1	0	1	1	0	1	0	0	1	0	1	1	0	1	1	0	1	1	0	1	0	0	1	0	1
REV__sp|Q7L590|MCM10_HUMAN	REV__sp|Q7L590|MCM10_HUMAN	1	1	1	>sp|Q7L590|MCM10_HUMAN Protein MCM10 homolog OS=Homo sapiens GN=MCM10 PE=1 SV=2	1	1	1	1	1	1	1	1	1	1	1	1	1	0	1	1	1	1	1	1	1	1	1	1	1	1	1	0	1	1	1	1	1	1	1	1	1	1	1	1	1	0	1	1
REV__sp|Q7Z460|CLAP1_HUMAN	REV__sp|Q7Z460|CLAP1_HUMAN	1	1	1	>sp|Q7Z460|CLAP1_HUMAN CLIP-associating protein 1 OS=Homo sapiens GN=CLASP1 PE=1 SV=1	1	1	1	1	1	1	1	1	1	1	1	1	1	1	1	1	1	1	1	1	1	1	1	1	1	1	1	1	1	1	1	1	1	1	1	1	1	1	1	1	1	1	1	1
REV__sp|Q7Z6K4|NRARP_HUMAN	REV__sp|Q7Z6K4|NRARP_HUMAN	1	1	1	>sp|Q7Z6K4|NRARP_HUMAN Notch-regulated ankyrin repeat-containing protein OS=Homo sapiens GN=NRARP PE=2 SV=1	1	1	1	1	1	1	1	1	1	1	1	1	1	1	1	1	1	1	1	1	1	1	1	1	1	1	1	1	1	1	1	1	1	1	1	1	1	1	1	1	1	1	1	1
REV__sp|Q86SE5|RALYL_HUMAN	REV__sp|Q86SE5|RALYL_HUMAN	1	1	1	>sp|Q86SE5|RALYL_HUMAN RNA-binding Raly-like protein OS=Homo sapiens GN=RALYL PE=1 SV=2	1	1	1	1	1	0	0	0	0	0	0	0	0	0	0	0	0	0	1	0	0	0	0	0	0	0	0	0	0	0	0	0	1	0	0	0	0	0	0	0	0	0	0	0
REV__sp|Q86T23|CROL1_HUMAN	REV__sp|Q86T23|CROL1_HUMAN	1	1	1	>sp|Q86T23|CROL1_HUMAN Putative ciliary rootlet coiled-coil protein-like 1 protein OS=Homo sapiens GN=CROCCP2 PE=5 SV=1	1	1	1	1	0	1	1	1	1	1	0	1	0	0	0	0	1	1	0	1	1	1	1	1	0	1	0	0	0	0	1	1	0	1	1	1	1	1	0	1	0	0	0	0
REV__sp|Q86U86|PB1_HUMAN	REV__sp|Q86U86|PB1_HUMAN	1	1	1	>sp|Q86U86|PB1_HUMAN Protein polybromo-1 OS=Homo sapiens GN=PBRM1 PE=1 SV=1	1	1	1	1	1	1	1	1	1	1	1	1	1	1	1	1	1	1	1	1	1	1	1	1	1	1	1	1	1	1	1	1	1	1	1	1	1	1	1	1	1	1	1	1
REV__sp|Q86UT5|NHRF4_HUMAN	REV__sp|Q86UT5|NHRF4_HUMAN	1	1	1	>sp|Q86UT5|NHRF4_HUMAN Na(+)/H(+) exchange regulatory cofactor NHE-RF4 OS=Homo sapiens GN=PDZD3 PE=1 SV=2	1	1	1	1	1	1	1	1	0	1	1	1	1	1	1	1	1	0	1	1	1	1	0	1	1	1	1	1	1	1	1	0	1	1	1	1	0	1	1	1	1	1	1	1
REV__sp|Q8IVS2|FABD_HUMAN	REV__sp|Q8IVS2|FABD_HUMAN	1	1	1	>sp|Q8IVS2|FABD_HUMAN Malonyl-CoA-acyl carrier protein transacylase, mitochondrial OS=Homo sapiens GN=MCAT PE=1 SV=2	1	1	1	1	1	1	1	1	1	1	1	1	1	1	0	1	1	1	1	1	1	1	1	1	1	1	1	1	0	1	1	1	1	1	1	1	1	1	1	1	1	1	0	1
REV__sp|Q8IWB6|TEX14_HUMAN	REV__sp|Q8IWB6|TEX14_HUMAN	1	1	1	>sp|Q8IWB6|TEX14_HUMAN Inactive serine/threonine-protein kinase TEX14 OS=Homo sapiens GN=TEX14 PE=1 SV=2	1	1	1	1	0	0	0	0	0	1	0	0	0	0	0	0	0	0	0	0	0	0	0	1	0	0	0	0	0	0	0	0	0	0	0	0	0	1	0	0	0	0	0	0
REV__sp|Q8IZD0|SAM14_HUMAN	REV__sp|Q8IZD0|SAM14_HUMAN	2	2	2	>sp|Q8IZD0|SAM14_HUMAN Sterile alpha motif domain-containing protein 14 OS=Homo sapiens GN=SAMD14 PE=2 SV=2	1	2	2	2	2	1	1	0	1	1	1	2	1	1	1	1	1	1	2	1	1	0	1	1	1	2	1	1	1	1	1	1	2	1	1	0	1	1	1	2	1	1	1	1
REV__sp|Q8N118|CP4X1_HUMAN	REV__sp|Q8N118|CP4X1_HUMAN	1	1	1	>sp|Q8N118|CP4X1_HUMAN Cytochrome P450 4X1 OS=Homo sapiens GN=CYP4X1 PE=2 SV=1	1	1	1	1	1	1	1	1	0	1	1	1	1	1	1	1	1	1	1	1	1	1	0	1	1	1	1	1	1	1	1	1	1	1	1	1	0	1	1	1	1	1	1	1
REV__sp|Q8N3K9|CMYA5_HUMAN	REV__sp|Q8N3K9|CMYA5_HUMAN	2	2	2	>sp|Q8N3K9|CMYA5_HUMAN Cardiomyopathy-associated protein 5 OS=Homo sapiens GN=CMYA5 PE=1 SV=3	1	2	2	2	1	2	2	2	2	1	1	1	2	2	1	1	1	1	1	2	2	2	2	1	1	1	2	2	1	1	1	1	1	2	2	2	2	1	1	1	2	2	1	1
REV__sp|Q8NDH6|ICA1L_HUMAN	REV__sp|Q8NDH6|ICA1L_HUMAN	1	1	1	>sp|Q8NDH6|ICA1L_HUMAN Islet cell autoantigen 1-like protein OS=Homo sapiens GN=ICA1L PE=1 SV=1	1	1	1	1	0	0	0	0	0	0	0	0	0	1	0	0	1	0	0	0	0	0	0	0	0	0	0	1	0	0	1	0	0	0	0	0	0	0	0	0	0	1	0	0
REV__sp|Q8NDQ6|ZN540_HUMAN	REV__sp|Q8NDQ6|ZN540_HUMAN	1	1	1	>sp|Q8NDQ6|ZN540_HUMAN Zinc finger protein 540 OS=Homo sapiens GN=ZNF540 PE=1 SV=1	1	1	1	1	0	1	0	0	0	1	0	0	1	0	0	0	1	1	0	1	0	0	0	1	0	0	1	0	0	0	1	1	0	1	0	0	0	1	0	0	1	0	0	0
REV__sp|Q8NGP0|OR4CD_HUMAN	REV__sp|Q8NGP0|OR4CD_HUMAN	1	1	1	>sp|Q8NGP0|OR4CD_HUMAN Olfactory receptor 4C13 OS=Homo sapiens GN=OR4C13 PE=2 SV=2	1	1	1	1	1	0	0	0	1	1	0	0	0	0	0	1	0	1	1	0	0	0	1	1	0	0	0	0	0	1	0	1	1	0	0	0	1	1	0	0	0	0	0	1
REV__sp|Q8TC59|PIWL2_HUMAN	REV__sp|Q8TC59|PIWL2_HUMAN	1	1	1	>sp|Q8TC59|PIWL2_HUMAN Piwi-like protein 2 OS=Homo sapiens GN=PIWIL2 PE=1 SV=1	1	1	1	1	1	0	0	1	0	0	0	0	0	1	0	0	0	0	1	0	0	1	0	0	0	0	0	1	0	0	0	0	1	0	0	1	0	0	0	0	0	1	0	0
REV__sp|Q8TD07|N2DL4_HUMAN	REV__sp|Q8TD07|N2DL4_HUMAN	1	1	1	>sp|Q8TD07|N2DL4_HUMAN NKG2D ligand 4 OS=Homo sapiens GN=RAET1E PE=1 SV=1	1	1	1	1	1	1	1	1	1	1	1	1	1	1	1	1	1	1	1	1	1	1	1	1	1	1	1	1	1	1	1	1	1	1	1	1	1	1	1	1	1	1	1	1
REV__sp|Q8TD57|DYH3_HUMAN	REV__sp|Q8TD57|DYH3_HUMAN	2	2	2	>sp|Q8TD57|DYH3_HUMAN Dynein heavy chain 3, axonemal OS=Homo sapiens GN=DNAH3 PE=2 SV=1	1	2	2	2	2	2	2	2	2	2	2	2	2	0	1	2	2	2	2	2	2	2	2	2	2	2	2	0	1	2	2	2	2	2	2	2	2	2	2	2	2	0	1	2
REV__sp|Q8TF05|PP4R1_HUMAN	REV__sp|Q8TF05|PP4R1_HUMAN	1	1	1	>sp|Q8TF05|PP4R1_HUMAN Serine/threonine-protein phosphatase 4 regulatory subunit 1 OS=Homo sapiens GN=PPP4R1 PE=1 SV=1	1	1	1	1	1	1	1	1	0	1	1	1	1	1	1	1	1	1	1	1	1	1	0	1	1	1	1	1	1	1	1	1	1	1	1	1	0	1	1	1	1	1	1	1
REV__sp|Q8WU90|ZC3HF_HUMAN	REV__sp|Q8WU90|ZC3HF_HUMAN	1	1	1	>sp|Q8WU90|ZC3HF_HUMAN Zinc finger CCCH domain-containing protein 15 OS=Homo sapiens GN=ZC3H15 PE=1 SV=1	1	1	1	1	1	0	1	0	1	1	0	1	1	0	1	1	1	1	1	0	1	0	1	1	0	1	1	0	1	1	1	1	1	0	1	0	1	1	0	1	1	0	1	1
REV__sp|Q8WVT3|TPC12_HUMAN	REV__sp|Q8WVT3|TPC12_HUMAN	1	1	1	>sp|Q8WVT3|TPC12_HUMAN Trafficking protein particle complex subunit 12 OS=Homo sapiens GN=TRAPPC12 PE=1 SV=3	1	1	1	1	1	1	1	1	0	1	1	1	1	1	1	1	1	1	1	1	1	1	0	1	1	1	1	1	1	1	1	1	1	1	1	1	0	1	1	1	1	1	1	1
REV__sp|Q8WYA6|CTBL1_HUMAN	REV__sp|Q8WYA6|CTBL1_HUMAN	1	1	1	>sp|Q8WYA6|CTBL1_HUMAN Beta-catenin-like protein 1 OS=Homo sapiens GN=CTNNBL1 PE=1 SV=1	1	1	1	1	1	1	1	1	0	1	1	1	1	1	1	1	1	1	1	1	1	1	0	1	1	1	1	1	1	1	1	1	1	1	1	1	0	1	1	1	1	1	1	1
REV__sp|Q8WYP5|ELYS_HUMAN	REV__sp|Q8WYP5|ELYS_HUMAN	1	1	1	>sp|Q8WYP5|ELYS_HUMAN Protein ELYS OS=Homo sapiens GN=AHCTF1 PE=1 SV=3	1	1	1	1	1	1	1	0	1	0	1	1	0	1	1	1	1	1	1	1	1	0	1	0	1	1	0	1	1	1	1	1	1	1	1	0	1	0	1	1	0	1	1	1
REV__sp|Q8WZ42|TITIN_HUMAN	REV__sp|Q8WZ42|TITIN_HUMAN	2	2	2	>sp|Q8WZ42|TITIN_HUMAN Titin OS=Homo sapiens GN=TTN PE=1 SV=4	1	2	2	2	0	1	1	1	2	0	2	2	2	1	1	2	1	1	0	1	1	1	2	0	2	2	2	1	1	2	1	1	0	1	1	1	2	0	2	2	2	1	1	2
REV__sp|Q92547|TOPB1_HUMAN	REV__sp|Q92547|TOPB1_HUMAN	1	1	1	>sp|Q92547|TOPB1_HUMAN DNA topoisomerase 2-binding protein 1 OS=Homo sapiens GN=TOPBP1 PE=1 SV=3	1	1	1	1	0	0	0	1	0	0	0	0	1	0	0	0	0	0	0	0	0	1	0	0	0	0	1	0	0	0	0	0	0	0	0	1	0	0	0	0	1	0	0	0
REV__sp|Q92681|RSCA1_HUMAN	REV__sp|Q92681|RSCA1_HUMAN	1	1	1	>sp|Q92681|RSCA1_HUMAN Regulatory solute carrier protein family 1 member 1 OS=Homo sapiens GN=RSC1A1 PE=2 SV=1	1	1	1	1	1	1	1	1	1	1	1	1	1	1	1	1	1	1	1	1	1	1	1	1	1	1	1	1	1	1	1	1	1	1	1	1	1	1	1	1	1	1	1	1
REV__sp|Q92932|PTPR2_HUMAN	REV__sp|Q92932|PTPR2_HUMAN	1	1	1	>sp|Q92932|PTPR2_HUMAN Receptor-type tyrosine-protein phosphatase N2 OS=Homo sapiens GN=PTPRN2 PE=1 SV=2	1	1	1	1	0	0	1	1	0	0	0	0	0	0	0	0	0	0	0	0	1	1	0	0	0	0	0	0	0	0	0	0	0	0	1	1	0	0	0	0	0	0	0	0
REV__sp|Q969T3|SNX21_HUMAN	REV__sp|Q969T3|SNX21_HUMAN	1	1	1	>sp|Q969T3|SNX21_HUMAN Sorting nexin-21 OS=Homo sapiens GN=SNX21 PE=2 SV=1	1	1	1	1	1	1	1	1	1	1	1	1	1	1	1	1	1	1	1	1	1	1	1	1	1	1	1	1	1	1	1	1	1	1	1	1	1	1	1	1	1	1	1	1
REV__sp|Q96DZ5|CLIP3_HUMAN	REV__sp|Q96DZ5|CLIP3_HUMAN	1	1	1	>sp|Q96DZ5|CLIP3_HUMAN CAP-Gly domain-containing linker protein 3 OS=Homo sapiens GN=CLIP3 PE=1 SV=3	1	1	1	1	1	1	0	0	0	0	0	1	0	0	1	0	1	1	1	1	0	0	0	0	0	1	0	0	1	0	1	1	1	1	0	0	0	0	0	1	0	0	1	0
REV__sp|Q96E11|RRFM_HUMAN	REV__sp|Q96E11|RRFM_HUMAN	1	1	1	>sp|Q96E11|RRFM_HUMAN Ribosome-recycling factor, mitochondrial OS=Homo sapiens GN=MRRF PE=1 SV=1	1	1	1	1	0	0	0	0	1	0	0	0	0	0	1	0	0	0	0	0	0	0	1	0	0	0	0	0	1	0	0	0	0	0	0	0	1	0	0	0	0	0	1	0
REV__sp|Q96E29|MTEF3_HUMAN	REV__sp|Q96E29|MTEF3_HUMAN	1	1	1	>sp|Q96E29|MTEF3_HUMAN Transcription termination factor 3, mitochondrial OS=Homo sapiens GN=MTERF3 PE=1 SV=2	1	1	1	1	1	0	1	1	0	0	1	0	1	0	0	0	1	0	1	0	1	1	0	0	1	0	1	0	0	0	1	0	1	0	1	1	0	0	1	0	1	0	0	0
REV__sp|Q96IG2|FXL20_HUMAN	REV__sp|Q96IG2|FXL20_HUMAN	1	1	1	>sp|Q96IG2|FXL20_HUMAN F-box/LRR-repeat protein 20 OS=Homo sapiens GN=FBXL20 PE=1 SV=2	1	1	1	1	0	0	1	0	1	0	0	0	1	0	0	0	0	0	0	0	1	0	1	0	0	0	1	0	0	0	0	0	0	0	1	0	1	0	0	0	1	0	0	0
REV__sp|Q96JM4|LRIQ1_HUMAN	REV__sp|Q96JM4|LRIQ1_HUMAN	1	1	1	>sp|Q96JM4|LRIQ1_HUMAN Leucine-rich repeat and IQ domain-containing protein 1 OS=Homo sapiens GN=LRRIQ1 PE=2 SV=3	1	1	1	1	0	0	0	0	0	0	0	0	0	0	0	0	1	0	0	0	0	0	0	0	0	0	0	0	0	0	1	0	0	0	0	0	0	0	0	0	0	0	0	0
REV__sp|Q96JN8|NEUL4_HUMAN	REV__sp|Q96JN8|NEUL4_HUMAN	1	1	1	>sp|Q96JN8|NEUL4_HUMAN Neuralized-like protein 4 OS=Homo sapiens GN=NEURL4 PE=1 SV=2	1	1	1	1	1	1	1	1	1	1	1	1	1	1	0	1	1	1	1	1	1	1	1	1	1	1	1	1	0	1	1	1	1	1	1	1	1	1	1	1	1	1	0	1
REV__sp|Q96KS0|EGLN2_HUMAN	REV__sp|Q96KS0|EGLN2_HUMAN	1	1	1	>sp|Q96KS0|EGLN2_HUMAN Egl nine homolog 2 OS=Homo sapiens GN=EGLN2 PE=1 SV=1	1	1	1	1	0	1	1	1	1	1	1	1	1	1	0	1	1	1	0	1	1	1	1	1	1	1	1	1	0	1	1	1	0	1	1	1	1	1	1	1	1	1	0	1
REV__sp|Q96LD4|TRI47_HUMAN	REV__sp|Q96LD4|TRI47_HUMAN	1	1	1	>sp|Q96LD4|TRI47_HUMAN Tripartite motif-containing protein 47 OS=Homo sapiens GN=TRIM47 PE=1 SV=2	1	1	1	1	1	1	1	1	1	1	1	0	1	1	1	1	1	1	1	1	1	1	1	1	1	0	1	1	1	1	1	1	1	1	1	1	1	1	1	0	1	1	1	1
REV__sp|Q96NR3|PTHD1_HUMAN	REV__sp|Q96NR3|PTHD1_HUMAN	1	1	1	>sp|Q96NR3|PTHD1_HUMAN Patched domain-containing protein 1 OS=Homo sapiens GN=PTCHD1 PE=2 SV=2	1	1	1	1	0	0	0	1	0	1	1	1	1	1	0	0	0	0	0	0	0	1	0	1	1	1	1	1	0	0	0	0	0	0	0	1	0	1	1	1	1	1	0	0
REV__sp|Q96Q91|B3A4_HUMAN	REV__sp|Q96Q91|B3A4_HUMAN	1	1	1	>sp|Q96Q91|B3A4_HUMAN Anion exchange protein 4 OS=Homo sapiens GN=SLC4A9 PE=2 SV=2	1	1	1	1	1	1	1	0	1	1	1	1	1	1	1	1	1	1	1	1	1	0	1	1	1	1	1	1	1	1	1	1	1	1	1	0	1	1	1	1	1	1	1	1
REV__sp|Q96RT1|LAP2_HUMAN	REV__sp|Q96RT1|LAP2_HUMAN	1	1	1	>sp|Q96RT1|LAP2_HUMAN Protein LAP2 OS=Homo sapiens GN=ERBB2IP PE=1 SV=2	1	1	1	1	0	0	1	0	0	0	0	0	0	0	1	0	0	1	0	0	1	0	0	0	0	0	0	0	1	0	0	1	0	0	1	0	0	0	0	0	0	0	1	0
REV__sp|Q96RW7|HMCN1_HUMAN	REV__sp|Q96RW7|HMCN1_HUMAN	1	1	1	>sp|Q96RW7|HMCN1_HUMAN Hemicentin-1 OS=Homo sapiens GN=HMCN1 PE=1 SV=2	1	1	1	1	1	0	1	1	0	1	1	1	1	0	0	1	1	1	1	0	1	1	0	1	1	1	1	0	0	1	1	1	1	0	1	1	0	1	1	1	1	0	0	1
REV__sp|Q96SI1|KCD15_HUMAN	REV__sp|Q96SI1|KCD15_HUMAN	1	1	1	>sp|Q96SI1|KCD15_HUMAN BTB/POZ domain-containing protein KCTD15 OS=Homo sapiens GN=KCTD15 PE=1 SV=1	1	1	1	1	0	0	1	0	0	0	0	1	0	0	0	0	0	0	0	0	1	0	0	0	0	1	0	0	0	0	0	0	0	0	1	0	0	0	0	1	0	0	0	0
REV__sp|Q99590|SCAFB_HUMAN	REV__sp|Q99590|SCAFB_HUMAN	1	1	1	>sp|Q99590|SCAFB_HUMAN Protein SCAF11 OS=Homo sapiens GN=SCAF11 PE=1 SV=2	1	1	1	1	0	0	0	1	0	0	0	0	1	0	0	0	0	0	0	0	0	1	0	0	0	0	1	0	0	0	0	0	0	0	0	1	0	0	0	0	1	0	0	0
REV__sp|Q99996|AKAP9_HUMAN	REV__sp|Q99996|AKAP9_HUMAN	2	2	2	>sp|Q99996|AKAP9_HUMAN A-kinase anchor protein 9 OS=Homo sapiens GN=AKAP9 PE=1 SV=3	1	2	2	2	1	1	1	2	1	2	1	1	0	1	1	1	0	1	1	1	1	2	1	2	1	1	0	1	1	1	0	1	1	1	1	2	1	2	1	1	0	1	1	1
REV__sp|Q9BQS7|HEPH_HUMAN	REV__sp|Q9BQS7|HEPH_HUMAN	1	1	1	>sp|Q9BQS7|HEPH_HUMAN Hephaestin OS=Homo sapiens GN=HEPH PE=1 SV=3	1	1	1	1	1	1	1	1	1	1	1	1	1	0	1	1	1	1	1	1	1	1	1	1	1	1	1	0	1	1	1	1	1	1	1	1	1	1	1	1	1	0	1	1
REV__sp|Q9BT78|CSN4_HUMAN	REV__sp|Q9BT78|CSN4_HUMAN	1	1	1	>sp|Q9BT78|CSN4_HUMAN COP9 signalosome complex subunit 4 OS=Homo sapiens GN=COPS4 PE=1 SV=1	1	1	1	1	1	0	0	0	0	1	1	0	0	1	0	1	0	0	1	0	0	0	0	1	1	0	0	1	0	1	0	0	1	0	0	0	0	1	1	0	0	1	0	1
REV__sp|Q9BWH6|RPAP1_HUMAN	REV__sp|Q9BWH6|RPAP1_HUMAN	1	1	1	>sp|Q9BWH6|RPAP1_HUMAN RNA polymerase II-associated protein 1 OS=Homo sapiens GN=RPAP1 PE=1 SV=3	1	1	1	1	1	1	1	1	1	1	1	1	1	1	1	1	1	1	1	1	1	1	1	1	1	1	1	1	1	1	1	1	1	1	1	1	1	1	1	1	1	1	1	1
REV__sp|Q9BWW8|APOL6_HUMAN	REV__sp|Q9BWW8|APOL6_HUMAN	1	1	1	>sp|Q9BWW8|APOL6_HUMAN Apolipoprotein L6 OS=Homo sapiens GN=APOL6 PE=2 SV=1	1	1	1	1	0	1	1	1	1	1	1	1	1	0	1	1	1	1	0	1	1	1	1	1	1	1	1	0	1	1	1	1	0	1	1	1	1	1	1	1	1	0	1	1
REV__sp|Q9BY66|KDM5D_HUMAN	REV__sp|Q9BY66|KDM5D_HUMAN	1	1	1	>sp|Q9BY66|KDM5D_HUMAN Lysine-specific demethylase 5D OS=Homo sapiens GN=KDM5D PE=1 SV=2	1	1	1	1	0	0	0	1	0	0	0	0	0	1	0	0	0	0	0	0	0	1	0	0	0	0	0	1	0	0	0	0	0	0	0	1	0	0	0	0	0	1	0	0
REV__sp|Q9C037|TRIM4_HUMAN	REV__sp|Q9C037|TRIM4_HUMAN	1	1	1	>sp|Q9C037|TRIM4_HUMAN E3 ubiquitin-protein ligase TRIM4 OS=Homo sapiens GN=TRIM4 PE=1 SV=2	1	1	1	1	1	1	1	1	1	1	1	1	1	1	1	1	1	1	1	1	1	1	1	1	1	1	1	1	1	1	1	1	1	1	1	1	1	1	1	1	1	1	1	1
REV__sp|Q9H093|NUAK2_HUMAN	REV__sp|Q9H093|NUAK2_HUMAN	1	1	1	>sp|Q9H093|NUAK2_HUMAN NUAK family SNF1-like kinase 2 OS=Homo sapiens GN=NUAK2 PE=1 SV=1	1	1	1	1	0	0	0	1	0	0	0	0	1	0	0	0	0	0	0	0	0	1	0	0	0	0	1	0	0	0	0	0	0	0	0	1	0	0	0	0	1	0	0	0
REV__sp|Q9H0Q3|FXYD6_HUMAN	REV__sp|Q9H0Q3|FXYD6_HUMAN	1	1	1	>sp|Q9H0Q3|FXYD6_HUMAN FXYD domain-containing ion transport regulator 6 OS=Homo sapiens GN=FXYD6 PE=1 SV=1	1	1	1	1	0	0	0	1	0	0	1	0	0	0	0	0	0	0	0	0	0	1	0	0	1	0	0	0	0	0	0	0	0	0	0	1	0	0	1	0	0	0	0	0
REV__sp|Q9H267|VP33B_HUMAN	REV__sp|Q9H267|VP33B_HUMAN	1	1	1	>sp|Q9H267|VP33B_HUMAN Vacuolar protein sorting-associated protein 33B OS=Homo sapiens GN=VPS33B PE=1 SV=2	1	1	1	1	1	1	1	1	1	1	1	1	1	1	1	1	1	1	1	1	1	1	1	1	1	1	1	1	1	1	1	1	1	1	1	1	1	1	1	1	1	1	1	1
REV__sp|Q9H3R0|KDM4C_HUMAN	REV__sp|Q9H3R0|KDM4C_HUMAN	1	1	1	>sp|Q9H3R0|KDM4C_HUMAN Lysine-specific demethylase 4C OS=Homo sapiens GN=KDM4C PE=1 SV=2	1	1	1	1	1	0	0	0	1	1	0	1	1	0	0	1	1	1	1	0	0	0	1	1	0	1	1	0	0	1	1	1	1	0	0	0	1	1	0	1	1	0	0	1
REV__sp|Q9H936|GHC1_HUMAN	REV__sp|Q9H936|GHC1_HUMAN	1	1	1	>sp|Q9H936|GHC1_HUMAN Mitochondrial glutamate carrier 1 OS=Homo sapiens GN=SLC25A22 PE=1 SV=1	1	1	1	1	0	0	0	1	0	0	0	0	0	0	0	0	0	0	0	0	0	1	0	0	0	0	0	0	0	0	0	0	0	0	0	1	0	0	0	0	0	0	0	0
REV__sp|Q9HCS5|E41LA_HUMAN	REV__sp|Q9HCS5|E41LA_HUMAN	1	1	1	>sp|Q9HCS5|E41LA_HUMAN Band 4.1-like protein 4A OS=Homo sapiens GN=EPB41L4A PE=1 SV=2	1	1	1	1	1	0	1	0	1	1	1	1	1	0	1	0	1	1	1	0	1	0	1	1	1	1	1	0	1	0	1	1	1	0	1	0	1	1	1	1	1	0	1	0
REV__sp|Q9HD23|MRS2_HUMAN	REV__sp|Q9HD23|MRS2_HUMAN	1	1	1	>sp|Q9HD23|MRS2_HUMAN Magnesium transporter MRS2 homolog, mitochondrial OS=Homo sapiens GN=MRS2 PE=1 SV=1	1	1	1	1	0	0	0	0	1	0	1	0	0	0	0	1	1	1	0	0	0	0	1	0	1	0	0	0	0	1	1	1	0	0	0	0	1	0	1	0	0	0	0	1
REV__sp|Q9NP56|PDE7B_HUMAN	REV__sp|Q9NP56|PDE7B_HUMAN	1	1	1	>sp|Q9NP56|PDE7B_HUMAN cAMP-specific 3,5-cyclic phosphodiesterase 7B OS=Homo sapiens GN=PDE7B PE=1 SV=1	1	1	1	1	0	1	1	1	1	1	1	1	1	1	1	1	1	1	0	1	1	1	1	1	1	1	1	1	1	1	1	1	0	1	1	1	1	1	1	1	1	1	1	1
REV__sp|Q9NPB8|GPCP1_HUMAN	REV__sp|Q9NPB8|GPCP1_HUMAN	1	1	1	>sp|Q9NPB8|GPCP1_HUMAN Glycerophosphocholine phosphodiesterase GPCPD1 OS=Homo sapiens GN=GPCPD1 PE=1 SV=2	1	1	1	1	0	0	0	1	1	0	0	0	0	0	1	0	0	0	0	0	0	1	1	0	0	0	0	0	1	0	0	0	0	0	0	1	1	0	0	0	0	0	1	0
REV__sp|Q9NRC6|SPTN5_HUMAN	REV__sp|Q9NRC6|SPTN5_HUMAN	2	2	2	>sp|Q9NRC6|SPTN5_HUMAN Spectrin beta chain, non-erythrocytic 5 OS=Homo sapiens GN=SPTBN5 PE=1 SV=2	1	2	2	2	1	1	1	0	2	1	0	2	1	0	1	1	2	1	1	1	1	0	2	1	0	2	1	0	1	1	2	1	1	1	1	0	2	1	0	2	1	0	1	1
REV__sp|Q9NRY4|RHG35_HUMAN	REV__sp|Q9NRY4|RHG35_HUMAN	1	1	1	>sp|Q9NRY4|RHG35_HUMAN Rho GTPase-activating protein 35 OS=Homo sapiens GN=ARHGAP35 PE=1 SV=3	1	1	1	1	1	1	0	1	0	1	1	1	1	1	1	1	1	1	1	1	0	1	0	1	1	1	1	1	1	1	1	1	1	1	0	1	0	1	1	1	1	1	1	1
REV__sp|Q9NSA2|KCND1_HUMAN	REV__sp|Q9NSA2|KCND1_HUMAN	1	1	1	>sp|Q9NSA2|KCND1_HUMAN Potassium voltage-gated channel subfamily D member 1 OS=Homo sapiens GN=KCND1 PE=1 SV=2	1	1	1	1	1	1	1	1	1	1	0	1	1	0	1	1	1	1	1	1	1	1	1	1	0	1	1	0	1	1	1	1	1	1	1	1	1	1	0	1	1	0	1	1
REV__sp|Q9NTX5|ECHD1_HUMAN	REV__sp|Q9NTX5|ECHD1_HUMAN	1	1	1	>sp|Q9NTX5|ECHD1_HUMAN Ethylmalonyl-CoA decarboxylase OS=Homo sapiens GN=ECHDC1 PE=1 SV=2	1	1	1	1	0	0	1	0	0	0	0	0	0	0	0	0	0	0	0	0	1	0	0	0	0	0	0	0	0	0	0	0	0	0	1	0	0	0	0	0	0	0	0	0
REV__sp|Q9NU02|ANKE1_HUMAN	REV__sp|Q9NU02|ANKE1_HUMAN	2	2	2	>sp|Q9NU02|ANKE1_HUMAN Ankyrin repeat and EF-hand domain-containing protein 1 OS=Homo sapiens GN=ANKEF1 PE=2 SV=2	1	2	2	2	1	1	1	2	0	2	2	1	1	1	1	2	1	2	1	1	1	2	0	2	2	1	1	1	1	2	1	2	1	1	1	2	0	2	2	1	1	1	1	2
REV__sp|Q9NVD3|SETD4_HUMAN	REV__sp|Q9NVD3|SETD4_HUMAN	1	1	1	>sp|Q9NVD3|SETD4_HUMAN SET domain-containing protein 4 OS=Homo sapiens GN=SETD4 PE=2 SV=1	1	1	1	1	1	0	0	0	0	0	0	0	0	0	0	0	0	0	1	0	0	0	0	0	0	0	0	0	0	0	0	0	1	0	0	0	0	0	0	0	0	0	0	0
REV__sp|Q9NX70|MED29_HUMAN	REV__sp|Q9NX70|MED29_HUMAN	1	1	1	>sp|Q9NX70|MED29_HUMAN Mediator of RNA polymerase II transcription subunit 29 OS=Homo sapiens GN=MED29 PE=1 SV=1	1	1	1	1	0	1	1	1	0	1	0	0	1	1	1	1	0	0	0	1	1	1	0	1	0	0	1	1	1	1	0	0	0	1	1	1	0	1	0	0	1	1	1	1
REV__sp|Q9NXE8|CWC25_HUMAN	REV__sp|Q9NXE8|CWC25_HUMAN	1	1	1	>sp|Q9NXE8|CWC25_HUMAN Pre-mRNA-splicing factor CWC25 homolog OS=Homo sapiens GN=CWC25 PE=1 SV=1	1	1	1	1	0	1	0	0	1	0	1	0	1	0	1	0	1	1	0	1	0	0	1	0	1	0	1	0	1	0	1	1	0	1	0	0	1	0	1	0	1	0	1	0
REV__sp|Q9NXW9|ALKB4_HUMAN	REV__sp|Q9NXW9|ALKB4_HUMAN	1	1	1	>sp|Q9NXW9|ALKB4_HUMAN Alpha-ketoglutarate-dependent dioxygenase alkB homolog 4 OS=Homo sapiens GN=ALKBH4 PE=1 SV=1	1	1	1	1	0	0	1	1	1	0	0	0	1	0	0	0	1	1	0	0	1	1	1	0	0	0	1	0	0	0	1	1	0	0	1	1	1	0	0	0	1	0	0	0
REV__sp|Q9NYA4|MTMR4_HUMAN	REV__sp|Q9NYA4|MTMR4_HUMAN	1	1	1	>sp|Q9NYA4|MTMR4_HUMAN Myotubularin-related protein 4 OS=Homo sapiens GN=MTMR4 PE=1 SV=2	1	1	1	1	1	1	1	0	0	1	0	1	1	0	1	1	0	1	1	1	1	0	0	1	0	1	1	0	1	1	0	1	1	1	1	0	0	1	0	1	1	0	1	1
REV__sp|Q9NYC9|DYH9_HUMAN	REV__sp|Q9NYC9|DYH9_HUMAN	1	1	1	>sp|Q9NYC9|DYH9_HUMAN Dynein heavy chain 9, axonemal OS=Homo sapiens GN=DNAH9 PE=1 SV=3	1	1	1	1	1	1	1	1	1	1	1	1	1	1	1	1	1	1	1	1	1	1	1	1	1	1	1	1	1	1	1	1	1	1	1	1	1	1	1	1	1	1	1	1
REV__sp|Q9P0M4|IL17C_HUMAN	REV__sp|Q9P0M4|IL17C_HUMAN	1	1	1	>sp|Q9P0M4|IL17C_HUMAN Interleukin-17C OS=Homo sapiens GN=IL17C PE=1 SV=1	1	1	1	1	0	1	0	0	0	0	1	0	0	1	0	0	0	0	0	1	0	0	0	0	1	0	0	1	0	0	0	0	0	1	0	0	0	0	1	0	0	1	0	0
REV__sp|Q9P2M4|TBC14_HUMAN	REV__sp|Q9P2M4|TBC14_HUMAN	1	1	1	>sp|Q9P2M4|TBC14_HUMAN TBC1 domain family member 14 OS=Homo sapiens GN=TBC1D14 PE=1 SV=3	1	1	1	1	1	1	1	0	1	0	1	1	1	0	1	1	0	0	1	1	1	0	1	0	1	1	1	0	1	1	0	0	1	1	1	0	1	0	1	1	1	0	1	1
REV__sp|Q9UBG7|RBPJL_HUMAN	REV__sp|Q9UBG7|RBPJL_HUMAN	1	1	1	>sp|Q9UBG7|RBPJL_HUMAN Recombining binding protein suppressor of hairless-like protein OS=Homo sapiens GN=RBPJL PE=2 SV=3	1	1	1	1	1	0	1	1	1	1	0	1	1	1	1	1	1	0	1	0	1	1	1	1	0	1	1	1	1	1	1	0	1	0	1	1	1	1	0	1	1	1	1	1
REV__sp|Q9UJ98|STAG3_HUMAN	REV__sp|Q9UJ98|STAG3_HUMAN	2	2	2	>sp|Q9UJ98|STAG3_HUMAN Cohesin subunit SA-3 OS=Homo sapiens GN=STAG3 PE=1 SV=2	1	2	2	2	2	1	1	0	1	0	1	1	0	0	1	1	1	1	2	1	1	0	1	0	1	1	0	0	1	1	1	1	2	1	1	0	1	0	1	1	0	0	1	1
REV__sp|Q9UJT9|FBXL7_HUMAN	REV__sp|Q9UJT9|FBXL7_HUMAN	1	1	1	>sp|Q9UJT9|FBXL7_HUMAN F-box/LRR-repeat protein 7 OS=Homo sapiens GN=FBXL7 PE=2 SV=1	1	1	1	1	0	0	1	1	0	0	0	0	0	0	0	0	0	0	0	0	1	1	0	0	0	0	0	0	0	0	0	0	0	0	1	1	0	0	0	0	0	0	0	0
REV__sp|Q9ULD5|ZN777_HUMAN	REV__sp|Q9ULD5|ZN777_HUMAN	1	1	1	>sp|Q9ULD5|ZN777_HUMAN Zinc finger protein 777 OS=Homo sapiens GN=ZNF777 PE=1 SV=2	1	1	1	1	1	0	0	0	0	0	0	0	0	0	0	0	0	0	1	0	0	0	0	0	0	0	0	0	0	0	0	0	1	0	0	0	0	0	0	0	0	0	0	0
REV__sp|Q9UMN6|KMT2B_HUMAN	REV__sp|Q9UMN6|KMT2B_HUMAN	1	1	1	>sp|Q9UMN6|KMT2B_HUMAN Histone-lysine N-methyltransferase 2B OS=Homo sapiens GN=KMT2B PE=1 SV=1	1	1	1	1	0	0	1	1	1	0	1	0	1	1	0	0	0	1	0	0	1	1	1	0	1	0	1	1	0	0	0	1	0	0	1	1	1	0	1	0	1	1	0	0
REV__sp|Q9UNM6|PSD13_HUMAN	REV__sp|Q9UNM6|PSD13_HUMAN	1	1	1	>sp|Q9UNM6|PSD13_HUMAN 26S proteasome non-ATPase regulatory subunit 13 OS=Homo sapiens GN=PSMD13 PE=1 SV=2	1	1	1	1	1	0	0	0	0	0	0	0	0	0	0	0	0	1	1	0	0	0	0	0	0	0	0	0	0	0	0	1	1	0	0	0	0	0	0	0	0	0	0	0
REV__sp|Q9Y216|MTMR7_HUMAN	REV__sp|Q9Y216|MTMR7_HUMAN	1	1	1	>sp|Q9Y216|MTMR7_HUMAN Myotubularin-related protein 7 OS=Homo sapiens GN=MTMR7 PE=1 SV=3	1	1	1	1	1	1	1	1	1	1	0	1	1	1	1	1	1	1	1	1	1	1	1	1	0	1	1	1	1	1	1	1	1	1	1	1	1	1	0	1	1	1	1	1
REV__sp|Q9Y274|SIA10_HUMAN	REV__sp|Q9Y274|SIA10_HUMAN	1	1	1	>sp|Q9Y274|SIA10_HUMAN Type 2 lactosamine alpha-2,3-sialyltransferase OS=Homo sapiens GN=ST3GAL6 PE=1 SV=1	1	1	1	1	0	0	0	0	0	0	0	0	0	0	0	0	1	0	0	0	0	0	0	0	0	0	0	0	0	0	1	0	0	0	0	0	0	0	0	0	0	0	0	0
REV__sp|Q9Y2H6|FND3A_HUMAN	REV__sp|Q9Y2H6|FND3A_HUMAN	1	1	1	>sp|Q9Y2H6|FND3A_HUMAN Fibronectin type-III domain-containing protein 3A OS=Homo sapiens GN=FNDC3A PE=1 SV=4	1	1	1	1	0	1	0	1	0	0	1	1	0	1	0	0	0	0	0	1	0	1	0	0	1	1	0	1	0	0	0	0	0	1	0	1	0	0	1	1	0	1	0	0
REV__sp|Q9Y305|ACOT9_HUMAN	REV__sp|Q9Y305|ACOT9_HUMAN	1	1	1	>sp|Q9Y305|ACOT9_HUMAN Acyl-coenzyme A thioesterase 9, mitochondrial OS=Homo sapiens GN=ACOT9 PE=1 SV=2	1	1	1	1	1	1	1	1	1	1	1	1	1	1	1	1	1	1	1	1	1	1	1	1	1	1	1	1	1	1	1	1	1	1	1	1	1	1	1	1	1	1	1	1
REV__sp|Q9Y4I1|MYO5A_HUMAN	REV__sp|Q9Y4I1|MYO5A_HUMAN	1	1	1	>sp|Q9Y4I1|MYO5A_HUMAN Unconventional myosin-Va OS=Homo sapiens GN=MYO5A PE=1 SV=2	1	1	1	1	1	1	1	0	1	1	1	1	1	0	1	1	1	1	1	1	1	0	1	1	1	1	1	0	1	1	1	1	1	1	1	0	1	1	1	1	1	0	1	1
REV__sp|Q9Y5K6|CD2AP_HUMAN	REV__sp|Q9Y5K6|CD2AP_HUMAN	1	1	1	>sp|Q9Y5K6|CD2AP_HUMAN CD2-associated protein OS=Homo sapiens GN=CD2AP PE=1 SV=1	1	1	1	1	1	1	1	1	1	1	0	1	1	1	1	1	1	1	1	1	1	1	1	1	0	1	1	1	1	1	1	1	1	1	1	1	1	1	0	1	1	1	1	1
REV__sp|Q9Y6V0|PCLO_HUMAN	REV__sp|Q9Y6V0|PCLO_HUMAN	1	1	1	>sp|Q9Y6V0|PCLO_HUMAN Protein piccolo OS=Homo sapiens GN=PCLO PE=1 SV=4	1	1	1	1	1	1	1	1	1	1	0	1	1	1	1	1	1	1	1	1	1	1	1	1	0	1	1	1	1	1	1	1	1	1	1	1	1	1	0	1	1	1	1	1
sp|A0AVT1|UBA6_HUMAN	sp|A0AVT1|UBA6_HUMAN	1	1	1	>sp|A0AVT1|UBA6_HUMAN Ubiquitin-like modifier-activating enzyme 6 OS=Homo sapiens GN=UBA6 PE=1 SV=1	1	1	1	1	1	0	0	0	1	0	0	0	1	1	1	1	1	1	1	0	0	0	1	0	0	0	1	1	1	1	1	1	1	0	0	0	1	0	0	0	1	1	1	1
sp|A0FGR8|ESYT2_HUMAN	sp|A0FGR8|ESYT2_HUMAN	2	2	2	>sp|A0FGR8|ESYT2_HUMAN Extended synaptotagmin-2 OS=Homo sapiens GN=ESYT2 PE=1 SV=1	1	2	2	2	0	0	0	0	1	0	0	0	0	0	2	1	2	2	0	0	0	0	1	0	0	0	0	0	2	1	2	2	0	0	0	0	1	0	0	0	0	0	2	1
sp|A0PJW8|DAPL1_HUMAN	sp|A0PJW8|DAPL1_HUMAN	1	1	1	>sp|A0PJW8|DAPL1_HUMAN Death-associated protein-like 1 OS=Homo sapiens GN=DAPL1 PE=1 SV=2	1	1	1	1	0	1	1	1	0	1	1	0	1	1	0	0	0	0	0	1	1	1	0	1	1	0	1	1	0	0	0	0	0	1	1	1	0	1	1	0	1	1	0	0
sp|A1L0T0|ILVBL_HUMAN	sp|A1L0T0|ILVBL_HUMAN	7	7	7	>sp|A1L0T0|ILVBL_HUMAN Acetolactate synthase-like protein OS=Homo sapiens GN=ILVBL PE=1 SV=2	1	7	7	7	7	2	2	3	4	3	1	3	4	3	5	2	4	5	7	2	2	3	4	3	1	3	4	3	5	2	4	5	7	2	2	3	4	3	1	3	4	3	5	2
sp|A3KMH1|VWA8_HUMAN	sp|A3KMH1|VWA8_HUMAN	3	3	3	>sp|A3KMH1|VWA8_HUMAN von Willebrand factor A domain-containing protein 8 OS=Homo sapiens GN=VWA8 PE=1 SV=2	1	3	3	3	1	0	1	0	1	0	0	3	1	0	1	1	1	1	1	0	1	0	1	0	0	3	1	0	1	1	1	1	1	0	1	0	1	0	0	3	1	0	1	1
sp|A4D1P6|WDR91_HUMAN	sp|A4D1P6|WDR91_HUMAN	3	3	3	>sp|A4D1P6|WDR91_HUMAN WD repeat-containing protein 91 OS=Homo sapiens GN=WDR91 PE=1 SV=2	1	3	3	3	2	1	2	2	1	0	0	2	2	1	3	2	3	3	2	1	2	2	1	0	0	2	2	1	3	2	3	3	2	1	2	2	1	0	0	2	2	1	3	2
sp|A6NDG6|PGP_HUMAN	sp|A6NDG6|PGP_HUMAN	2	2	2	>sp|A6NDG6|PGP_HUMAN Glycerol-3-phosphate phosphatase OS=Homo sapiens GN=PGP PE=1 SV=1	1	2	2	2	1	0	0	0	1	2	0	0	2	0	0	0	1	1	1	0	0	0	1	2	0	0	2	0	0	0	1	1	1	0	0	0	1	2	0	0	2	0	0	0
sp|A6NDU8|CE051_HUMAN	sp|A6NDU8|CE051_HUMAN	1	1	1	>sp|A6NDU8|CE051_HUMAN UPF0600 protein C5orf51 OS=Homo sapiens GN=C5orf51 PE=1 SV=1	1	1	1	1	1	0	1	1	1	1	0	0	0	1	1	1	1	1	1	0	1	1	1	1	0	0	0	1	1	1	1	1	1	0	1	1	1	1	0	0	0	1	1	1
sp|A6NED2|RCCD1_HUMAN	sp|A6NED2|RCCD1_HUMAN	1	1	1	>sp|A6NED2|RCCD1_HUMAN RCC1 domain-containing protein 1 OS=Homo sapiens GN=RCCD1 PE=1 SV=1	1	1	1	1	0	1	1	1	0	0	1	1	0	0	0	0	0	1	0	1	1	1	0	0	1	1	0	0	0	0	0	1	0	1	1	1	0	0	1	1	0	0	0	0
sp|A6NFN3|RFOX3_HUMAN;sp|O43251|RFOX2_HUMAN;sp|Q9NWB1|RFOX1_HUMAN	sp|A6NFN3|RFOX3_HUMAN;sp|O43251|RFOX2_HUMAN;sp|Q9NWB1|RFOX1_HUMAN	1;1;1	1;1;1	1;1;1	>sp|A6NFN3|RFOX3_HUMAN RNA binding protein fox-1 homolog 3 OS=Homo sapiens GN=RBFOX3 PE=2 SV=4;>sp|O43251|RFOX2_HUMAN RNA binding protein fox-1 homolog 2 OS=Homo sapiens GN=RBFOX2 PE=1 SV=3;>sp|Q9NWB1|RFOX1_HUMAN RNA binding protein fox-1 homolog 1 OS=Homo	3	1	1	1	0	0	0	0	0	1	0	0	0	0	0	0	0	1	0	0	0	0	0	1	0	0	0	0	0	0	0	1	0	0	0	0	0	1	0	0	0	0	0	0
sp|A6NHQ2|FBLL1_HUMAN	sp|A6NHQ2|FBLL1_HUMAN	3	2	2	>sp|A6NHQ2|FBLL1_HUMAN rRNA/tRNA 2-O-methyltransferase fibrillarin-like protein 1 OS=Homo sapiens GN=FBLL1 PE=3 SV=2	1	3	2	2	3	1	2	0	3	3	1	3	3	0	3	2	2	2	2	0	1	0	2	2	0	2	2	0	2	1	1	1	2	0	1	0	2	2	0	2	2	0	2	1
sp|A6NHR9|SMHD1_HUMAN	sp|A6NHR9|SMHD1_HUMAN	4	4	4	>sp|A6NHR9|SMHD1_HUMAN Structural maintenance of chromosomes flexible hinge domain-containing protein 1 OS=Homo sapiens GN=SMCHD1 PE=1 SV=2	1	4	4	4	1	1	2	1	2	3	1	2	2	0	2	2	1	3	1	1	2	1	2	3	1	2	2	0	2	2	1	3	1	1	2	1	2	3	1	2	2	0	2	2
sp|A6NHZ5|LR14B_HUMAN	sp|A6NHZ5|LR14B_HUMAN	1	1	1	>sp|A6NHZ5|LR14B_HUMAN Leucine-rich repeat-containing protein 14B OS=Homo sapiens GN=LRRC14B PE=3 SV=3	1	1	1	1	0	1	1	0	1	1	0	0	0	0	1	0	1	1	0	1	1	0	1	1	0	0	0	0	1	0	1	1	0	1	1	0	1	1	0	0	0	0	1	0
sp|A8MVU1|NCF1C_HUMAN;sp|P14598|NCF1_HUMAN;sp|A6NI72|NCF1B_HUMAN	sp|A8MVU1|NCF1C_HUMAN;sp|P14598|NCF1_HUMAN;sp|A6NI72|NCF1B_HUMAN	3;3;3	3;3;3	3;3;3	>sp|A8MVU1|NCF1C_HUMAN Putative neutrophil cytosol factor 1C OS=Homo sapiens GN=NCF1C PE=5 SV=1;>sp|P14598|NCF1_HUMAN Neutrophil cytosol factor 1 OS=Homo sapiens GN=NCF1 PE=1 SV=3;>sp|A6NI72|NCF1B_HUMAN Putative neutrophil cytosol factor 1B OS=Homo sapiens	3	3	3	3	1	0	1	0	0	0	1	1	2	1	3	3	3	3	1	0	1	0	0	0	1	1	2	1	3	3	3	3	1	0	1	0	0	0	1	1	2	1	3	3
sp|Q13432|U119A_HUMAN;sp|A6NIH7|U119B_HUMAN	sp|Q13432|U119A_HUMAN;sp|A6NIH7|U119B_HUMAN	1;1	1;1	1;1	>sp|Q13432|U119A_HUMAN Protein unc-119 homolog A OS=Homo sapiens GN=UNC119 PE=1 SV=1;>sp|A6NIH7|U119B_HUMAN Protein unc-119 homolog B OS=Homo sapiens GN=UNC119B PE=1 SV=1	2	1	1	1	1	0	0	0	0	1	0	0	0	0	1	0	0	0	1	0	0	0	0	1	0	0	0	0	1	0	0	0	1	0	0	0	0	1	0	0	0	0	1	0
sp|Q9UFD9|RIM3A_HUMAN;sp|A6NNM3|RIM3B_HUMAN;sp|A6NJZ7|RIM3C_HUMAN	sp|Q9UFD9|RIM3A_HUMAN;sp|A6NNM3|RIM3B_HUMAN;sp|A6NJZ7|RIM3C_HUMAN	1;1;1	1;1;1	1;1;1	>sp|Q9UFD9|RIM3A_HUMAN RIMS-binding protein 3A OS=Homo sapiens GN=RIMBP3 PE=1 SV=4;>sp|A6NNM3|RIM3B_HUMAN RIMS-binding protein 3B OS=Homo sapiens GN=RIMBP3B PE=3 SV=3;>sp|A6NJZ7|RIM3C_HUMAN RIMS-binding protein 3C OS=Homo sapiens GN=RIMBP3C PE=1 SV=3	3	1	1	1	1	0	0	0	0	0	0	0	0	0	0	0	0	0	1	0	0	0	0	0	0	0	0	0	0	0	0	0	1	0	0	0	0	0	0	0	0	0	0	0
sp|A6NMB1|SIG16_HUMAN	sp|A6NMB1|SIG16_HUMAN	1	1	1	>sp|A6NMB1|SIG16_HUMAN Sialic acid-binding Ig-like lectin 16 OS=Homo sapiens GN=SIGLEC16 PE=2 SV=3	1	1	1	1	1	1	0	1	0	1	1	1	1	1	0	0	1	1	1	1	0	1	0	1	1	1	1	1	0	0	1	1	1	1	0	1	0	1	1	1	1	1	0	0
sp|A8CG34|P121C_HUMAN;sp|Q96HA1|P121A_HUMAN	sp|A8CG34|P121C_HUMAN;sp|Q96HA1|P121A_HUMAN	1;1	1;1	1;1	>sp|A8CG34|P121C_HUMAN Nuclear envelope pore membrane protein POM 121C OS=Homo sapiens GN=POM121C PE=1 SV=2;>sp|Q96HA1|P121A_HUMAN Nuclear envelope pore membrane protein POM 121 OS=Homo sapiens GN=POM121 PE=1 SV=2	2	1	1	1	1	0	0	0	0	1	0	0	1	0	1	0	0	1	1	0	0	0	0	1	0	0	1	0	1	0	0	1	1	0	0	0	0	1	0	0	1	0	1	0
sp|C4AMC7|WASH3_HUMAN;sp|Q6VEQ5|WASH2_HUMAN;sp|A8K0Z3|WASH1_HUMAN;sp|A8MWX3|WASH4_HUMAN	sp|C4AMC7|WASH3_HUMAN;sp|Q6VEQ5|WASH2_HUMAN;sp|A8K0Z3|WASH1_HUMAN;sp|A8MWX3|WASH4_HUMAN	2;2;2;2	2;2;2;2	1;1;1;1	>sp|C4AMC7|WASH3_HUMAN Putative WAS protein family homolog 3 OS=Homo sapiens GN=WASH3P PE=1 SV=2;>sp|Q6VEQ5|WASH2_HUMAN WAS protein family homolog 2 OS=Homo sapiens GN=WASH2P PE=2 SV=2;>sp|A8K0Z3|WASH1_HUMAN WAS protein family homolog 1 OS=Homo sapiens GN=	4	2	2	1	1	0	0	0	0	0	0	2	1	0	1	0	1	1	1	0	0	0	0	0	0	2	1	0	1	0	1	1	0	0	0	0	0	0	0	1	1	0	1	0
sp|A8MVX0|ARG33_HUMAN	sp|A8MVX0|ARG33_HUMAN	1	1	1	>sp|A8MVX0|ARG33_HUMAN Rho guanine nucleotide exchange factor 33 OS=Homo sapiens GN=ARHGEF33 PE=2 SV=2	1	1	1	1	1	0	0	0	0	0	0	0	0	0	1	0	0	0	1	0	0	0	0	0	0	0	0	0	1	0	0	0	1	0	0	0	0	0	0	0	0	0	1	0
sp|A8MXV4|NUD19_HUMAN	sp|A8MXV4|NUD19_HUMAN	2	2	2	>sp|A8MXV4|NUD19_HUMAN Nucleoside diphosphate-linked moiety X motif 19 OS=Homo sapiens GN=NUDT19 PE=1 SV=1	1	2	2	2	1	0	1	1	0	1	0	1	1	0	2	0	0	0	1	0	1	1	0	1	0	1	1	0	2	0	0	0	1	0	1	1	0	1	0	1	1	0	2	0
sp|B0I1T2|MYO1G_HUMAN	sp|B0I1T2|MYO1G_HUMAN	1	1	1	>sp|B0I1T2|MYO1G_HUMAN Unconventional myosin-Ig OS=Homo sapiens GN=MYO1G PE=1 SV=2	1	1	1	1	0	0	0	0	0	0	0	1	0	0	1	1	0	0	0	0	0	0	0	0	0	1	0	0	1	1	0	0	0	0	0	0	0	0	0	1	0	0	1	1
sp|B1ANS9|WDR64_HUMAN	sp|B1ANS9|WDR64_HUMAN	1	1	1	>sp|B1ANS9|WDR64_HUMAN WD repeat-containing protein 64 OS=Homo sapiens GN=WDR64 PE=2 SV=1	1	1	1	1	1	1	1	1	1	1	1	1	1	1	1	1	1	1	1	1	1	1	1	1	1	1	1	1	1	1	1	1	1	1	1	1	1	1	1	1	1	1	1	1
sp|B3EWG6|FM25G_HUMAN;sp|B3EWG5|FM25C_HUMAN;sp|B3EWG4|FM25B_HUMAN;sp|B3EWG3|FM25A_HUMAN	sp|B3EWG6|FM25G_HUMAN;sp|B3EWG5|FM25C_HUMAN;sp|B3EWG4|FM25B_HUMAN;sp|B3EWG3|FM25A_HUMAN	1;1;1;1	1;1;1;1	1;1;1;1	>sp|B3EWG6|FM25G_HUMAN Protein FAM25G OS=Homo sapiens GN=FAM25G PE=3 SV=1;>sp|B3EWG5|FM25C_HUMAN Protein FAM25C OS=Homo sapiens GN=FAM25C PE=3 SV=1;>sp|B3EWG4|FM25B_HUMAN Putative protein FAM25BP OS=Homo sapiens GN=FAM25BP PE=5 SV=1;>sp|B3EWG3|FM25A_HUMAN	4	1	1	1	0	0	1	1	1	1	0	1	0	0	1	0	1	1	0	0	1	1	1	1	0	1	0	0	1	0	1	1	0	0	1	1	1	1	0	1	0	0	1	0
sp|C9JLW8|F195B_HUMAN	sp|C9JLW8|F195B_HUMAN	4	4	4	>sp|C9JLW8|F195B_HUMAN Mapk-regulated corepressor-interacting protein 1 OS=Homo sapiens GN=FAM195B PE=1 SV=1	1	4	4	4	2	3	3	1	3	3	2	3	3	2	3	3	4	2	2	3	3	1	3	3	2	3	3	2	3	3	4	2	2	3	3	1	3	3	2	3	3	2	3	3
sp|Q13765|NACA_HUMAN;sp|E9PAV3|NACAM_HUMAN;sp|Q9BZK3|NACP1_HUMAN	sp|Q13765|NACA_HUMAN;sp|E9PAV3|NACAM_HUMAN	7;7;1	7;7;1	7;7;1	>sp|Q13765|NACA_HUMAN Nascent polypeptide-associated complex subunit alpha OS=Homo sapiens GN=NACA PE=1 SV=1;>sp|E9PAV3|NACAM_HUMAN Nascent polypeptide-associated complex subunit alpha, muscle-specific form OS=Homo sapiens GN=NACA PE=1 SV=1	3	7	7	7	3	4	5	5	6	5	3	5	4	2	5	5	6	5	3	4	5	5	6	5	3	5	4	2	5	5	6	5	3	4	5	5	6	5	3	5	4	2	5	5
sp|E9PQ53|NDUCR_HUMAN;sp|O95298|NDUC2_HUMAN	sp|E9PQ53|NDUCR_HUMAN;sp|O95298|NDUC2_HUMAN	2;2	2;2	2;2	>sp|E9PQ53|NDUCR_HUMAN NADH dehydrogenase [ubiquinone] 1 subunit C2, isoform 2 OS=Homo sapiens GN=NDUFC2-KCTD14 PE=1 SV=1;>sp|O95298|NDUC2_HUMAN NADH dehydrogenase [ubiquinone] 1 subunit C2 OS=Homo sapiens GN=NDUFC2 PE=1 SV=1	2	2	2	2	2	2	2	1	2	2	2	2	2	1	2	2	2	2	2	2	2	1	2	2	2	2	2	1	2	2	2	2	2	2	2	1	2	2	2	2	2	1	2	2
sp|E9PRG8|CK098_HUMAN	sp|E9PRG8|CK098_HUMAN	1	1	1	>sp|E9PRG8|CK098_HUMAN Uncharacterized protein C11orf98 OS=Homo sapiens GN=C11orf98 PE=4 SV=1	1	1	1	1	0	1	0	0	1	1	0	1	1	0	1	1	1	1	0	1	0	0	1	1	0	1	1	0	1	1	1	1	0	1	0	0	1	1	0	1	1	0	1	1
sp|O00115|DNS2A_HUMAN	sp|O00115|DNS2A_HUMAN	3	3	3	>sp|O00115|DNS2A_HUMAN Deoxyribonuclease-2-alpha OS=Homo sapiens GN=DNASE2 PE=1 SV=2	1	3	3	3	2	2	3	2	1	3	0	1	3	2	2	2	3	2	2	2	3	2	1	3	0	1	3	2	2	2	3	2	2	2	3	2	1	3	0	1	3	2	2	2
sp|O00116|ADAS_HUMAN	sp|O00116|ADAS_HUMAN	2	2	2	>sp|O00116|ADAS_HUMAN Alkyldihydroxyacetonephosphate synthase, peroxisomal OS=Homo sapiens GN=AGPS PE=1 SV=1	1	2	2	2	2	0	1	0	1	1	0	2	1	0	1	2	2	2	2	0	1	0	1	1	0	2	1	0	1	2	2	2	2	0	1	0	1	1	0	2	1	0	1	2
sp|O00139|KIF2A_HUMAN	sp|O00139|KIF2A_HUMAN	2	2	2	>sp|O00139|KIF2A_HUMAN Kinesin-like protein KIF2A OS=Homo sapiens GN=KIF2A PE=1 SV=3	1	2	2	2	2	1	1	0	1	1	1	2	2	1	2	1	1	2	2	1	1	0	1	1	1	2	2	1	2	1	1	2	2	1	1	0	1	1	1	2	2	1	2	1
sp|O00148|DX39A_HUMAN	sp|O00148|DX39A_HUMAN	12	1	1	>sp|O00148|DX39A_HUMAN ATP-dependent RNA helicase DDX39A OS=Homo sapiens GN=DDX39A PE=1 SV=2	1	12	1	1	9	8	9	7	10	10	8	12	11	6	11	11	12	10	0	0	0	0	0	1	1	1	1	0	1	1	1	1	0	0	0	0	0	1	1	1	1	0	1	1
sp|O00151|PDLI1_HUMAN	sp|O00151|PDLI1_HUMAN	7	7	7	>sp|O00151|PDLI1_HUMAN PDZ and LIM domain protein 1 OS=Homo sapiens GN=PDLIM1 PE=1 SV=4	1	7	7	7	3	7	7	6	3	5	7	7	6	7	5	7	5	6	3	7	7	6	3	5	7	7	6	7	5	7	5	6	3	7	7	6	3	5	7	7	6	7	5	7
sp|O00154|BACH_HUMAN	sp|O00154|BACH_HUMAN	12	12	12	>sp|O00154|BACH_HUMAN Cytosolic acyl coenzyme A thioester hydrolase OS=Homo sapiens GN=ACOT7 PE=1 SV=3	1	12	12	12	9	10	6	7	8	10	5	8	8	6	8	11	10	10	9	10	6	7	8	10	5	8	8	6	8	11	10	10	9	10	6	7	8	10	5	8	8	6	8	11
sp|O00159|MYO1C_HUMAN	sp|O00159|MYO1C_HUMAN	14	14	14	>sp|O00159|MYO1C_HUMAN Unconventional myosin-Ic OS=Homo sapiens GN=MYO1C PE=1 SV=4	1	14	14	14	10	7	7	2	8	3	10	6	3	7	9	4	8	8	10	7	7	2	8	3	10	6	3	7	9	4	8	8	10	7	7	2	8	3	10	6	3	7	9	4
sp|O00160|MYO1F_HUMAN	sp|O00160|MYO1F_HUMAN	3	3	3	>sp|O00160|MYO1F_HUMAN Unconventional myosin-If OS=Homo sapiens GN=MYO1F PE=1 SV=3	1	3	3	3	2	0	2	0	0	0	1	0	3	1	3	3	3	2	2	0	2	0	0	0	1	0	3	1	3	3	3	2	2	0	2	0	0	0	1	0	3	1	3	3
sp|O00161|SNP23_HUMAN	sp|O00161|SNP23_HUMAN	3	3	3	>sp|O00161|SNP23_HUMAN Synaptosomal-associated protein 23 OS=Homo sapiens GN=SNAP23 PE=1 SV=1	1	3	3	3	3	2	3	0	3	3	3	3	3	2	2	3	3	2	3	2	3	0	3	3	3	3	3	2	2	3	3	2	3	2	3	0	3	3	3	3	3	2	2	3
sp|O00165|HAX1_HUMAN	sp|O00165|HAX1_HUMAN	2	2	2	>sp|O00165|HAX1_HUMAN HCLS1-associated protein X-1 OS=Homo sapiens GN=HAX1 PE=1 SV=2	1	2	2	2	1	1	0	0	2	2	0	2	1	0	2	1	1	0	1	1	0	0	2	2	0	2	1	0	2	1	1	0	1	1	0	0	2	2	0	2	1	0	2	1
sp|O00168|PLM_HUMAN	sp|O00168|PLM_HUMAN	1	1	1	>sp|O00168|PLM_HUMAN Phospholemman OS=Homo sapiens GN=FXYD1 PE=1 SV=2	1	1	1	1	1	0	0	0	0	0	0	1	0	0	0	0	0	1	1	0	0	0	0	0	0	1	0	0	0	0	0	1	1	0	0	0	0	0	0	1	0	0	0	0
sp|O00170|AIP_HUMAN	sp|O00170|AIP_HUMAN	3	3	3	>sp|O00170|AIP_HUMAN AH receptor-interacting protein OS=Homo sapiens GN=AIP PE=1 SV=2	1	3	3	3	3	3	3	2	3	2	2	3	3	2	3	2	3	3	3	3	3	2	3	2	2	3	3	2	3	2	3	3	3	3	3	2	3	2	2	3	3	2	3	2
sp|O00178|GTPB1_HUMAN	sp|O00178|GTPB1_HUMAN	5	5	5	>sp|O00178|GTPB1_HUMAN GTP-binding protein 1 OS=Homo sapiens GN=GTPBP1 PE=1 SV=3	1	5	5	5	0	0	1	1	5	5	0	1	1	0	2	3	4	4	0	0	1	1	5	5	0	1	1	0	2	3	4	4	0	0	1	1	5	5	0	1	1	0	2	3
sp|O00182|LEG9_HUMAN;sp|Q6DKI2|LEG9C_HUMAN;sp|Q3B8N2|LEG9B_HUMAN	sp|O00182|LEG9_HUMAN	3;1;1	3;1;1	3;1;1	>sp|O00182|LEG9_HUMAN Galectin-9 OS=Homo sapiens GN=LGALS9 PE=1 SV=2	3	3	3	3	3	3	3	0	1	3	1	2	3	3	3	3	3	2	3	3	3	0	1	3	1	2	3	3	3	3	3	2	3	3	3	0	1	3	1	2	3	3	3	3
sp|O00186|STXB3_HUMAN	sp|O00186|STXB3_HUMAN	1	1	1	>sp|O00186|STXB3_HUMAN Syntaxin-binding protein 3 OS=Homo sapiens GN=STXBP3 PE=1 SV=2	1	1	1	1	1	0	1	0	1	0	1	1	1	1	1	1	0	1	1	0	1	0	1	0	1	1	1	1	1	1	0	1	1	0	1	0	1	0	1	1	1	1	1	1
sp|O00193|SMAP_HUMAN	sp|O00193|SMAP_HUMAN	5	5	5	>sp|O00193|SMAP_HUMAN Small acidic protein OS=Homo sapiens GN=SMAP PE=1 SV=1	1	5	5	5	4	3	5	2	5	4	2	4	3	4	3	5	5	4	4	3	5	2	5	4	2	4	3	4	3	5	5	4	4	3	5	2	5	4	2	4	3	4	3	5
sp|O00203|AP3B1_HUMAN	sp|O00203|AP3B1_HUMAN	4	4	4	>sp|O00203|AP3B1_HUMAN AP-3 complex subunit beta-1 OS=Homo sapiens GN=AP3B1 PE=1 SV=3	1	4	4	4	4	1	0	1	3	1	0	1	2	0	3	2	2	2	4	1	0	1	3	1	0	1	2	0	3	2	2	2	4	1	0	1	3	1	0	1	2	0	3	2
sp|O00217|NDUS8_HUMAN	sp|O00217|NDUS8_HUMAN	4	4	4	>sp|O00217|NDUS8_HUMAN NADH dehydrogenase [ubiquinone] iron-sulfur protein 8, mitochondrial OS=Homo sapiens GN=NDUFS8 PE=1 SV=1	1	4	4	4	4	1	1	1	3	2	2	1	1	1	4	4	3	2	4	1	1	1	3	2	2	1	1	1	4	4	3	2	4	1	1	1	3	2	2	1	1	1	4	4
sp|O00221|IKBE_HUMAN	sp|O00221|IKBE_HUMAN	1	1	1	>sp|O00221|IKBE_HUMAN NF-kappa-B inhibitor epsilon OS=Homo sapiens GN=NFKBIE PE=1 SV=3	1	1	1	1	1	0	1	0	1	1	1	1	1	1	0	1	1	0	1	0	1	0	1	1	1	1	1	1	0	1	1	0	1	0	1	0	1	1	1	1	1	1	0	1
sp|O00231|PSD11_HUMAN	sp|O00231|PSD11_HUMAN	10	10	10	>sp|O00231|PSD11_HUMAN 26S proteasome non-ATPase regulatory subunit 11 OS=Homo sapiens GN=PSMD11 PE=1 SV=3	1	10	10	10	8	6	8	4	9	7	7	8	7	4	10	8	10	10	8	6	8	4	9	7	7	8	7	4	10	8	10	10	8	6	8	4	9	7	7	8	7	4	10	8
sp|O00232|PSD12_HUMAN	sp|O00232|PSD12_HUMAN	6	6	6	>sp|O00232|PSD12_HUMAN 26S proteasome non-ATPase regulatory subunit 12 OS=Homo sapiens GN=PSMD12 PE=1 SV=3	1	6	6	6	5	2	4	2	5	4	2	4	4	1	5	5	5	5	5	2	4	2	5	4	2	4	4	1	5	5	5	5	5	2	4	2	5	4	2	4	4	1	5	5
sp|O00233|PSMD9_HUMAN	sp|O00233|PSMD9_HUMAN	1	1	1	>sp|O00233|PSMD9_HUMAN 26S proteasome non-ATPase regulatory subunit 9 OS=Homo sapiens GN=PSMD9 PE=1 SV=3	1	1	1	1	1	0	1	1	1	0	1	0	1	0	1	0	1	1	1	0	1	1	1	0	1	0	1	0	1	0	1	1	1	0	1	1	1	0	1	0	1	0	1	0
sp|O00244|ATOX1_HUMAN	sp|O00244|ATOX1_HUMAN	2	2	2	>sp|O00244|ATOX1_HUMAN Copper transport protein ATOX1 OS=Homo sapiens GN=ATOX1 PE=1 SV=1	1	2	2	2	2	2	2	1	2	2	2	2	2	2	2	2	2	2	2	2	2	1	2	2	2	2	2	2	2	2	2	2	2	2	2	1	2	2	2	2	2	2	2	2
sp|O00255|MEN1_HUMAN	sp|O00255|MEN1_HUMAN	1	1	1	>sp|O00255|MEN1_HUMAN Menin OS=Homo sapiens GN=MEN1 PE=1 SV=4	1	1	1	1	0	0	0	0	0	1	0	0	0	0	1	0	0	1	0	0	0	0	0	1	0	0	0	0	1	0	0	1	0	0	0	0	0	1	0	0	0	0	1	0
sp|O00264|PGRC1_HUMAN	sp|O00264|PGRC1_HUMAN	11	11	11	>sp|O00264|PGRC1_HUMAN Membrane-associated progesterone receptor component 1 OS=Homo sapiens GN=PGRMC1 PE=1 SV=3	1	11	11	11	11	9	11	8	11	11	10	10	9	10	9	10	11	11	11	9	11	8	11	11	10	10	9	10	9	10	11	11	11	9	11	8	11	11	10	10	9	10	9	10
sp|O00267|SPT5H_HUMAN	sp|O00267|SPT5H_HUMAN	3	3	3	>sp|O00267|SPT5H_HUMAN Transcription elongation factor SPT5 OS=Homo sapiens GN=SUPT5H PE=1 SV=1	1	3	3	3	2	1	1	1	3	1	2	2	2	0	3	3	2	2	2	1	1	1	3	1	2	2	2	0	3	3	2	2	2	1	1	1	3	1	2	2	2	0	3	3
sp|O00273|DFFA_HUMAN	sp|O00273|DFFA_HUMAN	5	5	5	>sp|O00273|DFFA_HUMAN DNA fragmentation factor subunit alpha OS=Homo sapiens GN=DFFA PE=1 SV=1	1	5	5	5	2	3	2	1	5	4	1	3	5	0	5	4	5	5	2	3	2	1	5	4	1	3	5	0	5	4	5	5	2	3	2	1	5	4	1	3	5	0	5	4
sp|O00291|HIP1_HUMAN	sp|O00291|HIP1_HUMAN	2	2	2	>sp|O00291|HIP1_HUMAN Huntingtin-interacting protein 1 OS=Homo sapiens GN=HIP1 PE=1 SV=5	1	2	2	2	2	0	0	0	1	0	0	1	0	0	2	1	0	2	2	0	0	0	1	0	0	1	0	0	2	1	0	2	2	0	0	0	1	0	0	1	0	0	2	1
sp|O00299|CLIC1_HUMAN	sp|O00299|CLIC1_HUMAN	14	14	14	>sp|O00299|CLIC1_HUMAN Chloride intracellular channel protein 1 OS=Homo sapiens GN=CLIC1 PE=1 SV=4	1	14	14	14	12	12	13	8	13	14	8	13	13	6	14	12	14	13	12	12	13	8	13	14	8	13	13	6	14	12	14	13	12	12	13	8	13	14	8	13	13	6	14	12
sp|O00303|EIF3F_HUMAN	sp|O00303|EIF3F_HUMAN	9	9	9	>sp|O00303|EIF3F_HUMAN Eukaryotic translation initiation factor 3 subunit F OS=Homo sapiens GN=EIF3F PE=1 SV=1	1	9	9	9	7	6	4	2	7	6	2	6	5	1	8	6	7	5	7	6	4	2	7	6	2	6	5	1	8	6	7	5	7	6	4	2	7	6	2	6	5	1	8	6
sp|O00330|ODPX_HUMAN	sp|O00330|ODPX_HUMAN	3	3	3	>sp|O00330|ODPX_HUMAN Pyruvate dehydrogenase protein X component, mitochondrial OS=Homo sapiens GN=PDHX PE=1 SV=3	1	3	3	3	1	1	1	0	1	1	0	2	1	0	1	1	1	2	1	1	1	0	1	1	0	2	1	0	1	1	1	2	1	1	1	0	1	1	0	2	1	0	1	1
sp|O00401|WASL_HUMAN	sp|O00401|WASL_HUMAN	1	1	1	>sp|O00401|WASL_HUMAN Neural Wiskott-Aldrich syndrome protein OS=Homo sapiens GN=WASL PE=1 SV=2	1	1	1	1	1	0	1	0	1	1	0	0	1	0	1	1	0	1	1	0	1	0	1	1	0	0	1	0	1	1	0	1	1	0	1	0	1	1	0	0	1	0	1	1
sp|O00422|SAP18_HUMAN	sp|O00422|SAP18_HUMAN	2	2	2	>sp|O00422|SAP18_HUMAN Histone deacetylase complex subunit SAP18 OS=Homo sapiens GN=SAP18 PE=1 SV=1	1	2	2	2	2	1	1	1	1	2	0	1	1	0	1	1	2	1	2	1	1	1	1	2	0	1	1	0	1	1	2	1	2	1	1	1	1	2	0	1	1	0	1	1
sp|O00425|IF2B3_HUMAN	sp|O00425|IF2B3_HUMAN	4	2	2	>sp|O00425|IF2B3_HUMAN Insulin-like growth factor 2 mRNA-binding protein 3 OS=Homo sapiens GN=IGF2BP3 PE=1 SV=2	1	4	2	2	0	2	2	2	2	3	0	2	1	0	3	3	2	1	0	0	0	0	0	1	0	0	0	0	2	1	0	0	0	0	0	0	0	1	0	0	0	0	2	1
sp|O00429|DNM1L_HUMAN	sp|O00429|DNM1L_HUMAN	7	7	7	>sp|O00429|DNM1L_HUMAN Dynamin-1-like protein OS=Homo sapiens GN=DNM1L PE=1 SV=2	1	7	7	7	7	1	2	2	3	6	1	4	4	4	6	3	5	4	7	1	2	2	3	6	1	4	4	4	6	3	5	4	7	1	2	2	3	6	1	4	4	4	6	3
sp|O00442|RTCA_HUMAN	sp|O00442|RTCA_HUMAN	2	2	2	>sp|O00442|RTCA_HUMAN RNA 3-terminal phosphate cyclase OS=Homo sapiens GN=RTCA PE=1 SV=1	1	2	2	2	2	0	0	0	0	0	0	1	1	0	1	2	1	2	2	0	0	0	0	0	0	1	1	0	1	2	1	2	2	0	0	0	0	0	0	1	1	0	1	2
sp|O00443|P3C2A_HUMAN	sp|O00443|P3C2A_HUMAN	1	1	1	>sp|O00443|P3C2A_HUMAN Phosphatidylinositol 4-phosphate 3-kinase C2 domain-containing subunit alpha OS=Homo sapiens GN=PIK3C2A PE=1 SV=2	1	1	1	1	1	0	1	0	1	1	0	0	1	1	1	1	1	1	1	0	1	0	1	1	0	0	1	1	1	1	1	1	1	0	1	0	1	1	0	0	1	1	1	1
sp|O00469|PLOD2_HUMAN	sp|O00469|PLOD2_HUMAN	1	1	1	>sp|O00469|PLOD2_HUMAN Procollagen-lysine,2-oxoglutarate 5-dioxygenase 2 OS=Homo sapiens GN=PLOD2 PE=1 SV=2	1	1	1	1	1	0	0	0	1	0	0	1	1	0	1	0	0	1	1	0	0	0	1	0	0	1	1	0	1	0	0	1	1	0	0	0	1	0	0	1	1	0	1	0
sp|O00479|HMGN4_HUMAN	sp|O00479|HMGN4_HUMAN	3	3	3	>sp|O00479|HMGN4_HUMAN High mobility group nucleosome-binding domain-containing protein 4 OS=Homo sapiens GN=HMGN4 PE=1 SV=3	1	3	3	3	3	3	3	3	3	3	3	3	3	3	3	3	3	3	3	3	3	3	3	3	3	3	3	3	3	3	3	3	3	3	3	3	3	3	3	3	3	3	3	3
sp|O00483|NDUA4_HUMAN	sp|O00483|NDUA4_HUMAN	1	1	1	>sp|O00483|NDUA4_HUMAN Cytochrome c oxidase subunit NDUFA4 OS=Homo sapiens GN=NDUFA4 PE=1 SV=1	1	1	1	1	1	1	1	1	1	0	0	1	1	1	1	1	1	1	1	1	1	1	1	0	0	1	1	1	1	1	1	1	1	1	1	1	1	0	0	1	1	1	1	1
sp|O00487|PSDE_HUMAN	sp|O00487|PSDE_HUMAN	5	5	5	>sp|O00487|PSDE_HUMAN 26S proteasome non-ATPase regulatory subunit 14 OS=Homo sapiens GN=PSMD14 PE=1 SV=1	1	5	5	5	5	4	5	3	4	3	3	5	4	3	4	4	5	5	5	4	5	3	4	3	3	5	4	3	4	4	5	5	5	4	5	3	4	3	3	5	4	3	4	4
sp|O00505|IMA4_HUMAN	sp|O00505|IMA4_HUMAN	1	1	1	>sp|O00505|IMA4_HUMAN Importin subunit alpha-4 OS=Homo sapiens GN=KPNA3 PE=1 SV=2	1	1	1	1	1	1	1	1	1	0	0	1	1	1	1	0	1	1	1	1	1	1	1	0	0	1	1	1	1	0	1	1	1	1	1	1	1	0	0	1	1	1	1	0
sp|O00515|LAD1_HUMAN	sp|O00515|LAD1_HUMAN	9	9	9	>sp|O00515|LAD1_HUMAN Ladinin-1 OS=Homo sapiens GN=LAD1 PE=1 SV=2	1	9	9	9	0	6	7	9	0	0	4	3	6	8	1	2	4	4	0	6	7	9	0	0	4	3	6	8	1	2	4	4	0	6	7	9	0	0	4	3	6	8	1	2
sp|O00541|PESC_HUMAN	sp|O00541|PESC_HUMAN	1	1	1	>sp|O00541|PESC_HUMAN Pescadillo homolog OS=Homo sapiens GN=PES1 PE=1 SV=1	1	1	1	1	1	1	1	0	1	1	1	1	1	1	1	1	1	1	1	1	1	0	1	1	1	1	1	1	1	1	1	1	1	1	1	0	1	1	1	1	1	1	1	1
sp|O00555|CAC1A_HUMAN	sp|O00555|CAC1A_HUMAN	1	1	1	>sp|O00555|CAC1A_HUMAN Voltage-dependent P/Q-type calcium channel subunit alpha-1A OS=Homo sapiens GN=CACNA1A PE=1 SV=2	1	1	1	1	0	1	1	1	1	1	1	1	1	1	1	1	0	1	0	1	1	1	1	1	1	1	1	1	1	1	0	1	0	1	1	1	1	1	1	1	1	1	1	1
sp|O00560|SDCB1_HUMAN	sp|O00560|SDCB1_HUMAN	17	17	17	>sp|O00560|SDCB1_HUMAN Syntenin-1 OS=Homo sapiens GN=SDCBP PE=1 SV=1	1	17	17	17	15	6	12	0	12	14	3	11	13	1	15	8	12	14	15	6	12	0	12	14	3	11	13	1	15	8	12	14	15	6	12	0	12	14	3	11	13	1	15	8
sp|O00566|MPP10_HUMAN	sp|O00566|MPP10_HUMAN	1	1	1	>sp|O00566|MPP10_HUMAN U3 small nucleolar ribonucleoprotein protein MPP10 OS=Homo sapiens GN=MPHOSPH10 PE=1 SV=2	1	1	1	1	0	0	0	0	0	0	0	0	0	0	1	0	0	0	0	0	0	0	0	0	0	0	0	0	1	0	0	0	0	0	0	0	0	0	0	0	0	0	1	0
sp|O00567|NOP56_HUMAN	sp|O00567|NOP56_HUMAN	10	10	10	>sp|O00567|NOP56_HUMAN Nucleolar protein 56 OS=Homo sapiens GN=NOP56 PE=1 SV=4	1	10	10	10	7	4	3	2	3	8	0	5	5	0	7	4	6	6	7	4	3	2	3	8	0	5	5	0	7	4	6	6	7	4	3	2	3	8	0	5	5	0	7	4
sp|O00571|DDX3X_HUMAN;sp|O15523|DDX3Y_HUMAN	sp|O00571|DDX3X_HUMAN;sp|O15523|DDX3Y_HUMAN	20;11	19;10	19;10	>sp|O00571|DDX3X_HUMAN ATP-dependent RNA helicase DDX3X OS=Homo sapiens GN=DDX3X PE=1 SV=3;>sp|O15523|DDX3Y_HUMAN ATP-dependent RNA helicase DDX3Y OS=Homo sapiens GN=DDX3Y PE=1 SV=2	2	20	19	19	17	12	11	9	16	17	10	15	13	10	16	14	12	17	16	11	10	8	15	16	9	14	12	9	15	13	11	16	16	11	10	8	15	16	9	14	12	9	15	13
sp|O00584|RNT2_HUMAN	sp|O00584|RNT2_HUMAN	3	3	3	>sp|O00584|RNT2_HUMAN Ribonuclease T2 OS=Homo sapiens GN=RNASET2 PE=1 SV=2	1	3	3	3	2	0	3	0	2	3	0	1	3	0	3	3	3	2	2	0	3	0	2	3	0	1	3	0	3	3	3	2	2	0	3	0	2	3	0	1	3	0	3	3
sp|O00625|PIR_HUMAN	sp|O00625|PIR_HUMAN	14	14	14	>sp|O00625|PIR_HUMAN Pirin OS=Homo sapiens GN=PIR PE=1 SV=1	1	14	14	14	9	4	5	3	11	11	1	8	9	1	12	9	9	13	9	4	5	3	11	11	1	8	9	1	12	9	9	13	9	4	5	3	11	11	1	8	9	1	12	9
sp|O00629|IMA3_HUMAN	sp|O00629|IMA3_HUMAN	1	1	1	>sp|O00629|IMA3_HUMAN Importin subunit alpha-3 OS=Homo sapiens GN=KPNA4 PE=1 SV=1	1	1	1	1	1	0	1	1	1	1	1	0	1	1	1	1	1	1	1	0	1	1	1	1	1	0	1	1	1	1	1	1	1	0	1	1	1	1	1	0	1	1	1	1
sp|O00743|PPP6_HUMAN	sp|O00743|PPP6_HUMAN	3	3	3	>sp|O00743|PPP6_HUMAN Serine/threonine-protein phosphatase 6 catalytic subunit OS=Homo sapiens GN=PPP6C PE=1 SV=1	1	3	3	3	3	0	2	0	1	2	0	0	2	0	1	1	3	1	3	0	2	0	1	2	0	0	2	0	1	1	3	1	3	0	2	0	1	2	0	0	2	0	1	1
sp|O00746|NDKM_HUMAN	sp|O00746|NDKM_HUMAN	4	4	4	>sp|O00746|NDKM_HUMAN Nucleoside diphosphate kinase, mitochondrial OS=Homo sapiens GN=NME4 PE=1 SV=1	1	4	4	4	4	0	0	0	0	0	0	2	1	0	0	0	1	0	4	0	0	0	0	0	0	2	1	0	0	0	1	0	4	0	0	0	0	0	0	2	1	0	0	0
sp|O00754|MA2B1_HUMAN	sp|O00754|MA2B1_HUMAN	5	5	5	>sp|O00754|MA2B1_HUMAN Lysosomal alpha-mannosidase OS=Homo sapiens GN=MAN2B1 PE=1 SV=3	1	5	5	5	5	4	2	5	4	5	0	4	4	2	3	4	3	5	5	4	2	5	4	5	0	4	4	2	3	4	3	5	5	4	2	5	4	5	0	4	4	2	3	4
sp|Q13085|ACACA_HUMAN;sp|O00763|ACACB_HUMAN	sp|Q13085|ACACA_HUMAN;sp|O00763|ACACB_HUMAN	1;1	1;1	1;1	>sp|Q13085|ACACA_HUMAN Acetyl-CoA carboxylase 1 OS=Homo sapiens GN=ACACA PE=1 SV=2;>sp|O00763|ACACB_HUMAN Acetyl-CoA carboxylase 2 OS=Homo sapiens GN=ACACB PE=1 SV=3	2	1	1	1	1	0	0	0	1	0	0	0	1	1	1	1	1	1	1	0	0	0	1	0	0	0	1	1	1	1	1	1	1	0	0	0	1	0	0	0	1	1	1	1
sp|O00764|PDXK_HUMAN	sp|O00764|PDXK_HUMAN	4	4	4	>sp|O00764|PDXK_HUMAN Pyridoxal kinase OS=Homo sapiens GN=PDXK PE=1 SV=1	1	4	4	4	3	1	3	1	3	2	2	2	1	2	2	1	4	4	3	1	3	1	3	2	2	2	1	2	2	1	4	4	3	1	3	1	3	2	2	2	1	2	2	1
sp|O14497|ARI1A_HUMAN	sp|O14497|ARI1A_HUMAN	2	2	2	>sp|O14497|ARI1A_HUMAN AT-rich interactive domain-containing protein 1A OS=Homo sapiens GN=ARID1A PE=1 SV=3	1	2	2	2	0	0	0	0	0	1	1	0	1	0	1	0	0	0	0	0	0	0	0	1	1	0	1	0	1	0	0	0	0	0	0	0	0	1	1	0	1	0	1	0
sp|O14498|ISLR_HUMAN	sp|O14498|ISLR_HUMAN	1	1	1	>sp|O14498|ISLR_HUMAN Immunoglobulin superfamily containing leucine-rich repeat protein OS=Homo sapiens GN=ISLR PE=2 SV=1	1	1	1	1	0	1	0	1	0	0	1	1	1	0	0	0	0	0	0	1	0	1	0	0	1	1	1	0	0	0	0	0	0	1	0	1	0	0	1	1	1	0	0	0
sp|O14529|CUX2_HUMAN	sp|O14529|CUX2_HUMAN	1	1	1	>sp|O14529|CUX2_HUMAN Homeobox protein cut-like 2 OS=Homo sapiens GN=CUX2 PE=1 SV=4	1	1	1	1	1	1	1	1	0	1	1	1	0	1	1	1	1	0	1	1	1	1	0	1	1	1	0	1	1	1	1	0	1	1	1	1	0	1	1	1	0	1	1	1
sp|O14531|DPYL4_HUMAN	sp|O14531|DPYL4_HUMAN	3	2	2	>sp|O14531|DPYL4_HUMAN Dihydropyrimidinase-related protein 4 OS=Homo sapiens GN=DPYSL4 PE=1 SV=2	1	3	2	2	0	0	0	1	0	0	0	0	0	1	2	0	0	0	0	0	0	0	0	0	0	0	0	1	2	0	0	0	0	0	0	0	0	0	0	0	0	1	2	0
sp|O14548|COX7R_HUMAN	sp|O14548|COX7R_HUMAN	1	1	1	>sp|O14548|COX7R_HUMAN Cytochrome c oxidase subunit 7A-related protein, mitochondrial OS=Homo sapiens GN=COX7A2L PE=1 SV=2	1	1	1	1	0	1	1	0	0	0	0	1	0	0	0	1	1	1	0	1	1	0	0	0	0	1	0	0	0	1	1	1	0	1	1	0	0	0	0	1	0	0	0	1
sp|O14556|G3PT_HUMAN	sp|O14556|G3PT_HUMAN	8	7	7	>sp|O14556|G3PT_HUMAN Glyceraldehyde-3-phosphate dehydrogenase, testis-specific OS=Homo sapiens GN=GAPDHS PE=1 SV=2	1	8	7	7	7	8	7	3	6	8	2	5	7	1	7	8	8	7	6	7	6	2	5	7	1	4	6	0	6	7	7	6	6	7	6	2	5	7	1	4	6	0	6	7
sp|O14558|HSPB6_HUMAN	sp|O14558|HSPB6_HUMAN	5	5	5	>sp|O14558|HSPB6_HUMAN Heat shock protein beta-6 OS=Homo sapiens GN=HSPB6 PE=1 SV=2	1	5	5	5	2	4	4	2	1	5	4	5	0	4	4	2	0	2	2	4	4	2	1	5	4	5	0	4	4	2	0	2	2	4	4	2	1	5	4	5	0	4	4	2
sp|O14579|COPE_HUMAN	sp|O14579|COPE_HUMAN	8	8	8	>sp|O14579|COPE_HUMAN Coatomer subunit epsilon OS=Homo sapiens GN=COPE PE=1 SV=3	1	8	8	8	8	5	5	3	5	5	5	5	6	3	8	6	8	7	8	5	5	3	5	5	5	5	6	3	8	6	8	7	8	5	5	3	5	5	5	5	6	3	8	6
sp|P47813|IF1AX_HUMAN;sp|O14602|IF1AY_HUMAN	sp|P47813|IF1AX_HUMAN;sp|O14602|IF1AY_HUMAN	2;2	2;2	2;2	>sp|P47813|IF1AX_HUMAN Eukaryotic translation initiation factor 1A, X-chromosomal OS=Homo sapiens GN=EIF1AX PE=1 SV=2;>sp|O14602|IF1AY_HUMAN Eukaryotic translation initiation factor 1A, Y-chromosomal OS=Homo sapiens GN=EIF1AY PE=1 SV=4	2	2	2	2	2	2	2	2	2	2	2	2	2	2	2	1	2	2	2	2	2	2	2	2	2	2	2	2	2	1	2	2	2	2	2	2	2	2	2	2	2	2	2	1
sp|O14617|AP3D1_HUMAN	sp|O14617|AP3D1_HUMAN	2	2	2	>sp|O14617|AP3D1_HUMAN AP-3 complex subunit delta-1 OS=Homo sapiens GN=AP3D1 PE=1 SV=1	1	2	2	2	2	0	0	0	1	0	0	0	0	0	1	0	0	1	2	0	0	0	1	0	0	0	0	0	1	0	0	1	2	0	0	0	1	0	0	0	0	0	1	0
sp|O14618|CCS_HUMAN	sp|O14618|CCS_HUMAN	4	4	4	>sp|O14618|CCS_HUMAN Copper chaperone for superoxide dismutase OS=Homo sapiens GN=CCS PE=1 SV=1	1	4	4	4	2	2	3	2	4	2	2	3	4	2	3	3	3	3	2	2	3	2	4	2	2	3	4	2	3	3	3	3	2	2	3	2	4	2	2	3	4	2	3	3
sp|O14627|CDX4_HUMAN	sp|O14627|CDX4_HUMAN	1	1	1	>sp|O14627|CDX4_HUMAN Homeobox protein CDX-4 OS=Homo sapiens GN=CDX4 PE=1 SV=1	1	1	1	1	0	0	0	0	0	0	1	0	0	0	0	0	0	0	0	0	0	0	0	0	1	0	0	0	0	0	0	0	0	0	0	0	0	0	1	0	0	0	0	0
sp|O14662|STX16_HUMAN	sp|O14662|STX16_HUMAN	1	1	1	>sp|O14662|STX16_HUMAN Syntaxin-16 OS=Homo sapiens GN=STX16 PE=1 SV=3	1	1	1	1	1	1	0	1	0	1	1	1	1	0	1	1	1	1	1	1	0	1	0	1	1	1	1	0	1	1	1	1	1	1	0	1	0	1	1	1	1	0	1	1
sp|O14672|ADA10_HUMAN	sp|O14672|ADA10_HUMAN	3	3	3	>sp|O14672|ADA10_HUMAN Disintegrin and metalloproteinase domain-containing protein 10 OS=Homo sapiens GN=ADAM10 PE=1 SV=1	1	3	3	3	2	1	2	2	3	1	1	3	1	1	2	3	2	1	2	1	2	2	3	1	1	3	1	1	2	3	2	1	2	1	2	2	3	1	1	3	1	1	2	3
sp|O14681|EI24_HUMAN	sp|O14681|EI24_HUMAN	1	1	1	>sp|O14681|EI24_HUMAN Etoposide-induced protein 2.4 homolog OS=Homo sapiens GN=EI24 PE=1 SV=4	1	1	1	1	1	0	0	0	1	1	0	0	0	0	1	0	0	1	1	0	0	0	1	1	0	0	0	0	1	0	0	1	1	0	0	0	1	1	0	0	0	0	1	0
sp|O14734|ACOT8_HUMAN	sp|O14734|ACOT8_HUMAN	2	2	2	>sp|O14734|ACOT8_HUMAN Acyl-coenzyme A thioesterase 8 OS=Homo sapiens GN=ACOT8 PE=1 SV=1	1	2	2	2	0	0	0	1	0	2	0	0	0	1	0	1	1	0	0	0	0	1	0	2	0	0	0	1	0	1	1	0	0	0	0	1	0	2	0	0	0	1	0	1
sp|O14737|PDCD5_HUMAN	sp|O14737|PDCD5_HUMAN	5	5	5	>sp|O14737|PDCD5_HUMAN Programmed cell death protein 5 OS=Homo sapiens GN=PDCD5 PE=1 SV=3	1	5	5	5	4	2	2	1	3	3	1	2	2	2	2	3	3	2	4	2	2	1	3	3	1	2	2	2	2	3	3	2	4	2	2	1	3	3	1	2	2	2	2	3
sp|O14744|ANM5_HUMAN	sp|O14744|ANM5_HUMAN	4	4	4	>sp|O14744|ANM5_HUMAN Protein arginine N-methyltransferase 5 OS=Homo sapiens GN=PRMT5 PE=1 SV=4	1	4	4	4	4	4	4	3	3	4	3	4	4	3	4	4	4	4	4	4	4	3	3	4	3	4	4	3	4	4	4	4	4	4	4	3	3	4	3	4	4	3	4	4
sp|O14745|NHRF1_HUMAN	sp|O14745|NHRF1_HUMAN	5	5	5	>sp|O14745|NHRF1_HUMAN Na(+)/H(+) exchange regulatory cofactor NHE-RF1 OS=Homo sapiens GN=SLC9A3R1 PE=1 SV=4	1	5	5	5	3	3	5	2	4	1	4	3	3	3	4	4	4	5	3	3	5	2	4	1	4	3	3	3	4	4	4	5	3	3	5	2	4	1	4	3	3	3	4	4
sp|O14773|TPP1_HUMAN	sp|O14773|TPP1_HUMAN	7	7	7	>sp|O14773|TPP1_HUMAN Tripeptidyl-peptidase 1 OS=Homo sapiens GN=TPP1 PE=1 SV=2	1	7	7	7	5	3	6	4	5	4	3	4	5	4	5	4	7	6	5	3	6	4	5	4	3	4	5	4	5	4	7	6	5	3	6	4	5	4	3	4	5	4	5	4
sp|O14776|TCRG1_HUMAN	sp|O14776|TCRG1_HUMAN	2	2	2	>sp|O14776|TCRG1_HUMAN Transcription elongation regulator 1 OS=Homo sapiens GN=TCERG1 PE=1 SV=2	1	2	2	2	1	1	2	1	2	0	0	2	1	2	2	2	2	1	1	1	2	1	2	0	0	2	1	2	2	2	2	1	1	1	2	1	2	0	0	2	1	2	2	2
sp|O14818|PSA7_HUMAN;sp|Q8TAA3|PSA7L_HUMAN	sp|O14818|PSA7_HUMAN	14;5	14;5	14;5	>sp|O14818|PSA7_HUMAN Proteasome subunit alpha type-7 OS=Homo sapiens GN=PSMA7 PE=1 SV=1	2	14	14	14	9	8	8	6	13	7	5	9	10	7	11	10	13	12	9	8	8	6	13	7	5	9	10	7	11	10	13	12	9	8	8	6	13	7	5	9	10	7	11	10
sp|O14828|SCAM3_HUMAN	sp|O14828|SCAM3_HUMAN	8	8	8	>sp|O14828|SCAM3_HUMAN Secretory carrier-associated membrane protein 3 OS=Homo sapiens GN=SCAMP3 PE=1 SV=3	1	8	8	8	8	3	5	3	4	6	4	6	6	2	6	6	6	4	8	3	5	3	4	6	4	6	6	2	6	6	6	4	8	3	5	3	4	6	4	6	6	2	6	6
sp|O14874|BCKD_HUMAN	sp|O14874|BCKD_HUMAN	2	2	2	>sp|O14874|BCKD_HUMAN [3-methyl-2-oxobutanoate dehydrogenase [lipoamide]] kinase, mitochondrial OS=Homo sapiens GN=BCKDK PE=1 SV=2	1	2	2	2	2	1	1	0	0	1	0	1	1	1	1	0	1	1	2	1	1	0	0	1	0	1	1	1	1	0	1	1	2	1	1	0	0	1	0	1	1	1	1	0
sp|O14879|IFIT3_HUMAN	sp|O14879|IFIT3_HUMAN	1	1	1	>sp|O14879|IFIT3_HUMAN Interferon-induced protein with tetratricopeptide repeats 3 OS=Homo sapiens GN=IFIT3 PE=1 SV=1	1	1	1	1	0	0	0	0	0	0	0	0	1	0	1	1	1	0	0	0	0	0	0	0	0	0	1	0	1	1	1	0	0	0	0	0	0	0	0	0	1	0	1	1
sp|O14880|MGST3_HUMAN	sp|O14880|MGST3_HUMAN	3	3	3	>sp|O14880|MGST3_HUMAN Microsomal glutathione S-transferase 3 OS=Homo sapiens GN=MGST3 PE=1 SV=1	1	3	3	3	3	2	1	1	2	2	2	2	2	0	3	2	3	3	3	2	1	1	2	2	2	2	2	0	3	2	3	3	3	2	1	1	2	2	2	2	2	0	3	2
sp|O14907|TX1B3_HUMAN	sp|O14907|TX1B3_HUMAN	2	2	2	>sp|O14907|TX1B3_HUMAN Tax1-binding protein 3 OS=Homo sapiens GN=TAX1BP3 PE=1 SV=2	1	2	2	2	2	2	1	1	2	1	2	1	1	2	2	1	2	2	2	2	1	1	2	1	2	1	1	2	2	1	2	2	2	2	1	1	2	1	2	1	1	2	2	1
sp|O14908|GIPC1_HUMAN	sp|O14908|GIPC1_HUMAN	3	3	3	>sp|O14908|GIPC1_HUMAN PDZ domain-containing protein GIPC1 OS=Homo sapiens GN=GIPC1 PE=1 SV=2	1	3	3	3	2	2	1	1	3	3	1	2	3	3	2	1	2	2	2	2	1	1	3	3	1	2	3	3	2	1	2	2	2	2	1	1	3	3	1	2	3	3	2	1
sp|O14924|RGS12_HUMAN	sp|O14924|RGS12_HUMAN	1	1	1	>sp|O14924|RGS12_HUMAN Regulator of G-protein signaling 12 OS=Homo sapiens GN=RGS12 PE=1 SV=1	1	1	1	1	0	0	1	0	1	0	0	0	1	0	1	1	1	1	0	0	1	0	1	0	0	0	1	0	1	1	1	1	0	0	1	0	1	0	0	0	1	0	1	1
sp|O14925|TIM23_HUMAN;sp|Q5SRD1|TI23B_HUMAN	sp|O14925|TIM23_HUMAN;sp|Q5SRD1|TI23B_HUMAN	1;1	1;1	1;1	>sp|O14925|TIM23_HUMAN Mitochondrial import inner membrane translocase subunit Tim23 OS=Homo sapiens GN=TIMM23 PE=1 SV=1;>sp|Q5SRD1|TI23B_HUMAN Putative mitochondrial import inner membrane translocase subunit Tim23B OS=Homo sapiens GN=TIMM23B PE=5 SV=2	2	1	1	1	1	0	1	0	1	1	0	1	1	0	1	1	1	0	1	0	1	0	1	1	0	1	1	0	1	1	1	0	1	0	1	0	1	1	0	1	1	0	1	1
sp|O14929|HAT1_HUMAN	sp|O14929|HAT1_HUMAN	1	1	1	>sp|O14929|HAT1_HUMAN Histone acetyltransferase type B catalytic subunit OS=Homo sapiens GN=HAT1 PE=1 SV=1	1	1	1	1	1	0	1	0	1	0	0	1	1	0	1	1	1	1	1	0	1	0	1	0	0	1	1	0	1	1	1	1	1	0	1	0	1	0	0	1	1	0	1	1
sp|O14933|UB2L6_HUMAN	sp|O14933|UB2L6_HUMAN	1	1	1	>sp|O14933|UB2L6_HUMAN Ubiquitin/ISG15-conjugating enzyme E2 L6 OS=Homo sapiens GN=UBE2L6 PE=1 SV=4	1	1	1	1	0	0	0	0	0	0	0	0	1	0	1	0	1	1	0	0	0	0	0	0	0	0	1	0	1	0	1	1	0	0	0	0	0	0	0	0	1	0	1	0
sp|O14949|QCR8_HUMAN	sp|O14949|QCR8_HUMAN	5	5	5	>sp|O14949|QCR8_HUMAN Cytochrome b-c1 complex subunit 8 OS=Homo sapiens GN=UQCRQ PE=1 SV=4	1	5	5	5	4	4	4	3	5	4	4	4	5	3	4	3	4	5	4	4	4	3	5	4	4	4	5	3	4	3	4	5	4	4	4	3	5	4	4	4	5	3	4	3
sp|P19105|ML12A_HUMAN;sp|O14950|ML12B_HUMAN	sp|P19105|ML12A_HUMAN;sp|O14950|ML12B_HUMAN	4;4	4;4	3;3	>sp|P19105|ML12A_HUMAN Myosin regulatory light chain 12A OS=Homo sapiens GN=MYL12A PE=1 SV=2;>sp|O14950|ML12B_HUMAN Myosin regulatory light chain 12B OS=Homo sapiens GN=MYL12B PE=1 SV=2	2	4	4	3	3	4	4	4	4	4	4	3	4	4	4	4	4	4	3	4	4	4	4	4	4	3	4	4	4	4	4	4	2	3	3	3	3	3	3	3	3	3	3	3
sp|O14964|HGS_HUMAN	sp|O14964|HGS_HUMAN	2	2	2	>sp|O14964|HGS_HUMAN Hepatocyte growth factor-regulated tyrosine kinase substrate OS=Homo sapiens GN=HGS PE=1 SV=1	1	2	2	2	2	1	1	0	2	2	0	1	1	1	2	2	2	1	2	1	1	0	2	2	0	1	1	1	2	2	2	1	2	1	1	0	2	2	0	1	1	1	2	2
sp|O14966|RAB7L_HUMAN	sp|O14966|RAB7L_HUMAN	2	1	1	>sp|O14966|RAB7L_HUMAN Ras-related protein Rab-7L1 OS=Homo sapiens GN=RAB29 PE=1 SV=1	1	2	1	1	2	1	1	1	2	2	1	2	2	0	2	2	2	2	1	0	0	0	1	1	0	1	1	0	1	1	1	1	1	0	0	0	1	1	0	1	1	0	1	1
sp|O14974|MYPT1_HUMAN	sp|O14974|MYPT1_HUMAN	7	7	7	>sp|O14974|MYPT1_HUMAN Protein phosphatase 1 regulatory subunit 12A OS=Homo sapiens GN=PPP1R12A PE=1 SV=1	1	7	7	7	6	2	6	3	6	3	4	3	4	4	7	5	5	6	6	2	6	3	6	3	4	3	4	4	7	5	5	6	6	2	6	3	6	3	4	3	4	4	7	5
sp|O14979|HNRDL_HUMAN	sp|O14979|HNRDL_HUMAN	5	3	3	>sp|O14979|HNRDL_HUMAN Heterogeneous nuclear ribonucleoprotein D-like OS=Homo sapiens GN=HNRNPDL PE=1 SV=3	1	5	3	3	4	3	3	3	5	4	3	3	3	3	4	4	4	3	2	1	1	1	3	2	1	1	1	1	2	2	2	1	2	1	1	1	3	2	1	1	1	1	2	2
sp|O14980|XPO1_HUMAN	sp|O14980|XPO1_HUMAN	7	7	7	>sp|O14980|XPO1_HUMAN Exportin-1 OS=Homo sapiens GN=XPO1 PE=1 SV=1	1	7	7	7	5	2	3	1	4	5	2	3	3	1	6	5	4	4	5	2	3	1	4	5	2	3	3	1	6	5	4	4	5	2	3	1	4	5	2	3	3	1	6	5
sp|O15020|SPTN2_HUMAN	sp|O15020|SPTN2_HUMAN	1	1	1	>sp|O15020|SPTN2_HUMAN Spectrin beta chain, non-erythrocytic 2 OS=Homo sapiens GN=SPTBN2 PE=1 SV=3	1	1	1	1	0	0	1	0	1	1	0	0	0	1	0	0	0	0	0	0	1	0	1	1	0	0	0	1	0	0	0	0	0	0	1	0	1	1	0	0	0	1	0	0
sp|O15027|SC16A_HUMAN	sp|O15027|SC16A_HUMAN	1	1	1	>sp|O15027|SC16A_HUMAN Protein transport protein Sec16A OS=Homo sapiens GN=SEC16A PE=1 SV=3	1	1	1	1	1	0	0	0	0	0	0	0	0	0	0	0	0	0	1	0	0	0	0	0	0	0	0	0	0	0	0	0	1	0	0	0	0	0	0	0	0	0	0	0
sp|O15042|SR140_HUMAN	sp|O15042|SR140_HUMAN	2	2	2	>sp|O15042|SR140_HUMAN U2 snRNP-associated SURP motif-containing protein OS=Homo sapiens GN=U2SURP PE=1 SV=2	1	2	2	2	1	1	0	0	2	1	0	2	1	0	2	0	2	2	1	1	0	0	2	1	0	2	1	0	2	0	2	2	1	1	0	0	2	1	0	2	1	0	2	0
sp|O15061|SYNEM_HUMAN	sp|O15061|SYNEM_HUMAN	18	18	18	>sp|O15061|SYNEM_HUMAN Synemin OS=Homo sapiens GN=SYNM PE=1 SV=2	1	18	18	18	12	9	6	3	1	4	4	3	4	17	7	1	13	15	12	9	6	3	1	4	4	3	4	17	7	1	13	15	12	9	6	3	1	4	4	3	4	17	7	1
sp|O15067|PUR4_HUMAN	sp|O15067|PUR4_HUMAN	7	7	7	>sp|O15067|PUR4_HUMAN Phosphoribosylformylglycinamidine synthase OS=Homo sapiens GN=PFAS PE=1 SV=4	1	7	7	7	6	4	4	0	4	6	1	6	5	1	6	5	7	6	6	4	4	0	4	6	1	6	5	1	6	5	7	6	6	4	4	0	4	6	1	6	5	1	6	5
sp|O15075|DCLK1_HUMAN;sp|O43602|DCX_HUMAN	sp|O15075|DCLK1_HUMAN	7;1	7;1	7;1	>sp|O15075|DCLK1_HUMAN Serine/threonine-protein kinase DCLK1 OS=Homo sapiens GN=DCLK1 PE=1 SV=2	2	7	7	7	5	3	3	0	3	1	3	4	6	0	7	5	6	3	5	3	3	0	3	1	3	4	6	0	7	5	6	3	5	3	3	0	3	1	3	4	6	0	7	5
sp|O15085|ARHGB_HUMAN	sp|O15085|ARHGB_HUMAN	2	2	2	>sp|O15085|ARHGB_HUMAN Rho guanine nucleotide exchange factor 11 OS=Homo sapiens GN=ARHGEF11 PE=1 SV=1	1	2	2	2	2	0	0	0	1	0	0	0	1	0	0	0	0	0	2	0	0	0	1	0	0	0	1	0	0	0	0	0	2	0	0	0	1	0	0	0	1	0	0	0
sp|O15116|LSM1_HUMAN	sp|O15116|LSM1_HUMAN	3	3	3	>sp|O15116|LSM1_HUMAN U6 snRNA-associated Sm-like protein LSm1 OS=Homo sapiens GN=LSM1 PE=1 SV=1	1	3	3	3	3	1	1	0	3	3	1	1	3	1	3	3	3	3	3	1	1	0	3	3	1	1	3	1	3	3	3	3	3	1	1	0	3	3	1	1	3	1	3	3
sp|O15118|NPC1_HUMAN	sp|O15118|NPC1_HUMAN	1	1	1	>sp|O15118|NPC1_HUMAN Niemann-Pick C1 protein OS=Homo sapiens GN=NPC1 PE=1 SV=2	1	1	1	1	1	0	1	0	1	1	0	0	1	0	0	1	1	1	1	0	1	0	1	1	0	0	1	0	0	1	1	1	1	0	1	0	1	1	0	0	1	0	0	1
sp|O15126|SCAM1_HUMAN	sp|O15126|SCAM1_HUMAN	2	2	2	>sp|O15126|SCAM1_HUMAN Secretory carrier-associated membrane protein 1 OS=Homo sapiens GN=SCAMP1 PE=1 SV=2	1	2	2	2	2	1	1	1	0	0	1	1	1	1	1	1	2	2	2	1	1	1	0	0	1	1	1	1	1	1	2	2	2	1	1	1	0	0	1	1	1	1	1	1
sp|O15127|SCAM2_HUMAN	sp|O15127|SCAM2_HUMAN	4	4	4	>sp|O15127|SCAM2_HUMAN Secretory carrier-associated membrane protein 2 OS=Homo sapiens GN=SCAMP2 PE=1 SV=2	1	4	4	4	4	2	1	1	3	2	2	3	3	2	3	3	2	3	4	2	1	1	3	2	2	3	3	2	3	3	2	3	4	2	1	1	3	2	2	3	3	2	3	3
sp|O15143|ARC1B_HUMAN	sp|O15143|ARC1B_HUMAN	7	7	7	>sp|O15143|ARC1B_HUMAN Actin-related protein 2/3 complex subunit 1B OS=Homo sapiens GN=ARPC1B PE=1 SV=3	1	7	7	7	6	6	5	3	7	6	4	5	5	4	7	6	7	6	6	6	5	3	7	6	4	5	5	4	7	6	7	6	6	6	5	3	7	6	4	5	5	4	7	6
sp|O15144|ARPC2_HUMAN	sp|O15144|ARPC2_HUMAN	8	8	8	>sp|O15144|ARPC2_HUMAN Actin-related protein 2/3 complex subunit 2 OS=Homo sapiens GN=ARPC2 PE=1 SV=1	1	8	8	8	5	8	5	4	7	8	5	5	7	5	6	7	6	7	5	8	5	4	7	8	5	5	7	5	6	7	6	7	5	8	5	4	7	8	5	5	7	5	6	7
sp|O15145|ARPC3_HUMAN	sp|O15145|ARPC3_HUMAN	4	4	4	>sp|O15145|ARPC3_HUMAN Actin-related protein 2/3 complex subunit 3 OS=Homo sapiens GN=ARPC3 PE=1 SV=3	1	4	4	4	3	2	3	3	2	3	4	2	3	2	4	4	3	4	3	2	3	3	2	3	4	2	3	2	4	4	3	4	3	2	3	3	2	3	4	2	3	2	4	4
sp|O15155|BET1_HUMAN	sp|O15155|BET1_HUMAN	1	1	1	>sp|O15155|BET1_HUMAN BET1 homolog OS=Homo sapiens GN=BET1 PE=1 SV=1	1	1	1	1	1	0	0	0	1	1	0	0	0	0	1	1	1	1	1	0	0	0	1	1	0	0	0	0	1	1	1	1	1	0	0	0	1	1	0	0	0	0	1	1
sp|O15160|RPAC1_HUMAN	sp|O15160|RPAC1_HUMAN	8	8	8	>sp|O15160|RPAC1_HUMAN DNA-directed RNA polymerases I and III subunit RPAC1 OS=Homo sapiens GN=POLR1C PE=1 SV=1	1	8	8	8	4	3	3	1	6	8	2	7	6	0	7	3	7	7	4	3	3	1	6	8	2	7	6	0	7	3	7	7	4	3	3	1	6	8	2	7	6	0	7	3
sp|O15173|PGRC2_HUMAN	sp|O15173|PGRC2_HUMAN	6	6	6	>sp|O15173|PGRC2_HUMAN Membrane-associated progesterone receptor component 2 OS=Homo sapiens GN=PGRMC2 PE=1 SV=1	1	6	6	6	4	5	5	5	5	6	3	5	5	3	4	5	4	3	4	5	5	5	5	6	3	5	5	3	4	5	4	3	4	5	5	5	5	6	3	5	5	3	4	5
sp|O15212|PFD6_HUMAN	sp|O15212|PFD6_HUMAN	7	7	7	>sp|O15212|PFD6_HUMAN Prefoldin subunit 6 OS=Homo sapiens GN=PFDN6 PE=1 SV=1	1	7	7	7	7	6	7	4	6	7	2	6	6	5	5	5	7	6	7	6	7	4	6	7	2	6	6	5	5	5	7	6	7	6	7	4	6	7	2	6	6	5	5	5
sp|O15217|GSTA4_HUMAN	sp|O15217|GSTA4_HUMAN	1	1	1	>sp|O15217|GSTA4_HUMAN Glutathione S-transferase A4 OS=Homo sapiens GN=GSTA4 PE=1 SV=1	1	1	1	1	1	1	1	0	1	1	1	1	1	1	0	0	0	0	1	1	1	0	1	1	1	1	1	1	0	0	0	0	1	1	1	0	1	1	1	1	1	1	0	0
sp|O15231|ZN185_HUMAN	sp|O15231|ZN185_HUMAN	3	3	3	>sp|O15231|ZN185_HUMAN Zinc finger protein 185 OS=Homo sapiens GN=ZNF185 PE=1 SV=3	1	3	3	3	0	1	2	2	0	0	1	0	1	3	1	0	1	1	0	1	2	2	0	0	1	0	1	3	1	0	1	1	0	1	2	2	0	0	1	0	1	3	1	0
sp|O15239|NDUA1_HUMAN	sp|O15239|NDUA1_HUMAN	1	1	1	>sp|O15239|NDUA1_HUMAN NADH dehydrogenase [ubiquinone] 1 alpha subcomplex subunit 1 OS=Homo sapiens GN=NDUFA1 PE=1 SV=1	1	1	1	1	1	1	1	1	1	1	1	1	1	1	1	1	1	1	1	1	1	1	1	1	1	1	1	1	1	1	1	1	1	1	1	1	1	1	1	1	1	1	1	1
sp|O15247|CLIC2_HUMAN	sp|O15247|CLIC2_HUMAN	2	2	2	>sp|O15247|CLIC2_HUMAN Chloride intracellular channel protein 2 OS=Homo sapiens GN=CLIC2 PE=1 SV=3	1	2	2	2	1	0	0	0	0	0	1	0	1	0	2	0	1	0	1	0	0	0	0	0	1	0	1	0	2	0	1	0	1	0	0	0	0	0	1	0	1	0	2	0
sp|O15260|SURF4_HUMAN	sp|O15260|SURF4_HUMAN	1	1	1	>sp|O15260|SURF4_HUMAN Surfeit locus protein 4 OS=Homo sapiens GN=SURF4 PE=1 SV=3	1	1	1	1	1	1	0	1	1	1	1	0	0	1	1	1	0	0	1	1	0	1	1	1	1	0	0	1	1	1	0	0	1	1	0	1	1	1	1	0	0	1	1	1
sp|O15269|SPTC1_HUMAN	sp|O15269|SPTC1_HUMAN	3	3	3	>sp|O15269|SPTC1_HUMAN Serine palmitoyltransferase 1 OS=Homo sapiens GN=SPTLC1 PE=1 SV=1	1	3	3	3	3	2	1	1	3	1	0	1	2	1	3	3	3	3	3	2	1	1	3	1	0	1	2	1	3	3	3	3	3	2	1	1	3	1	0	1	2	1	3	3
sp|O15294|OGT1_HUMAN	sp|O15294|OGT1_HUMAN	1	1	1	>sp|O15294|OGT1_HUMAN UDP-N-acetylglucosamine--peptide N-acetylglucosaminyltransferase 110 kDa subunit OS=Homo sapiens GN=OGT PE=1 SV=3	1	1	1	1	1	0	1	0	1	1	0	1	0	0	1	1	1	0	1	0	1	0	1	1	0	1	0	0	1	1	1	0	1	0	1	0	1	1	0	1	0	0	1	1
sp|O15296|LX15B_HUMAN	sp|O15296|LX15B_HUMAN	5	5	5	>sp|O15296|LX15B_HUMAN Arachidonate 15-lipoxygenase B OS=Homo sapiens GN=ALOX15B PE=1 SV=3	1	5	5	5	1	3	4	0	0	1	3	0	0	5	0	0	1	1	1	3	4	0	0	1	3	0	0	5	0	0	1	1	1	3	4	0	0	1	3	0	0	5	0	0
sp|O15327|INP4B_HUMAN	sp|O15327|INP4B_HUMAN	1	1	1	>sp|O15327|INP4B_HUMAN Type II inositol 3,4-bisphosphate 4-phosphatase OS=Homo sapiens GN=INPP4B PE=2 SV=4	1	1	1	1	0	0	0	0	1	0	0	0	0	0	0	0	0	0	0	0	0	0	1	0	0	0	0	0	0	0	0	0	0	0	0	0	1	0	0	0	0	0	0	0
sp|O15344|TRI18_HUMAN	sp|O15344|TRI18_HUMAN	1	1	1	>sp|O15344|TRI18_HUMAN E3 ubiquitin-protein ligase Midline-1 OS=Homo sapiens GN=MID1 PE=1 SV=1	1	1	1	1	1	1	0	0	0	1	0	1	1	0	1	1	1	0	1	1	0	0	0	1	0	1	1	0	1	1	1	0	1	1	0	0	0	1	0	1	1	0	1	1
sp|O15355|PPM1G_HUMAN	sp|O15355|PPM1G_HUMAN	2	2	2	>sp|O15355|PPM1G_HUMAN Protein phosphatase 1G OS=Homo sapiens GN=PPM1G PE=1 SV=1	1	2	2	2	2	0	1	1	1	2	0	2	2	1	2	1	1	1	2	0	1	1	1	2	0	2	2	1	2	1	1	1	2	0	1	1	1	2	0	2	2	1	2	1
sp|O15357|SHIP2_HUMAN	sp|O15357|SHIP2_HUMAN	1	1	1	>sp|O15357|SHIP2_HUMAN Phosphatidylinositol 3,4,5-trisphosphate 5-phosphatase 2 OS=Homo sapiens GN=INPPL1 PE=1 SV=2	1	1	1	1	1	0	1	0	1	1	0	1	1	0	1	1	1	1	1	0	1	0	1	1	0	1	1	0	1	1	1	1	1	0	1	0	1	1	0	1	1	0	1	1
sp|O15371|EIF3D_HUMAN	sp|O15371|EIF3D_HUMAN	9	9	9	>sp|O15371|EIF3D_HUMAN Eukaryotic translation initiation factor 3 subunit D OS=Homo sapiens GN=EIF3D PE=1 SV=1	1	9	9	9	7	6	6	2	6	9	4	7	8	2	7	6	8	7	7	6	6	2	6	9	4	7	8	2	7	6	8	7	7	6	6	2	6	9	4	7	8	2	7	6
sp|O15372|EIF3H_HUMAN	sp|O15372|EIF3H_HUMAN	2	2	2	>sp|O15372|EIF3H_HUMAN Eukaryotic translation initiation factor 3 subunit H OS=Homo sapiens GN=EIF3H PE=1 SV=1	1	2	2	2	1	1	1	0	1	1	1	1	1	0	1	1	2	1	1	1	1	0	1	1	1	1	1	0	1	1	2	1	1	1	1	0	1	1	1	1	1	0	1	1
sp|O15382|BCAT2_HUMAN	sp|O15382|BCAT2_HUMAN	2	2	2	>sp|O15382|BCAT2_HUMAN Branched-chain-amino-acid aminotransferase, mitochondrial OS=Homo sapiens GN=BCAT2 PE=1 SV=2	1	2	2	2	2	2	2	0	0	0	1	1	0	2	0	2	2	0	2	2	2	0	0	0	1	1	0	2	0	2	2	0	2	2	2	0	0	0	1	1	0	2	0	2
sp|Q96MM3|ZFP42_HUMAN;sp|O15391|TYY2_HUMAN;sp|P25490|TYY1_HUMAN	sp|Q96MM3|ZFP42_HUMAN;sp|O15391|TYY2_HUMAN;sp|P25490|TYY1_HUMAN	1;1;1	1;1;1	1;1;1	>sp|Q96MM3|ZFP42_HUMAN Zinc finger protein 42 homolog OS=Homo sapiens GN=ZFP42 PE=1 SV=2;>sp|O15391|TYY2_HUMAN Transcription factor YY2 OS=Homo sapiens GN=YY2 PE=2 SV=1;>sp|P25490|TYY1_HUMAN Transcriptional repressor protein YY1 OS=Homo sapiens GN=YY1 PE=1	3	1	1	1	1	0	1	0	1	1	0	1	0	0	1	1	1	0	1	0	1	0	1	1	0	1	0	0	1	1	1	0	1	0	1	0	1	1	0	1	0	0	1	1
sp|O15400|STX7_HUMAN	sp|O15400|STX7_HUMAN	17	17	17	>sp|O15400|STX7_HUMAN Syntaxin-7 OS=Homo sapiens GN=STX7 PE=1 SV=4	1	17	17	17	16	14	14	8	13	15	8	11	10	6	13	14	13	12	16	14	14	8	13	15	8	11	10	6	13	14	13	12	16	14	14	8	13	15	8	11	10	6	13	14
sp|O15460|P4HA2_HUMAN	sp|O15460|P4HA2_HUMAN	2	2	2	>sp|O15460|P4HA2_HUMAN Prolyl 4-hydroxylase subunit alpha-2 OS=Homo sapiens GN=P4HA2 PE=1 SV=1	1	2	2	2	2	2	0	2	2	0	0	0	0	0	1	1	1	2	2	2	0	2	2	0	0	0	0	0	1	1	1	2	2	2	0	2	2	0	0	0	0	0	1	1
sp|O15488|GLYG2_HUMAN	sp|O15488|GLYG2_HUMAN	1	1	1	>sp|O15488|GLYG2_HUMAN Glycogenin-2 OS=Homo sapiens GN=GYG2 PE=1 SV=2	1	1	1	1	0	0	0	0	0	0	0	0	0	0	0	0	0	1	0	0	0	0	0	0	0	0	0	0	0	0	0	1	0	0	0	0	0	0	0	0	0	0	0	0
sp|O15498|YKT6_HUMAN	sp|O15498|YKT6_HUMAN	3	3	3	>sp|O15498|YKT6_HUMAN Synaptobrevin homolog YKT6 OS=Homo sapiens GN=YKT6 PE=1 SV=1	1	3	3	3	2	2	1	1	3	0	1	0	1	0	2	1	1	2	2	2	1	1	3	0	1	0	1	0	2	1	1	2	2	2	1	1	3	0	1	0	1	0	2	1
sp|O15511|ARPC5_HUMAN	sp|O15511|ARPC5_HUMAN	2	2	2	>sp|O15511|ARPC5_HUMAN Actin-related protein 2/3 complex subunit 5 OS=Homo sapiens GN=ARPC5 PE=1 SV=3	1	2	2	2	2	2	2	2	2	2	2	1	2	1	2	2	2	2	2	2	2	2	2	2	2	1	2	1	2	2	2	2	2	2	2	2	2	2	2	1	2	1	2	2
sp|O15533|TPSN_HUMAN	sp|O15533|TPSN_HUMAN	6	6	6	>sp|O15533|TPSN_HUMAN Tapasin OS=Homo sapiens GN=TAPBP PE=1 SV=1	1	6	6	6	4	3	3	1	4	2	2	3	6	4	5	4	6	5	4	3	3	1	4	2	2	3	6	4	5	4	6	5	4	3	3	1	4	2	2	3	6	4	5	4
sp|O15540|FABP7_HUMAN	sp|O15540|FABP7_HUMAN	2	2	2	>sp|O15540|FABP7_HUMAN Fatty acid-binding protein, brain OS=Homo sapiens GN=FABP7 PE=1 SV=3	1	2	2	2	1	0	2	2	2	0	2	0	0	2	0	2	0	2	1	0	2	2	2	0	2	0	0	2	0	2	0	2	1	0	2	2	2	0	2	0	0	2	0	2
sp|O15541|R113A_HUMAN	sp|O15541|R113A_HUMAN	1	1	1	>sp|O15541|R113A_HUMAN RING finger protein 113A OS=Homo sapiens GN=RNF113A PE=1 SV=1	1	1	1	1	0	0	0	0	0	0	0	0	0	0	1	0	0	0	0	0	0	0	0	0	0	0	0	0	1	0	0	0	0	0	0	0	0	0	0	0	0	0	1	0
sp|O43143|DHX15_HUMAN;sp|Q14562|DHX8_HUMAN	sp|O43143|DHX15_HUMAN	18;1	18;1	17;0	>sp|O43143|DHX15_HUMAN Pre-mRNA-splicing factor ATP-dependent RNA helicase DHX15 OS=Homo sapiens GN=DHX15 PE=1 SV=2	2	18	18	17	10	7	10	3	11	14	2	7	9	3	14	11	10	11	10	7	10	3	11	14	2	7	9	3	14	11	10	11	10	7	10	3	11	14	2	7	9	3	13	11
sp|O43148|MCES_HUMAN	sp|O43148|MCES_HUMAN	5	5	5	>sp|O43148|MCES_HUMAN mRNA cap guanine-N7 methyltransferase OS=Homo sapiens GN=RNMT PE=1 SV=1	1	5	5	5	2	3	3	0	3	5	1	3	3	0	4	3	5	4	2	3	3	0	3	5	1	3	3	0	4	3	5	4	2	3	3	0	3	5	1	3	3	0	4	3
sp|O43169|CYB5B_HUMAN	sp|O43169|CYB5B_HUMAN	2	2	2	>sp|O43169|CYB5B_HUMAN Cytochrome b5 type B OS=Homo sapiens GN=CYB5B PE=1 SV=2	1	2	2	2	2	2	2	1	2	2	1	2	2	1	2	2	2	2	2	2	2	1	2	2	1	2	2	1	2	2	2	2	2	2	2	1	2	2	1	2	2	1	2	2
sp|O43172|PRP4_HUMAN	sp|O43172|PRP4_HUMAN	1	1	1	>sp|O43172|PRP4_HUMAN U4/U6 small nuclear ribonucleoprotein Prp4 OS=Homo sapiens GN=PRPF4 PE=1 SV=2	1	1	1	1	1	0	1	0	1	1	0	1	1	0	1	1	1	1	1	0	1	0	1	1	0	1	1	0	1	1	1	1	1	0	1	0	1	1	0	1	1	0	1	1
sp|O43175|SERA_HUMAN	sp|O43175|SERA_HUMAN	9	9	9	>sp|O43175|SERA_HUMAN D-3-phosphoglycerate dehydrogenase OS=Homo sapiens GN=PHGDH PE=1 SV=4	1	9	9	9	2	5	6	7	6	9	6	7	4	6	3	5	6	6	2	5	6	7	6	9	6	7	4	6	3	5	6	6	2	5	6	7	6	9	6	7	4	6	3	5
sp|O43181|NDUS4_HUMAN	sp|O43181|NDUS4_HUMAN	1	1	1	>sp|O43181|NDUS4_HUMAN NADH dehydrogenase [ubiquinone] iron-sulfur protein 4, mitochondrial OS=Homo sapiens GN=NDUFS4 PE=1 SV=1	1	1	1	1	1	0	0	0	1	0	0	1	1	0	0	1	1	1	1	0	0	0	1	0	0	1	1	0	0	1	1	1	1	0	0	0	1	0	0	1	1	0	0	1
sp|O43196|MSH5_HUMAN	sp|O43196|MSH5_HUMAN	1	1	1	>sp|O43196|MSH5_HUMAN MutS protein homolog 5 OS=Homo sapiens GN=MSH5 PE=1 SV=1	1	1	1	1	0	0	0	0	0	0	0	0	0	0	1	0	0	0	0	0	0	0	0	0	0	0	0	0	1	0	0	0	0	0	0	0	0	0	0	0	0	0	1	0
sp|O43237|DC1L2_HUMAN	sp|O43237|DC1L2_HUMAN	2	2	2	>sp|O43237|DC1L2_HUMAN Cytoplasmic dynein 1 light intermediate chain 2 OS=Homo sapiens GN=DYNC1LI2 PE=1 SV=1	1	2	2	2	2	1	0	1	1	0	1	2	1	0	2	2	2	1	2	1	0	1	1	0	1	2	1	0	2	2	2	1	2	1	0	1	1	0	1	2	1	0	2	2
sp|O43240|KLK10_HUMAN	sp|O43240|KLK10_HUMAN	2	2	2	>sp|O43240|KLK10_HUMAN Kallikrein-10 OS=Homo sapiens GN=KLK10 PE=1 SV=3	1	2	2	2	0	0	1	2	0	0	1	0	0	0	0	0	0	0	0	0	1	2	0	0	1	0	0	0	0	0	0	0	0	0	1	2	0	0	1	0	0	0	0	0
sp|O43242|PSMD3_HUMAN	sp|O43242|PSMD3_HUMAN	13	13	13	>sp|O43242|PSMD3_HUMAN 26S proteasome non-ATPase regulatory subunit 3 OS=Homo sapiens GN=PSMD3 PE=1 SV=2	1	13	13	13	10	6	10	3	10	7	2	6	6	3	11	9	10	11	10	6	10	3	10	7	2	6	6	3	11	9	10	11	10	6	10	3	10	7	2	6	6	3	11	9
sp|O43252|PAPS1_HUMAN	sp|O43252|PAPS1_HUMAN	2	2	2	>sp|O43252|PAPS1_HUMAN Bifunctional 3-phosphoadenosine 5-phosphosulfate synthase 1 OS=Homo sapiens GN=PAPSS1 PE=1 SV=2	1	2	2	2	1	0	0	0	2	1	1	1	1	1	2	1	1	1	1	0	0	0	2	1	1	1	1	1	2	1	1	1	1	0	0	0	2	1	1	1	1	1	2	1
sp|O43290|SNUT1_HUMAN	sp|O43290|SNUT1_HUMAN	4	4	4	>sp|O43290|SNUT1_HUMAN U4/U6.U5 tri-snRNP-associated protein 1 OS=Homo sapiens GN=SART1 PE=1 SV=1	1	4	4	4	1	0	0	0	1	1	1	2	0	0	2	0	1	2	1	0	0	0	1	1	1	2	0	0	2	0	1	2	1	0	0	0	1	1	1	2	0	0	2	0
sp|O43292|GPAA1_HUMAN	sp|O43292|GPAA1_HUMAN	1	1	1	>sp|O43292|GPAA1_HUMAN Glycosylphosphatidylinositol anchor attachment 1 protein OS=Homo sapiens GN=GPAA1 PE=1 SV=3	1	1	1	1	1	1	0	1	1	0	1	1	1	0	1	0	1	1	1	1	0	1	1	0	1	1	1	0	1	0	1	1	1	1	0	1	1	0	1	1	1	0	1	0
sp|O43301|HS12A_HUMAN	sp|O43301|HS12A_HUMAN	1	1	1	>sp|O43301|HS12A_HUMAN Heat shock 70 kDa protein 12A OS=Homo sapiens GN=HSPA12A PE=1 SV=2	1	1	1	1	1	1	1	0	1	1	0	1	0	0	1	1	1	1	1	1	1	0	1	1	0	1	0	0	1	1	1	1	1	1	1	0	1	1	0	1	0	0	1	1
sp|O43324|MCA3_HUMAN	sp|O43324|MCA3_HUMAN	4	4	4	>sp|O43324|MCA3_HUMAN Eukaryotic translation elongation factor 1 epsilon-1 OS=Homo sapiens GN=EEF1E1 PE=1 SV=1	1	4	4	4	3	3	2	2	4	4	3	3	3	2	4	3	4	3	3	3	2	2	4	4	3	3	3	2	4	3	4	3	3	3	2	2	4	4	3	3	3	2	4	3
sp|O43390|HNRPR_HUMAN	sp|O43390|HNRPR_HUMAN	25	25	20	>sp|O43390|HNRPR_HUMAN Heterogeneous nuclear ribonucleoprotein R OS=Homo sapiens GN=HNRNPR PE=1 SV=1	1	25	25	20	21	17	19	13	22	22	15	20	22	15	25	20	19	20	21	17	19	13	22	22	15	20	22	15	25	20	19	20	16	13	14	10	18	17	11	15	17	10	20	15
sp|O43395|PRPF3_HUMAN	sp|O43395|PRPF3_HUMAN	4	4	4	>sp|O43395|PRPF3_HUMAN U4/U6 small nuclear ribonucleoprotein Prp3 OS=Homo sapiens GN=PRPF3 PE=1 SV=2	1	4	4	4	2	2	2	0	4	3	0	3	3	1	4	3	1	2	2	2	2	0	4	3	0	3	3	1	4	3	1	2	2	2	2	0	4	3	0	3	3	1	4	3
sp|O43396|TXNL1_HUMAN	sp|O43396|TXNL1_HUMAN	7	7	7	>sp|O43396|TXNL1_HUMAN Thioredoxin-like protein 1 OS=Homo sapiens GN=TXNL1 PE=1 SV=3	1	7	7	7	3	4	5	1	6	5	3	4	5	3	5	5	6	7	3	4	5	1	6	5	3	4	5	3	5	5	6	7	3	4	5	1	6	5	3	4	5	3	5	5
sp|O43399|TPD54_HUMAN	sp|O43399|TPD54_HUMAN	9	9	9	>sp|O43399|TPD54_HUMAN Tumor protein D54 OS=Homo sapiens GN=TPD52L2 PE=1 SV=2	1	9	9	9	7	6	5	7	7	7	6	8	7	6	8	7	9	8	7	6	5	7	7	7	6	8	7	6	8	7	9	8	7	6	5	7	7	7	6	8	7	6	8	7
sp|O43402|EMC8_HUMAN	sp|O43402|EMC8_HUMAN	1	1	1	>sp|O43402|EMC8_HUMAN ER membrane protein complex subunit 8 OS=Homo sapiens GN=EMC8 PE=1 SV=1	1	1	1	1	1	1	1	1	1	1	1	1	0	1	1	0	1	0	1	1	1	1	1	1	1	1	0	1	1	0	1	0	1	1	1	1	1	1	1	1	0	1	1	0
sp|O43447|PPIH_HUMAN	sp|O43447|PPIH_HUMAN	3	3	3	>sp|O43447|PPIH_HUMAN Peptidyl-prolyl cis-trans isomerase H OS=Homo sapiens GN=PPIH PE=1 SV=1	1	3	3	3	2	1	2	0	2	3	0	1	2	0	1	2	2	1	2	1	2	0	2	3	0	1	2	0	1	2	2	1	2	1	2	0	2	3	0	1	2	0	1	2
sp|O43464|HTRA2_HUMAN	sp|O43464|HTRA2_HUMAN	2	2	2	>sp|O43464|HTRA2_HUMAN Serine protease HTRA2, mitochondrial OS=Homo sapiens GN=HTRA2 PE=1 SV=2	1	2	2	2	1	1	0	0	0	1	1	1	1	0	2	0	0	1	1	1	0	0	0	1	1	1	1	0	2	0	0	1	1	1	0	0	0	1	1	1	1	0	2	0
sp|O43488|ARK72_HUMAN;sp|Q8NHP1|ARK74_HUMAN	sp|O43488|ARK72_HUMAN	7;2	7;2	7;2	>sp|O43488|ARK72_HUMAN Aflatoxin B1 aldehyde reductase member 2 OS=Homo sapiens GN=AKR7A2 PE=1 SV=3	2	7	7	7	4	3	5	1	5	6	4	5	5	2	5	5	6	7	4	3	5	1	5	6	4	5	5	2	5	5	6	7	4	3	5	1	5	6	4	5	5	2	5	5
sp|O43491|E41L2_HUMAN	sp|O43491|E41L2_HUMAN	6	6	6	>sp|O43491|E41L2_HUMAN Band 4.1-like protein 2 OS=Homo sapiens GN=EPB41L2 PE=1 SV=1	1	6	6	6	4	3	3	2	4	3	3	3	4	4	4	5	4	3	4	3	3	2	4	3	3	3	4	4	4	5	4	3	4	3	3	2	4	3	3	3	4	4	4	5
sp|O43504|LTOR5_HUMAN	sp|O43504|LTOR5_HUMAN	1	1	1	>sp|O43504|LTOR5_HUMAN Ragulator complex protein LAMTOR5 OS=Homo sapiens GN=LAMTOR5 PE=1 SV=1	1	1	1	1	1	1	1	1	1	1	1	1	1	1	1	1	1	1	1	1	1	1	1	1	1	1	1	1	1	1	1	1	1	1	1	1	1	1	1	1	1	1	1	1
sp|O43516|WIPF1_HUMAN	sp|O43516|WIPF1_HUMAN	4	4	4	>sp|O43516|WIPF1_HUMAN WAS/WASL-interacting protein family member 1 OS=Homo sapiens GN=WIPF1 PE=1 SV=3	1	4	4	4	2	3	4	2	0	3	4	4	4	4	4	4	4	4	2	3	4	2	0	3	4	4	4	4	4	4	4	4	2	3	4	2	0	3	4	4	4	4	4	4
sp|O43567|RNF13_HUMAN	sp|O43567|RNF13_HUMAN	1	1	1	>sp|O43567|RNF13_HUMAN E3 ubiquitin-protein ligase RNF13 OS=Homo sapiens GN=RNF13 PE=1 SV=1	1	1	1	1	1	1	1	1	1	1	1	1	1	1	1	1	1	1	1	1	1	1	1	1	1	1	1	1	1	1	1	1	1	1	1	1	1	1	1	1	1	1	1	1
sp|O43592|XPOT_HUMAN	sp|O43592|XPOT_HUMAN	2	2	2	>sp|O43592|XPOT_HUMAN Exportin-T OS=Homo sapiens GN=XPOT PE=1 SV=2	1	2	2	2	2	1	1	0	1	2	1	1	1	1	1	1	1	1	2	1	1	0	1	2	1	1	1	1	1	1	1	1	2	1	1	0	1	2	1	1	1	1	1	1
sp|O43598|DNPH1_HUMAN	sp|O43598|DNPH1_HUMAN	9	9	9	>sp|O43598|DNPH1_HUMAN 2-deoxynucleoside 5-phosphate N-hydrolase 1 OS=Homo sapiens GN=DNPH1 PE=1 SV=1	1	9	9	9	4	2	3	1	9	5	0	5	5	3	4	3	6	5	4	2	3	1	9	5	0	5	5	3	4	3	6	5	4	2	3	1	9	5	0	5	5	3	4	3
sp|O43615|TIM44_HUMAN	sp|O43615|TIM44_HUMAN	2	2	2	>sp|O43615|TIM44_HUMAN Mitochondrial import inner membrane translocase subunit TIM44 OS=Homo sapiens GN=TIMM44 PE=1 SV=2	1	2	2	2	2	2	2	0	2	1	0	2	2	0	2	1	1	2	2	2	2	0	2	1	0	2	2	0	2	1	1	2	2	2	2	0	2	1	0	2	2	0	2	1
sp|O43617|TPPC3_HUMAN	sp|O43617|TPPC3_HUMAN	1	1	1	>sp|O43617|TPPC3_HUMAN Trafficking protein particle complex subunit 3 OS=Homo sapiens GN=TRAPPC3 PE=1 SV=1	1	1	1	1	1	1	1	0	1	1	1	1	1	1	1	1	1	1	1	1	1	0	1	1	1	1	1	1	1	1	1	1	1	1	1	0	1	1	1	1	1	1	1	1
sp|O43633|CHM2A_HUMAN	sp|O43633|CHM2A_HUMAN	4	4	4	>sp|O43633|CHM2A_HUMAN Charged multivesicular body protein 2a OS=Homo sapiens GN=CHMP2A PE=1 SV=1	1	4	4	4	3	4	4	2	3	3	3	4	2	4	3	3	3	3	3	4	4	2	3	3	3	4	2	4	3	3	3	3	3	4	4	2	3	3	3	4	2	4	3	3
sp|O43639|NCK2_HUMAN	sp|O43639|NCK2_HUMAN	1	1	1	>sp|O43639|NCK2_HUMAN Cytoplasmic protein NCK2 OS=Homo sapiens GN=NCK2 PE=1 SV=2	1	1	1	1	0	0	0	0	0	0	0	0	1	0	0	0	0	1	0	0	0	0	0	0	0	0	1	0	0	0	0	1	0	0	0	0	0	0	0	0	1	0	0	0
sp|O43660|PLRG1_HUMAN	sp|O43660|PLRG1_HUMAN	4	4	4	>sp|O43660|PLRG1_HUMAN Pleiotropic regulator 1 OS=Homo sapiens GN=PLRG1 PE=1 SV=1	1	4	4	4	2	2	3	1	3	2	1	2	3	2	4	1	3	3	2	2	3	1	3	2	1	2	3	2	4	1	3	3	2	2	3	1	3	2	1	2	3	2	4	1
sp|O43670|ZN207_HUMAN	sp|O43670|ZN207_HUMAN	2	2	2	>sp|O43670|ZN207_HUMAN BUB3-interacting and GLEBS motif-containing protein ZNF207 OS=Homo sapiens GN=ZNF207 PE=1 SV=1	1	2	2	2	2	2	2	2	2	2	2	2	2	2	2	2	2	2	2	2	2	2	2	2	2	2	2	2	2	2	2	2	2	2	2	2	2	2	2	2	2	2	2	2
sp|O43674|NDUB5_HUMAN	sp|O43674|NDUB5_HUMAN	3	3	3	>sp|O43674|NDUB5_HUMAN NADH dehydrogenase [ubiquinone] 1 beta subcomplex subunit 5, mitochondrial OS=Homo sapiens GN=NDUFB5 PE=1 SV=1	1	3	3	3	3	3	3	1	3	1	1	2	3	2	3	2	3	2	3	3	3	1	3	1	1	2	3	2	3	2	3	2	3	3	3	1	3	1	1	2	3	2	3	2
sp|O43676|NDUB3_HUMAN	sp|O43676|NDUB3_HUMAN	2	2	2	>sp|O43676|NDUB3_HUMAN NADH dehydrogenase [ubiquinone] 1 beta subcomplex subunit 3 OS=Homo sapiens GN=NDUFB3 PE=1 SV=3	1	2	2	2	1	0	1	0	2	0	0	1	1	1	1	1	1	1	1	0	1	0	2	0	0	1	1	1	1	1	1	1	1	0	1	0	2	0	0	1	1	1	1	1
sp|O43678|NDUA2_HUMAN	sp|O43678|NDUA2_HUMAN	3	3	3	>sp|O43678|NDUA2_HUMAN NADH dehydrogenase [ubiquinone] 1 alpha subcomplex subunit 2 OS=Homo sapiens GN=NDUFA2 PE=1 SV=3	1	3	3	3	3	3	3	2	3	3	2	3	3	3	3	3	3	3	3	3	3	2	3	3	2	3	3	3	3	3	3	3	3	3	3	2	3	3	2	3	3	3	3	3
sp|O43681|ASNA_HUMAN	sp|O43681|ASNA_HUMAN	4	4	4	>sp|O43681|ASNA_HUMAN ATPase ASNA1 OS=Homo sapiens GN=ASNA1 PE=1 SV=2	1	4	4	4	2	3	3	1	4	4	2	2	3	2	4	4	4	4	2	3	3	1	4	4	2	2	3	2	4	4	4	4	2	3	3	1	4	4	2	2	3	2	4	4
sp|O43684|BUB3_HUMAN	sp|O43684|BUB3_HUMAN	7	7	7	>sp|O43684|BUB3_HUMAN Mitotic checkpoint protein BUB3 OS=Homo sapiens GN=BUB3 PE=1 SV=1	1	7	7	7	6	3	3	3	6	5	3	5	6	3	6	5	5	5	6	3	3	3	6	5	3	5	6	3	6	5	5	5	6	3	3	3	6	5	3	5	6	3	6	5
sp|O43707|ACTN4_HUMAN;sp|Q9H254|SPTN4_HUMAN	sp|O43707|ACTN4_HUMAN	37;1	37;1	26;1	>sp|O43707|ACTN4_HUMAN Alpha-actinin-4 OS=Homo sapiens GN=ACTN4 PE=1 SV=2	2	37	37	26	29	27	26	24	33	25	25	32	23	26	33	29	35	36	29	27	26	24	33	25	25	32	23	26	33	29	35	36	20	19	20	18	23	18	19	23	18	18	23	21
sp|O43708|MAAI_HUMAN	sp|O43708|MAAI_HUMAN	1	1	1	>sp|O43708|MAAI_HUMAN Maleylacetoacetate isomerase OS=Homo sapiens GN=GSTZ1 PE=1 SV=3	1	1	1	1	1	0	0	0	0	0	0	0	0	0	0	0	1	1	1	0	0	0	0	0	0	0	0	0	0	0	1	1	1	0	0	0	0	0	0	0	0	0	0	0
sp|O43709|WBS22_HUMAN	sp|O43709|WBS22_HUMAN	1	1	1	>sp|O43709|WBS22_HUMAN Probable 18S rRNA (guanine-N(7))-methyltransferase OS=Homo sapiens GN=WBSCR22 PE=1 SV=2	1	1	1	1	1	1	1	1	1	1	1	1	0	1	1	1	1	1	1	1	1	1	1	1	1	1	0	1	1	1	1	1	1	1	1	1	1	1	1	1	0	1	1	1
sp|O43719|HTSF1_HUMAN	sp|O43719|HTSF1_HUMAN	2	2	2	>sp|O43719|HTSF1_HUMAN HIV Tat-specific factor 1 OS=Homo sapiens GN=HTATSF1 PE=1 SV=1	1	2	2	2	2	1	2	1	2	2	1	2	2	2	2	2	2	2	2	1	2	1	2	2	1	2	2	2	2	2	2	2	2	1	2	1	2	2	1	2	2	2	2	2
sp|O43759|SNG1_HUMAN	sp|O43759|SNG1_HUMAN	2	2	2	>sp|O43759|SNG1_HUMAN Synaptogyrin-1 OS=Homo sapiens GN=SYNGR1 PE=1 SV=2	1	2	2	2	2	2	0	1	2	2	0	2	1	0	1	1	2	1	2	2	0	1	2	2	0	2	1	0	1	1	2	1	2	2	0	1	2	2	0	2	1	0	1	1
sp|O43776|SYNC_HUMAN	sp|O43776|SYNC_HUMAN	7	7	7	>sp|O43776|SYNC_HUMAN Asparagine--tRNA ligase, cytoplasmic OS=Homo sapiens GN=NARS PE=1 SV=1	1	7	7	7	7	4	4	2	6	7	4	7	6	4	6	7	6	7	7	4	4	2	6	7	4	7	6	4	6	7	6	7	7	4	4	2	6	7	4	7	6	4	6	7
sp|O43781|DYRK3_HUMAN	sp|O43781|DYRK3_HUMAN	2	2	2	>sp|O43781|DYRK3_HUMAN Dual specificity tyrosine-phosphorylation-regulated kinase 3 OS=Homo sapiens GN=DYRK3 PE=2 SV=3	1	2	2	2	2	1	2	2	2	2	2	2	2	2	2	2	2	2	2	1	2	2	2	2	2	2	2	2	2	2	2	2	2	1	2	2	2	2	2	2	2	2	2	2
sp|O43795|MYO1B_HUMAN;sp|Q9UBC5|MYO1A_HUMAN	sp|O43795|MYO1B_HUMAN	7;1	7;1	7;1	>sp|O43795|MYO1B_HUMAN Unconventional myosin-Ib OS=Homo sapiens GN=MYO1B PE=1 SV=3	2	7	7	7	4	1	0	1	4	1	0	3	0	0	5	3	0	3	4	1	0	1	4	1	0	3	0	0	5	3	0	3	4	1	0	1	4	1	0	3	0	0	5	3
sp|O43809|CPSF5_HUMAN	sp|O43809|CPSF5_HUMAN	3	3	3	>sp|O43809|CPSF5_HUMAN Cleavage and polyadenylation specificity factor subunit 5 OS=Homo sapiens GN=NUDT21 PE=1 SV=1	1	3	3	3	2	3	2	3	2	3	2	2	2	1	3	3	2	2	2	3	2	3	2	3	2	2	2	1	3	3	2	2	2	3	2	3	2	3	2	2	2	1	3	3
sp|O43813|LANC1_HUMAN	sp|O43813|LANC1_HUMAN	3	3	3	>sp|O43813|LANC1_HUMAN LanC-like protein 1 OS=Homo sapiens GN=LANCL1 PE=1 SV=1	1	3	3	3	3	2	2	2	3	3	2	2	3	0	3	3	3	3	3	2	2	2	3	3	2	2	3	0	3	3	3	3	3	2	2	2	3	3	2	2	3	0	3	3
sp|O43815|STRN_HUMAN	sp|O43815|STRN_HUMAN	1	1	1	>sp|O43815|STRN_HUMAN Striatin OS=Homo sapiens GN=STRN PE=1 SV=4	1	1	1	1	1	1	0	1	0	0	0	1	1	1	1	1	0	1	1	1	0	1	0	0	0	1	1	1	1	1	0	1	1	1	0	1	0	0	0	1	1	1	1	1
sp|O43818|U3IP2_HUMAN	sp|O43818|U3IP2_HUMAN	3	3	3	>sp|O43818|U3IP2_HUMAN U3 small nucleolar RNA-interacting protein 2 OS=Homo sapiens GN=RRP9 PE=1 SV=1	1	3	3	3	3	2	1	1	2	3	0	2	2	2	3	3	2	2	3	2	1	1	2	3	0	2	2	2	3	3	2	2	3	2	1	1	2	3	0	2	2	2	3	3
sp|O43819|SCO2_HUMAN	sp|O43819|SCO2_HUMAN	2	2	2	>sp|O43819|SCO2_HUMAN Protein SCO2 homolog, mitochondrial OS=Homo sapiens GN=SCO2 PE=1 SV=3	1	2	2	2	1	1	1	0	1	1	1	1	1	1	1	1	2	1	1	1	1	0	1	1	1	1	1	1	1	1	2	1	1	1	1	0	1	1	1	1	1	1	1	1
sp|O43823|AKAP8_HUMAN	sp|O43823|AKAP8_HUMAN	2	2	2	>sp|O43823|AKAP8_HUMAN A-kinase anchor protein 8 OS=Homo sapiens GN=AKAP8 PE=1 SV=1	1	2	2	2	1	1	1	0	0	1	1	1	1	1	1	2	1	0	1	1	1	0	0	1	1	1	1	1	1	2	1	0	1	1	1	0	0	1	1	1	1	1	1	2
sp|O43837|IDH3B_HUMAN	sp|O43837|IDH3B_HUMAN	5	5	5	>sp|O43837|IDH3B_HUMAN Isocitrate dehydrogenase [NAD] subunit beta, mitochondrial OS=Homo sapiens GN=IDH3B PE=1 SV=2	1	5	5	5	5	3	2	0	4	3	1	2	3	1	4	4	4	1	5	3	2	0	4	3	1	2	3	1	4	4	4	1	5	3	2	0	4	3	1	2	3	1	4	4
sp|O43852|CALU_HUMAN	sp|O43852|CALU_HUMAN	6	6	6	>sp|O43852|CALU_HUMAN Calumenin OS=Homo sapiens GN=CALU PE=1 SV=2	1	6	6	6	5	5	3	3	5	5	3	4	4	2	6	5	5	5	5	5	3	3	5	5	3	4	4	2	6	5	5	5	5	5	3	3	5	5	3	4	4	2	6	5
sp|O43861|ATP9B_HUMAN	sp|O43861|ATP9B_HUMAN	1	1	1	>sp|O43861|ATP9B_HUMAN Probable phospholipid-transporting ATPase IIB OS=Homo sapiens GN=ATP9B PE=2 SV=4	1	1	1	1	0	0	0	0	1	0	0	0	0	0	0	0	0	0	0	0	0	0	1	0	0	0	0	0	0	0	0	0	0	0	0	0	1	0	0	0	0	0	0	0
sp|O43865|SAHH2_HUMAN	sp|O43865|SAHH2_HUMAN	4	4	2	>sp|O43865|SAHH2_HUMAN Adenosylhomocysteinase 2 OS=Homo sapiens GN=AHCYL1 PE=1 SV=2	1	4	4	2	4	2	1	0	1	1	2	3	3	2	3	1	2	3	4	2	1	0	1	1	2	3	3	2	3	1	2	3	2	0	0	0	0	0	1	1	2	1	2	0
sp|O43914|TYOBP_HUMAN	sp|O43914|TYOBP_HUMAN	1	1	1	>sp|O43914|TYOBP_HUMAN TYRO protein tyrosine kinase-binding protein OS=Homo sapiens GN=TYROBP PE=1 SV=1	1	1	1	1	1	0	1	1	0	0	1	0	1	0	1	1	1	1	1	0	1	1	0	0	1	0	1	0	1	1	1	1	1	0	1	1	0	0	1	0	1	0	1	1
sp|O43920|NDUS5_HUMAN	sp|O43920|NDUS5_HUMAN	2	2	2	>sp|O43920|NDUS5_HUMAN NADH dehydrogenase [ubiquinone] iron-sulfur protein 5 OS=Homo sapiens GN=NDUFS5 PE=1 SV=3	1	2	2	2	2	1	0	1	1	1	1	1	1	1	1	1	1	1	2	1	0	1	1	1	1	1	1	1	1	1	1	1	2	1	0	1	1	1	1	1	1	1	1	1
sp|O60216|RAD21_HUMAN;sp|Q9H4I0|RD21L_HUMAN	sp|O60216|RAD21_HUMAN	4;1	4;1	4;1	>sp|O60216|RAD21_HUMAN Double-strand-break repair protein rad21 homolog OS=Homo sapiens GN=RAD21 PE=1 SV=2	2	4	4	4	3	2	3	0	3	3	1	2	3	0	4	1	2	3	3	2	3	0	3	3	1	2	3	0	4	1	2	3	3	2	3	0	3	3	1	2	3	0	4	1
sp|O60220|TIM8A_HUMAN	sp|O60220|TIM8A_HUMAN	3	3	3	>sp|O60220|TIM8A_HUMAN Mitochondrial import inner membrane translocase subunit Tim8 A OS=Homo sapiens GN=TIMM8A PE=1 SV=1	1	3	3	3	3	1	1	1	1	3	1	1	1	1	3	2	3	1	3	1	1	1	1	3	1	1	1	1	3	2	3	1	3	1	1	1	1	3	1	1	1	1	3	2
sp|O60231|DHX16_HUMAN	sp|O60231|DHX16_HUMAN	2	1	1	>sp|O60231|DHX16_HUMAN Putative pre-mRNA-splicing factor ATP-dependent RNA helicase DHX16 OS=Homo sapiens GN=DHX16 PE=1 SV=2	1	2	1	1	0	0	0	0	0	1	0	0	0	0	2	1	0	1	0	0	0	0	0	1	0	0	0	0	1	1	0	1	0	0	0	0	0	1	0	0	0	0	1	1
sp|O60232|SSA27_HUMAN	sp|O60232|SSA27_HUMAN	1	1	1	>sp|O60232|SSA27_HUMAN Sjoegren syndrome/scleroderma autoantigen 1 OS=Homo sapiens GN=SSSCA1 PE=1 SV=1	1	1	1	1	0	0	1	1	1	1	0	1	1	1	1	1	1	1	0	0	1	1	1	1	0	1	1	1	1	1	1	1	0	0	1	1	1	1	0	1	1	1	1	1
sp|O60234|GMFG_HUMAN	sp|O60234|GMFG_HUMAN	6	4	4	>sp|O60234|GMFG_HUMAN Glia maturation factor gamma OS=Homo sapiens GN=GMFG PE=1 SV=1	1	6	4	4	2	2	4	3	2	2	3	1	5	3	4	3	5	4	1	1	2	1	0	0	1	0	3	1	2	1	3	2	1	1	2	1	0	0	1	0	3	1	2	1
sp|O60240|PLIN1_HUMAN	sp|O60240|PLIN1_HUMAN	13	13	13	>sp|O60240|PLIN1_HUMAN Perilipin-1 OS=Homo sapiens GN=PLIN1 PE=1 SV=2	1	13	13	13	11	10	13	0	2	9	13	2	0	10	3	10	1	5	11	10	13	0	2	9	13	2	0	10	3	10	1	5	11	10	13	0	2	9	13	2	0	10	3	10
sp|O60256|KPRB_HUMAN;sp|Q14558|KPRA_HUMAN	sp|O60256|KPRB_HUMAN;sp|Q14558|KPRA_HUMAN	2;1	2;1	2;1	>sp|O60256|KPRB_HUMAN Phosphoribosyl pyrophosphate synthase-associated protein 2 OS=Homo sapiens GN=PRPSAP2 PE=1 SV=1;>sp|Q14558|KPRA_HUMAN Phosphoribosyl pyrophosphate synthase-associated protein 1 OS=Homo sapiens GN=PRPSAP1 PE=1 SV=2	2	2	2	2	2	1	2	2	2	2	1	2	2	2	2	1	2	2	2	1	2	2	2	2	1	2	2	2	2	1	2	2	2	1	2	2	2	2	1	2	2	2	2	1
sp|O60264|SMCA5_HUMAN	sp|O60264|SMCA5_HUMAN	6	6	3	>sp|O60264|SMCA5_HUMAN SWI/SNF-related matrix-associated actin-dependent regulator of chromatin subfamily A member 5 OS=Homo sapiens GN=SMARCA5 PE=1 SV=1	1	6	6	3	6	2	5	3	5	6	2	4	6	2	6	5	6	4	6	2	5	3	5	6	2	4	6	2	6	5	6	4	3	0	2	2	2	3	1	2	3	1	3	3
sp|O60271|JIP4_HUMAN;sp|Q9UPT6|JIP3_HUMAN	sp|O60271|JIP4_HUMAN	9;2	9;2	9;2	>sp|O60271|JIP4_HUMAN C-Jun-amino-terminal kinase-interacting protein 4 OS=Homo sapiens GN=SPAG9 PE=1 SV=4	2	9	9	9	6	0	1	0	4	8	3	0	2	3	4	4	3	4	6	0	1	0	4	8	3	0	2	3	4	4	3	4	6	0	1	0	4	8	3	0	2	3	4	4
sp|O60306|AQR_HUMAN	sp|O60306|AQR_HUMAN	2	2	2	>sp|O60306|AQR_HUMAN Intron-binding protein aquarius OS=Homo sapiens GN=AQR PE=1 SV=4	1	2	2	2	1	1	1	0	1	1	0	1	1	0	1	1	2	1	1	1	1	0	1	1	0	1	1	0	1	1	2	1	1	1	1	0	1	1	0	1	1	0	1	1
sp|O60307|MAST3_HUMAN	sp|O60307|MAST3_HUMAN	1	1	1	>sp|O60307|MAST3_HUMAN Microtubule-associated serine/threonine-protein kinase 3 OS=Homo sapiens GN=MAST3 PE=1 SV=2	1	1	1	1	1	0	1	1	1	1	0	1	1	1	1	1	1	1	1	0	1	1	1	1	0	1	1	1	1	1	1	1	1	0	1	1	1	1	0	1	1	1	1	1
sp|O60313|OPA1_HUMAN	sp|O60313|OPA1_HUMAN	10	10	10	>sp|O60313|OPA1_HUMAN Dynamin-like 120 kDa protein, mitochondrial OS=Homo sapiens GN=OPA1 PE=1 SV=3	1	10	10	10	9	3	4	0	6	2	1	6	1	3	10	7	6	8	9	3	4	0	6	2	1	6	1	3	10	7	6	8	9	3	4	0	6	2	1	6	1	3	10	7
sp|O60343|TBCD4_HUMAN	sp|O60343|TBCD4_HUMAN	5	5	5	>sp|O60343|TBCD4_HUMAN TBC1 domain family member 4 OS=Homo sapiens GN=TBC1D4 PE=1 SV=2	1	5	5	5	0	0	0	0	4	0	0	5	0	0	1	0	0	1	0	0	0	0	4	0	0	5	0	0	1	0	0	1	0	0	0	0	4	0	0	5	0	0	1	0
sp|O60437|PEPL_HUMAN	sp|O60437|PEPL_HUMAN	9	9	9	>sp|O60437|PEPL_HUMAN Periplakin OS=Homo sapiens GN=PPL PE=1 SV=4	1	9	9	9	1	1	2	8	1	1	3	1	2	6	2	1	1	1	1	1	2	8	1	1	3	1	2	6	2	1	1	1	1	1	2	8	1	1	3	1	2	6	2	1
sp|O60462|NRP2_HUMAN	sp|O60462|NRP2_HUMAN	2	2	2	>sp|O60462|NRP2_HUMAN Neuropilin-2 OS=Homo sapiens GN=NRP2 PE=1 SV=2	1	2	2	2	1	0	0	1	1	2	1	1	0	1	2	1	1	0	1	0	0	1	1	2	1	1	0	1	2	1	1	0	1	0	0	1	1	2	1	1	0	1	2	1
sp|O60478|G137B_HUMAN	sp|O60478|G137B_HUMAN	1	1	1	>sp|O60478|G137B_HUMAN Integral membrane protein GPR137B OS=Homo sapiens GN=GPR137B PE=2 SV=1	1	1	1	1	1	0	0	0	1	1	0	0	0	0	0	0	0	0	1	0	0	0	1	1	0	0	0	0	0	0	0	0	1	0	0	0	1	1	0	0	0	0	0	0
sp|O60493|SNX3_HUMAN	sp|O60493|SNX3_HUMAN	11	11	10	>sp|O60493|SNX3_HUMAN Sorting nexin-3 OS=Homo sapiens GN=SNX3 PE=1 SV=3	1	11	11	10	8	9	9	5	8	10	6	8	10	9	8	9	8	8	8	9	9	5	8	10	6	8	10	9	8	9	8	8	7	8	8	5	7	9	5	7	9	8	7	8
sp|O60496|DOK2_HUMAN	sp|O60496|DOK2_HUMAN	1	1	1	>sp|O60496|DOK2_HUMAN Docking protein 2 OS=Homo sapiens GN=DOK2 PE=1 SV=2	1	1	1	1	1	0	0	0	0	0	1	0	1	0	1	1	1	1	1	0	0	0	0	0	1	0	1	0	1	1	1	1	1	0	0	0	0	0	1	0	1	0	1	1
sp|O60506|HNRPQ_HUMAN	sp|O60506|HNRPQ_HUMAN	14	9	9	>sp|O60506|HNRPQ_HUMAN Heterogeneous nuclear ribonucleoprotein Q OS=Homo sapiens GN=SYNCRIP PE=1 SV=2	1	14	9	9	13	9	12	7	11	12	8	11	11	10	13	12	11	14	8	5	7	4	7	7	4	6	6	5	8	7	7	9	8	5	7	4	7	7	4	6	6	5	8	7
sp|O60547|GMDS_HUMAN	sp|O60547|GMDS_HUMAN	3	3	3	>sp|O60547|GMDS_HUMAN GDP-mannose 4,6 dehydratase OS=Homo sapiens GN=GMDS PE=1 SV=1	1	3	3	3	1	1	2	0	1	1	0	2	2	0	3	2	1	2	1	1	2	0	1	1	0	2	2	0	3	2	1	2	1	1	2	0	1	1	0	2	2	0	3	2
sp|O60568|PLOD3_HUMAN	sp|O60568|PLOD3_HUMAN	16	16	16	>sp|O60568|PLOD3_HUMAN Procollagen-lysine,2-oxoglutarate 5-dioxygenase 3 OS=Homo sapiens GN=PLOD3 PE=1 SV=1	1	16	16	16	12	5	6	8	13	4	2	7	8	3	12	8	9	11	12	5	6	8	13	4	2	7	8	3	12	8	9	11	12	5	6	8	13	4	2	7	8	3	12	8
sp|O60573|IF4E2_HUMAN	sp|O60573|IF4E2_HUMAN	1	1	1	>sp|O60573|IF4E2_HUMAN Eukaryotic translation initiation factor 4E type 2 OS=Homo sapiens GN=EIF4E2 PE=1 SV=1	1	1	1	1	1	0	0	0	1	1	0	1	0	0	1	1	1	1	1	0	0	0	1	1	0	1	0	0	1	1	1	1	1	0	0	0	1	1	0	1	0	0	1	1
sp|O60637|TSN3_HUMAN	sp|O60637|TSN3_HUMAN	1	1	1	>sp|O60637|TSN3_HUMAN Tetraspanin-3 OS=Homo sapiens GN=TSPAN3 PE=2 SV=1	1	1	1	1	0	0	0	0	0	1	1	1	1	0	0	1	0	0	0	0	0	0	0	1	1	1	1	0	0	1	0	0	0	0	0	0	0	1	1	1	1	0	0	1
sp|O60645|EXOC3_HUMAN	sp|O60645|EXOC3_HUMAN	1	1	1	>sp|O60645|EXOC3_HUMAN Exocyst complex component 3 OS=Homo sapiens GN=EXOC3 PE=1 SV=2	1	1	1	1	0	0	1	0	0	0	0	0	0	0	1	0	1	1	0	0	1	0	0	0	0	0	0	0	1	0	1	1	0	0	1	0	0	0	0	0	0	0	1	0
sp|O60664|PLIN3_HUMAN	sp|O60664|PLIN3_HUMAN	15	15	15	>sp|O60664|PLIN3_HUMAN Perilipin-3 OS=Homo sapiens GN=PLIN3 PE=1 SV=3	1	15	15	15	14	12	13	7	12	10	8	5	8	9	13	13	13	13	14	12	13	7	12	10	8	5	8	9	13	13	13	13	14	12	13	7	12	10	8	5	8	9	13	13
sp|O60678|ANM3_HUMAN	sp|O60678|ANM3_HUMAN	1	1	1	>sp|O60678|ANM3_HUMAN Protein arginine N-methyltransferase 3 OS=Homo sapiens GN=PRMT3 PE=1 SV=3	1	1	1	1	0	0	0	0	1	0	0	0	0	0	0	0	1	0	0	0	0	0	1	0	0	0	0	0	0	0	1	0	0	0	0	0	1	0	0	0	0	0	0	0
sp|O60701|UGDH_HUMAN	sp|O60701|UGDH_HUMAN	8	8	8	>sp|O60701|UGDH_HUMAN UDP-glucose 6-dehydrogenase OS=Homo sapiens GN=UGDH PE=1 SV=1	1	8	8	8	5	3	2	1	7	4	2	3	5	2	4	5	6	7	5	3	2	1	7	4	2	3	5	2	4	5	6	7	5	3	2	1	7	4	2	3	5	2	4	5
sp|O60716|CTND1_HUMAN	sp|O60716|CTND1_HUMAN	10	10	10	>sp|O60716|CTND1_HUMAN Catenin delta-1 OS=Homo sapiens GN=CTNND1 PE=1 SV=1	1	10	10	10	5	7	8	0	9	3	3	8	4	4	9	5	8	8	5	7	8	0	9	3	3	8	4	4	9	5	8	8	5	7	8	0	9	3	3	8	4	4	9	5
sp|O60732|MAGC1_HUMAN	sp|O60732|MAGC1_HUMAN	1	1	1	>sp|O60732|MAGC1_HUMAN Melanoma-associated antigen C1 OS=Homo sapiens GN=MAGEC1 PE=1 SV=3	1	1	1	1	0	1	0	0	0	0	0	0	0	0	1	1	0	0	0	1	0	0	0	0	0	0	0	0	1	1	0	0	0	1	0	0	0	0	0	0	0	0	1	1
sp|O60739|EIF1B_HUMAN	sp|O60739|EIF1B_HUMAN	2	1	1	>sp|O60739|EIF1B_HUMAN Eukaryotic translation initiation factor 1b OS=Homo sapiens GN=EIF1B PE=1 SV=2	1	2	1	1	2	1	1	1	0	2	1	0	1	1	1	0	2	2	1	0	0	0	0	1	0	0	0	0	1	0	1	1	1	0	0	0	0	1	0	0	0	0	1	0
sp|O60749|SNX2_HUMAN	sp|O60749|SNX2_HUMAN	12	12	11	>sp|O60749|SNX2_HUMAN Sorting nexin-2 OS=Homo sapiens GN=SNX2 PE=1 SV=2	1	12	12	11	10	6	6	8	6	7	6	7	6	7	11	7	9	9	10	6	6	8	6	7	6	7	6	7	11	7	9	9	9	6	6	7	5	7	6	7	6	7	10	7
sp|O60762|DPM1_HUMAN	sp|O60762|DPM1_HUMAN	5	5	5	>sp|O60762|DPM1_HUMAN Dolichol-phosphate mannosyltransferase subunit 1 OS=Homo sapiens GN=DPM1 PE=1 SV=1	1	5	5	5	3	1	1	3	5	2	0	3	3	0	5	2	3	3	3	1	1	3	5	2	0	3	3	0	5	2	3	3	3	1	1	3	5	2	0	3	3	0	5	2
sp|O60763|USO1_HUMAN	sp|O60763|USO1_HUMAN	5	5	5	>sp|O60763|USO1_HUMAN General vesicular transport factor p115 OS=Homo sapiens GN=USO1 PE=1 SV=2	1	5	5	5	4	1	2	1	4	2	0	2	2	1	3	2	4	5	4	1	2	1	4	2	0	2	2	1	3	2	4	5	4	1	2	1	4	2	0	2	2	1	3	2
sp|O60783|RT14_HUMAN	sp|O60783|RT14_HUMAN	2	2	2	>sp|O60783|RT14_HUMAN 28S ribosomal protein S14, mitochondrial OS=Homo sapiens GN=MRPS14 PE=1 SV=1	1	2	2	2	2	1	1	0	2	2	2	2	1	1	2	1	2	2	2	1	1	0	2	2	2	2	1	1	2	1	2	2	2	1	1	0	2	2	2	2	1	1	2	1
sp|O60784|TOM1_HUMAN	sp|O60784|TOM1_HUMAN	9	9	9	>sp|O60784|TOM1_HUMAN Target of Myb protein 1 OS=Homo sapiens GN=TOM1 PE=1 SV=2	1	9	9	9	7	4	6	2	5	8	4	3	8	6	7	6	6	7	7	4	6	2	5	8	4	3	8	6	7	6	6	7	7	4	6	2	5	8	4	3	8	6	7	6
sp|O60814|H2B1K_HUMAN;sp|P57053|H2BFS_HUMAN	sp|O60814|H2B1K_HUMAN;sp|P57053|H2BFS_HUMAN	25;24	2;2	0;0	>sp|O60814|H2B1K_HUMAN Histone H2B type 1-K OS=Homo sapiens GN=HIST1H2BK PE=1 SV=3;>sp|P57053|H2BFS_HUMAN Histone H2B type F-S OS=Homo sapiens GN=H2BFS PE=1 SV=2	2	25	2	0	24	24	24	23	23	24	24	25	24	24	25	25	25	25	2	2	2	2	2	2	2	2	2	2	2	2	2	2	0	0	0	0	0	0	0	0	0	0	0	0
sp|O60826|CCD22_HUMAN	sp|O60826|CCD22_HUMAN	4	4	4	>sp|O60826|CCD22_HUMAN Coiled-coil domain-containing protein 22 OS=Homo sapiens GN=CCDC22 PE=1 SV=1	1	4	4	4	3	0	1	0	2	1	0	2	1	0	2	2	3	1	3	0	1	0	2	1	0	2	1	0	2	2	3	1	3	0	1	0	2	1	0	2	1	0	2	2
sp|O60828|PQBP1_HUMAN	sp|O60828|PQBP1_HUMAN	3	3	3	>sp|O60828|PQBP1_HUMAN Polyglutamine-binding protein 1 OS=Homo sapiens GN=PQBP1 PE=1 SV=1	1	3	3	3	2	2	2	2	2	3	1	2	2	2	3	2	3	3	2	2	2	2	2	3	1	2	2	2	3	2	3	3	2	2	2	2	2	3	1	2	2	2	3	2
sp|O60831|PRAF2_HUMAN	sp|O60831|PRAF2_HUMAN	2	2	2	>sp|O60831|PRAF2_HUMAN PRA1 family protein 2 OS=Homo sapiens GN=PRAF2 PE=1 SV=1	1	2	2	2	0	0	1	1	0	0	1	0	1	1	2	1	1	2	0	0	1	1	0	0	1	0	1	1	2	1	1	2	0	0	1	1	0	0	1	0	1	1	2	1
sp|O60832|DKC1_HUMAN	sp|O60832|DKC1_HUMAN	12	12	12	>sp|O60832|DKC1_HUMAN H/ACA ribonucleoprotein complex subunit 4 OS=Homo sapiens GN=DKC1 PE=1 SV=3	1	12	12	12	7	5	4	3	9	9	4	6	8	1	11	9	9	8	7	5	4	3	9	9	4	6	8	1	11	9	9	8	7	5	4	3	9	9	4	6	8	1	11	9
sp|O60841|IF2P_HUMAN	sp|O60841|IF2P_HUMAN	4	4	4	>sp|O60841|IF2P_HUMAN Eukaryotic translation initiation factor 5B OS=Homo sapiens GN=EIF5B PE=1 SV=4	1	4	4	4	2	3	3	3	4	2	1	3	3	1	3	3	2	3	2	3	3	3	4	2	1	3	3	1	3	3	2	3	2	3	3	3	4	2	1	3	3	1	3	3
sp|O60861|GAS7_HUMAN	sp|O60861|GAS7_HUMAN	3	3	3	>sp|O60861|GAS7_HUMAN Growth arrest-specific protein 7 OS=Homo sapiens GN=GAS7 PE=1 SV=3	1	3	3	3	3	2	3	1	2	0	0	3	2	0	3	2	3	3	3	2	3	1	2	0	0	3	2	0	3	2	3	3	3	2	3	1	2	0	0	3	2	0	3	2
sp|O60869|EDF1_HUMAN	sp|O60869|EDF1_HUMAN	6	6	6	>sp|O60869|EDF1_HUMAN Endothelial differentiation-related factor 1 OS=Homo sapiens GN=EDF1 PE=1 SV=1	1	6	6	6	2	5	6	5	5	6	4	6	6	5	6	5	6	6	2	5	6	5	5	6	4	6	6	5	6	5	6	6	2	5	6	5	5	6	4	6	6	5	6	5
sp|O60888|CUTA_HUMAN	sp|O60888|CUTA_HUMAN	4	4	4	>sp|O60888|CUTA_HUMAN Protein CutA OS=Homo sapiens GN=CUTA PE=1 SV=2	1	4	4	4	4	4	3	3	3	4	3	4	4	4	4	3	4	4	4	4	3	3	3	4	3	4	4	4	4	3	4	4	4	4	3	3	3	4	3	4	4	4	4	3
sp|O60925|PFD1_HUMAN	sp|O60925|PFD1_HUMAN	3	3	3	>sp|O60925|PFD1_HUMAN Prefoldin subunit 1 OS=Homo sapiens GN=PFDN1 PE=1 SV=2	1	3	3	3	3	1	2	2	2	2	2	2	2	1	3	2	2	3	3	1	2	2	2	2	2	2	2	1	3	2	2	3	3	1	2	2	2	2	2	2	2	1	3	2
sp|O60927|PP1RB_HUMAN	sp|O60927|PP1RB_HUMAN	1	1	1	>sp|O60927|PP1RB_HUMAN Protein phosphatase 1 regulatory subunit 11 OS=Homo sapiens GN=PPP1R11 PE=1 SV=1	1	1	1	1	1	1	1	1	1	1	1	1	1	1	0	1	1	1	1	1	1	1	1	1	1	1	1	1	0	1	1	1	1	1	1	1	1	1	1	1	1	1	0	1
sp|O60936|NOL3_HUMAN	sp|O60936|NOL3_HUMAN	1	1	1	>sp|O60936|NOL3_HUMAN Nucleolar protein 3 OS=Homo sapiens GN=NOL3 PE=1 SV=2	1	1	1	1	1	0	1	0	0	0	0	0	1	0	0	0	1	1	1	0	1	0	0	0	0	0	1	0	0	0	1	1	1	0	1	0	0	0	0	0	1	0	0	0
sp|O75037|KI21B_HUMAN	sp|O75037|KI21B_HUMAN	1	1	1	>sp|O75037|KI21B_HUMAN Kinesin-like protein KIF21B OS=Homo sapiens GN=KIF21B PE=1 SV=2	1	1	1	1	0	0	0	0	0	0	0	0	0	0	1	1	0	0	0	0	0	0	0	0	0	0	0	0	1	1	0	0	0	0	0	0	0	0	0	0	0	0	1	1
sp|O75083|WDR1_HUMAN	sp|O75083|WDR1_HUMAN	20	20	20	>sp|O75083|WDR1_HUMAN WD repeat-containing protein 1 OS=Homo sapiens GN=WDR1 PE=1 SV=4	1	20	20	20	14	12	19	6	16	14	11	12	12	12	17	15	17	19	14	12	19	6	16	14	11	12	12	12	17	15	17	19	14	12	19	6	16	14	11	12	12	12	17	15
sp|O75116|ROCK2_HUMAN	sp|O75116|ROCK2_HUMAN	1	1	1	>sp|O75116|ROCK2_HUMAN Rho-associated protein kinase 2 OS=Homo sapiens GN=ROCK2 PE=1 SV=4	1	1	1	1	0	0	1	0	1	1	0	1	1	1	0	1	0	1	0	0	1	0	1	1	0	1	1	1	0	1	0	1	0	0	1	0	1	1	0	1	1	1	0	1
sp|O75122|CLAP2_HUMAN	sp|O75122|CLAP2_HUMAN	4	4	4	>sp|O75122|CLAP2_HUMAN CLIP-associating protein 2 OS=Homo sapiens GN=CLASP2 PE=1 SV=2	1	4	4	4	4	0	0	0	0	2	0	1	1	0	2	0	0	2	4	0	0	0	0	2	0	1	1	0	2	0	0	2	4	0	0	0	0	2	0	1	1	0	2	0
sp|O75131|CPNE3_HUMAN	sp|O75131|CPNE3_HUMAN	4	4	4	>sp|O75131|CPNE3_HUMAN Copine-3 OS=Homo sapiens GN=CPNE3 PE=1 SV=1	1	4	4	4	2	1	2	0	3	4	1	1	1	0	2	2	2	1	2	1	2	0	3	4	1	1	1	0	2	2	2	1	2	1	2	0	3	4	1	1	1	0	2	2
sp|O75150|BRE1B_HUMAN	sp|O75150|BRE1B_HUMAN	1	1	1	>sp|O75150|BRE1B_HUMAN E3 ubiquitin-protein ligase BRE1B OS=Homo sapiens GN=RNF40 PE=1 SV=4	1	1	1	1	0	0	1	0	1	0	0	1	0	0	1	1	0	1	0	0	1	0	1	0	0	1	0	0	1	1	0	1	0	0	1	0	1	0	0	1	0	0	1	1
sp|O75151|PHF2_HUMAN	sp|O75151|PHF2_HUMAN	1	1	1	>sp|O75151|PHF2_HUMAN Lysine-specific demethylase PHF2 OS=Homo sapiens GN=PHF2 PE=1 SV=4	1	1	1	1	1	0	0	0	0	1	0	1	0	1	0	1	1	0	1	0	0	0	0	1	0	1	0	1	0	1	1	0	1	0	0	0	0	1	0	1	0	1	0	1
sp|O75152|ZC11A_HUMAN	sp|O75152|ZC11A_HUMAN	2	2	2	>sp|O75152|ZC11A_HUMAN Zinc finger CCCH domain-containing protein 11A OS=Homo sapiens GN=ZC3H11A PE=1 SV=3	1	2	2	2	1	1	2	1	1	1	1	2	2	2	2	1	1	2	1	1	2	1	1	1	1	2	2	2	2	1	1	2	1	1	2	1	1	1	1	2	2	2	2	1
sp|O75153|CLU_HUMAN	sp|O75153|CLU_HUMAN	2	2	2	>sp|O75153|CLU_HUMAN Clustered mitochondria protein homolog OS=Homo sapiens GN=CLUH PE=1 SV=2	1	2	2	2	1	0	1	0	0	1	0	0	2	0	0	0	1	2	1	0	1	0	0	1	0	0	2	0	0	0	1	2	1	0	1	0	0	1	0	0	2	0	0	0
sp|O75165|DJC13_HUMAN	sp|O75165|DJC13_HUMAN	6	6	6	>sp|O75165|DJC13_HUMAN DnaJ homolog subfamily C member 13 OS=Homo sapiens GN=DNAJC13 PE=1 SV=5	1	6	6	6	6	0	3	0	4	1	0	3	0	0	3	4	2	4	6	0	3	0	4	1	0	3	0	0	3	4	2	4	6	0	3	0	4	1	0	3	0	0	3	4
sp|Q8IWZ3|ANKH1_HUMAN;sp|O75179|ANR17_HUMAN	sp|Q8IWZ3|ANKH1_HUMAN;sp|O75179|ANR17_HUMAN	1;1	1;1	1;1	>sp|Q8IWZ3|ANKH1_HUMAN Ankyrin repeat and KH domain-containing protein 1 OS=Homo sapiens GN=ANKHD1 PE=1 SV=1;>sp|O75179|ANR17_HUMAN Ankyrin repeat domain-containing protein 17 OS=Homo sapiens GN=ANKRD17 PE=1 SV=3	2	1	1	1	1	0	0	0	1	0	0	1	0	0	1	1	0	1	1	0	0	0	1	0	0	1	0	0	1	1	0	1	1	0	0	0	1	0	0	1	0	0	1	1
sp|O75191|XYLB_HUMAN	sp|O75191|XYLB_HUMAN	5	5	5	>sp|O75191|XYLB_HUMAN Xylulose kinase OS=Homo sapiens GN=XYLB PE=1 SV=3	1	5	5	5	4	0	0	0	4	5	0	4	3	0	1	3	4	3	4	0	0	0	4	5	0	4	3	0	1	3	4	3	4	0	0	0	4	5	0	4	3	0	1	3
sp|O75208|COQ9_HUMAN	sp|O75208|COQ9_HUMAN	1	1	1	>sp|O75208|COQ9_HUMAN Ubiquinone biosynthesis protein COQ9, mitochondrial OS=Homo sapiens GN=COQ9 PE=1 SV=1	1	1	1	1	1	0	1	0	0	0	0	1	1	0	1	1	1	1	1	0	1	0	0	0	0	1	1	0	1	1	1	1	1	0	1	0	0	0	0	1	1	0	1	1
sp|O75251|NDUS7_HUMAN	sp|O75251|NDUS7_HUMAN	3	3	3	>sp|O75251|NDUS7_HUMAN NADH dehydrogenase [ubiquinone] iron-sulfur protein 7, mitochondrial OS=Homo sapiens GN=NDUFS7 PE=1 SV=3	1	3	3	3	2	1	2	1	1	2	1	3	2	1	3	2	3	2	2	1	2	1	1	2	1	3	2	1	3	2	3	2	2	1	2	1	1	2	1	3	2	1	3	2
sp|O75306|NDUS2_HUMAN	sp|O75306|NDUS2_HUMAN	7	7	7	>sp|O75306|NDUS2_HUMAN NADH dehydrogenase [ubiquinone] iron-sulfur protein 2, mitochondrial OS=Homo sapiens GN=NDUFS2 PE=1 SV=2	1	7	7	7	6	3	3	1	3	4	2	3	3	2	7	3	6	3	6	3	3	1	3	4	2	3	3	2	7	3	6	3	6	3	3	1	3	4	2	3	3	2	7	3
sp|O75312|ZPR1_HUMAN	sp|O75312|ZPR1_HUMAN	4	4	4	>sp|O75312|ZPR1_HUMAN Zinc finger protein ZPR1 OS=Homo sapiens GN=ZPR1 PE=1 SV=1	1	4	4	4	1	0	0	1	1	0	0	0	0	0	2	1	3	1	1	0	0	1	1	0	0	0	0	0	2	1	3	1	1	0	0	1	1	0	0	0	0	0	2	1
sp|O75323|NIPS2_HUMAN	sp|O75323|NIPS2_HUMAN	7	7	7	>sp|O75323|NIPS2_HUMAN Protein NipSnap homolog 2 OS=Homo sapiens GN=GBAS PE=1 SV=1	1	7	7	7	7	6	4	4	5	4	4	5	6	3	6	5	7	6	7	6	4	4	5	4	4	5	6	3	6	5	7	6	7	6	4	4	5	4	4	5	6	3	6	5
sp|O75340|PDCD6_HUMAN	sp|O75340|PDCD6_HUMAN	6	6	6	>sp|O75340|PDCD6_HUMAN Programmed cell death protein 6 OS=Homo sapiens GN=PDCD6 PE=1 SV=1	1	6	6	6	5	5	6	2	5	5	3	3	4	0	5	5	6	6	5	5	6	2	5	5	3	3	4	0	5	5	6	6	5	5	6	2	5	5	3	3	4	0	5	5
sp|O75347|TBCA_HUMAN	sp|O75347|TBCA_HUMAN	6	6	6	>sp|O75347|TBCA_HUMAN Tubulin-specific chaperone A OS=Homo sapiens GN=TBCA PE=1 SV=3	1	6	6	6	5	6	5	4	6	6	6	5	6	5	6	6	6	6	5	6	5	4	6	6	6	5	6	5	6	6	6	6	5	6	5	4	6	6	6	5	6	5	6	6
sp|O75348|VATG1_HUMAN;sp|O95670|VATG2_HUMAN	sp|O75348|VATG1_HUMAN;sp|O95670|VATG2_HUMAN	4;2	4;2	4;2	>sp|O75348|VATG1_HUMAN V-type proton ATPase subunit G 1 OS=Homo sapiens GN=ATP6V1G1 PE=1 SV=3;>sp|O95670|VATG2_HUMAN V-type proton ATPase subunit G 2 OS=Homo sapiens GN=ATP6V1G2 PE=2 SV=1	2	4	4	4	2	3	3	3	4	3	1	2	2	3	3	3	3	4	2	3	3	3	4	3	1	2	2	3	3	3	3	4	2	3	3	3	4	3	1	2	2	3	3	3
sp|O75351|VPS4B_HUMAN;sp|Q6PIW4|FIGL1_HUMAN	sp|O75351|VPS4B_HUMAN	4;1	4;1	2;0	>sp|O75351|VPS4B_HUMAN Vacuolar protein sorting-associated protein 4B OS=Homo sapiens GN=VPS4B PE=1 SV=2	2	4	4	2	4	4	3	2	4	3	3	3	3	2	4	4	4	4	4	4	3	2	4	3	3	3	3	2	4	4	4	4	2	2	2	1	2	1	2	1	2	1	2	2
sp|O75352|MPU1_HUMAN	sp|O75352|MPU1_HUMAN	1	1	1	>sp|O75352|MPU1_HUMAN Mannose-P-dolichol utilization defect 1 protein OS=Homo sapiens GN=MPDU1 PE=1 SV=2	1	1	1	1	0	0	0	0	0	0	0	0	0	1	1	1	1	1	0	0	0	0	0	0	0	0	0	1	1	1	1	1	0	0	0	0	0	0	0	0	0	1	1	1
sp|O75367|H2AY_HUMAN;sp|Q9P0M6|H2AW_HUMAN	sp|O75367|H2AY_HUMAN	14;2	14;2	14;2	>sp|O75367|H2AY_HUMAN Core histone macro-H2A.1 OS=Homo sapiens GN=H2AFY PE=1 SV=4	2	14	14	14	10	12	12	12	12	13	12	12	13	11	12	12	13	12	10	12	12	12	12	13	12	12	13	11	12	12	13	12	10	12	12	12	12	13	12	12	13	11	12	12
sp|O75368|SH3L1_HUMAN	sp|O75368|SH3L1_HUMAN	8	8	8	>sp|O75368|SH3L1_HUMAN SH3 domain-binding glutamic acid-rich-like protein OS=Homo sapiens GN=SH3BGRL PE=1 SV=1	1	8	8	8	7	6	5	4	5	6	4	3	6	4	5	6	6	6	7	6	5	4	5	6	4	3	6	4	5	6	6	6	7	6	5	4	5	6	4	3	6	4	5	6
sp|O75369|FLNB_HUMAN;sp|Q14315|FLNC_HUMAN	sp|O75369|FLNB_HUMAN	27;3	24;1	24;1	>sp|O75369|FLNB_HUMAN Filamin-B OS=Homo sapiens GN=FLNB PE=1 SV=2	2	27	24	24	14	15	12	19	19	10	14	8	5	21	22	15	14	22	11	13	11	17	16	9	12	8	4	19	19	14	11	19	11	13	11	17	16	9	12	8	4	19	19	14
sp|O75376|NCOR1_HUMAN	sp|O75376|NCOR1_HUMAN	1	1	1	>sp|O75376|NCOR1_HUMAN Nuclear receptor corepressor 1 OS=Homo sapiens GN=NCOR1 PE=1 SV=2	1	1	1	1	0	0	0	0	0	0	0	0	0	0	1	0	0	1	0	0	0	0	0	0	0	0	0	0	1	0	0	1	0	0	0	0	0	0	0	0	0	0	1	0
sp|O75380|NDUS6_HUMAN	sp|O75380|NDUS6_HUMAN	1	1	1	>sp|O75380|NDUS6_HUMAN NADH dehydrogenase [ubiquinone] iron-sulfur protein 6, mitochondrial OS=Homo sapiens GN=NDUFS6 PE=1 SV=1	1	1	1	1	1	1	1	1	1	1	1	1	1	1	1	1	1	1	1	1	1	1	1	1	1	1	1	1	1	1	1	1	1	1	1	1	1	1	1	1	1	1	1	1
sp|O75390|CISY_HUMAN	sp|O75390|CISY_HUMAN	15	15	15	>sp|O75390|CISY_HUMAN Citrate synthase, mitochondrial OS=Homo sapiens GN=CS PE=1 SV=2	1	15	15	15	13	7	7	3	8	11	7	9	7	6	12	7	9	10	13	7	7	3	8	11	7	9	7	6	12	7	9	10	13	7	7	3	8	11	7	9	7	6	12	7
sp|O75396|SC22B_HUMAN	sp|O75396|SC22B_HUMAN	10	10	10	>sp|O75396|SC22B_HUMAN Vesicle-trafficking protein SEC22b OS=Homo sapiens GN=SEC22B PE=1 SV=4	1	10	10	10	9	8	9	5	9	7	5	6	9	7	10	10	10	10	9	8	9	5	9	7	5	6	9	7	10	10	10	10	9	8	9	5	9	7	5	6	9	7	10	10
sp|O75400|PR40A_HUMAN	sp|O75400|PR40A_HUMAN	3	3	3	>sp|O75400|PR40A_HUMAN Pre-mRNA-processing factor 40 homolog A OS=Homo sapiens GN=PRPF40A PE=1 SV=2	1	3	3	3	1	1	3	2	1	3	1	1	1	2	3	2	3	3	1	1	3	2	1	3	1	1	1	2	3	2	3	3	1	1	3	2	1	3	1	1	1	2	3	2
sp|O75410|TACC1_HUMAN	sp|O75410|TACC1_HUMAN	2	2	2	>sp|O75410|TACC1_HUMAN Transforming acidic coiled-coil-containing protein 1 OS=Homo sapiens GN=TACC1 PE=1 SV=2	1	2	2	2	1	0	0	0	2	0	0	0	0	0	1	1	1	1	1	0	0	0	2	0	0	0	0	0	1	1	1	1	1	0	0	0	2	0	0	0	0	0	1	1
sp|O75427|LRCH4_HUMAN	sp|O75427|LRCH4_HUMAN	3	3	3	>sp|O75427|LRCH4_HUMAN Leucine-rich repeat and calponin homology domain-containing protein 4 OS=Homo sapiens GN=LRCH4 PE=1 SV=2	1	3	3	3	3	2	2	1	1	1	2	1	3	1	3	1	3	3	3	2	2	1	1	1	2	1	3	1	3	1	3	3	3	2	2	1	1	1	2	1	3	1	3	1
sp|O75431|MTX2_HUMAN	sp|O75431|MTX2_HUMAN	1	1	1	>sp|O75431|MTX2_HUMAN Metaxin-2 OS=Homo sapiens GN=MTX2 PE=1 SV=1	1	1	1	1	1	0	0	0	1	1	0	1	0	0	1	1	1	1	1	0	0	0	1	1	0	1	0	0	1	1	1	1	1	0	0	0	1	1	0	1	0	0	1	1
sp|O75436|VP26A_HUMAN	sp|O75436|VP26A_HUMAN	3	3	3	>sp|O75436|VP26A_HUMAN Vacuolar protein sorting-associated protein 26A OS=Homo sapiens GN=VPS26A PE=1 SV=2	1	3	3	3	3	1	2	1	2	2	1	1	2	1	3	3	3	2	3	1	2	1	2	2	1	1	2	1	3	3	3	2	3	1	2	1	2	2	1	1	2	1	3	3
sp|O75438|NDUB1_HUMAN	sp|O75438|NDUB1_HUMAN	1	1	1	>sp|O75438|NDUB1_HUMAN NADH dehydrogenase [ubiquinone] 1 beta subcomplex subunit 1 OS=Homo sapiens GN=NDUFB1 PE=1 SV=1	1	1	1	1	1	1	1	1	1	1	1	1	1	1	1	1	1	1	1	1	1	1	1	1	1	1	1	1	1	1	1	1	1	1	1	1	1	1	1	1	1	1	1	1
sp|O75439|MPPB_HUMAN	sp|O75439|MPPB_HUMAN	7	7	7	>sp|O75439|MPPB_HUMAN Mitochondrial-processing peptidase subunit beta OS=Homo sapiens GN=PMPCB PE=1 SV=2	1	7	7	7	4	3	4	0	3	5	0	5	5	2	7	6	0	5	4	3	4	0	3	5	0	5	5	2	7	6	0	5	4	3	4	0	3	5	0	5	5	2	7	6
sp|O75475|PSIP1_HUMAN	sp|O75475|PSIP1_HUMAN	5	5	5	>sp|O75475|PSIP1_HUMAN PC4 and SFRS1-interacting protein OS=Homo sapiens GN=PSIP1 PE=1 SV=1	1	5	5	5	2	5	4	2	4	4	2	3	3	2	3	5	4	3	2	5	4	2	4	4	2	3	3	2	3	5	4	3	2	5	4	2	4	4	2	3	3	2	3	5
sp|O75489|NDUS3_HUMAN	sp|O75489|NDUS3_HUMAN	12	12	12	>sp|O75489|NDUS3_HUMAN NADH dehydrogenase [ubiquinone] iron-sulfur protein 3, mitochondrial OS=Homo sapiens GN=NDUFS3 PE=1 SV=1	1	12	12	12	11	9	9	4	9	10	6	11	11	4	11	7	11	8	11	9	9	4	9	10	6	11	11	4	11	7	11	8	11	9	9	4	9	10	6	11	11	4	11	7
sp|O75494|SRS10_HUMAN;sp|Q8WXF0|SRS12_HUMAN	sp|O75494|SRS10_HUMAN	7;1	7;1	7;1	>sp|O75494|SRS10_HUMAN Serine/arginine-rich splicing factor 10 OS=Homo sapiens GN=SRSF10 PE=1 SV=1	2	7	7	7	6	3	7	3	5	6	4	7	5	3	6	6	6	6	6	3	7	3	5	6	4	7	5	3	6	6	6	6	6	3	7	3	5	6	4	7	5	3	6	6
sp|O75521|ECI2_HUMAN	sp|O75521|ECI2_HUMAN	3	3	3	>sp|O75521|ECI2_HUMAN Enoyl-CoA delta isomerase 2, mitochondrial OS=Homo sapiens GN=ECI2 PE=1 SV=4	1	3	3	3	2	1	1	0	0	1	0	2	1	0	2	2	1	2	2	1	1	0	0	1	0	2	1	0	2	2	1	2	2	1	1	0	0	1	0	2	1	0	2	2
sp|O75525|KHDR3_HUMAN	sp|O75525|KHDR3_HUMAN	1	1	1	>sp|O75525|KHDR3_HUMAN KH domain-containing, RNA-binding, signal transduction-associated protein 3 OS=Homo sapiens GN=KHDRBS3 PE=1 SV=1	1	1	1	1	0	0	0	0	0	1	0	0	0	0	0	0	1	0	0	0	0	0	0	1	0	0	0	0	0	0	1	0	0	0	0	0	0	1	0	0	0	0	0	0
sp|O75531|BAF_HUMAN	sp|O75531|BAF_HUMAN	4	4	4	>sp|O75531|BAF_HUMAN Barrier-to-autointegration factor OS=Homo sapiens GN=BANF1 PE=1 SV=1	1	4	4	4	3	3	3	1	3	3	3	3	4	2	3	3	4	3	3	3	3	1	3	3	3	3	4	2	3	3	4	3	3	3	3	1	3	3	3	3	4	2	3	3
sp|O75533|SF3B1_HUMAN	sp|O75533|SF3B1_HUMAN	9	9	9	>sp|O75533|SF3B1_HUMAN Splicing factor 3B subunit 1 OS=Homo sapiens GN=SF3B1 PE=1 SV=3	1	9	9	9	7	2	4	0	6	4	0	4	3	1	9	4	3	8	7	2	4	0	6	4	0	4	3	1	9	4	3	8	7	2	4	0	6	4	0	4	3	1	9	4
sp|O75534|CSDE1_HUMAN	sp|O75534|CSDE1_HUMAN	6	6	6	>sp|O75534|CSDE1_HUMAN Cold shock domain-containing protein E1 OS=Homo sapiens GN=CSDE1 PE=1 SV=2	1	6	6	6	5	2	5	3	6	4	2	6	4	3	6	5	3	6	5	2	5	3	6	4	2	6	4	3	6	5	3	6	5	2	5	3	6	4	2	6	4	3	6	5
sp|O75569|PRKRA_HUMAN	sp|O75569|PRKRA_HUMAN	3	3	3	>sp|O75569|PRKRA_HUMAN Interferon-inducible double-stranded RNA-dependent protein kinase activator A OS=Homo sapiens GN=PRKRA PE=1 SV=1	1	3	3	3	3	2	2	2	3	3	0	3	3	3	3	2	2	3	3	2	2	2	3	3	0	3	3	3	3	2	2	3	3	2	2	2	3	3	0	3	3	3	3	2
sp|O75607|NPM3_HUMAN	sp|O75607|NPM3_HUMAN	1	1	1	>sp|O75607|NPM3_HUMAN Nucleoplasmin-3 OS=Homo sapiens GN=NPM3 PE=1 SV=3	1	1	1	1	1	1	1	1	0	1	1	1	1	1	1	0	1	1	1	1	1	1	0	1	1	1	1	1	1	0	1	1	1	1	1	1	0	1	1	1	1	1	1	0
sp|O75608|LYPA1_HUMAN	sp|O75608|LYPA1_HUMAN	8	8	8	>sp|O75608|LYPA1_HUMAN Acyl-protein thioesterase 1 OS=Homo sapiens GN=LYPLA1 PE=1 SV=1	1	8	8	8	5	1	4	0	7	8	2	7	7	1	7	5	7	7	5	1	4	0	7	8	2	7	7	1	7	5	7	7	5	1	4	0	7	8	2	7	7	1	7	5
sp|O75629|CREG1_HUMAN	sp|O75629|CREG1_HUMAN	1	1	1	>sp|O75629|CREG1_HUMAN Protein CREG1 OS=Homo sapiens GN=CREG1 PE=1 SV=1	1	1	1	1	1	1	1	1	0	1	1	0	1	1	0	1	1	1	1	1	1	1	0	1	1	0	1	1	0	1	1	1	1	1	1	1	0	1	1	0	1	1	0	1
sp|O75635|SPB7_HUMAN	sp|O75635|SPB7_HUMAN	1	1	1	>sp|O75635|SPB7_HUMAN Serpin B7 OS=Homo sapiens GN=SERPINB7 PE=1 SV=1	1	1	1	1	0	0	0	1	0	0	0	0	0	0	0	0	0	0	0	0	0	1	0	0	0	0	0	0	0	0	0	0	0	0	0	1	0	0	0	0	0	0	0	0
sp|O75643|U520_HUMAN	sp|O75643|U520_HUMAN	21	21	21	>sp|O75643|U520_HUMAN U5 small nuclear ribonucleoprotein 200 kDa helicase OS=Homo sapiens GN=SNRNP200 PE=1 SV=2	1	21	21	21	10	4	8	1	16	6	2	7	7	3	18	11	10	12	10	4	8	1	16	6	2	7	7	3	18	11	10	12	10	4	8	1	16	6	2	7	7	3	18	11
sp|O75663|TIPRL_HUMAN	sp|O75663|TIPRL_HUMAN	2	2	2	>sp|O75663|TIPRL_HUMAN TIP41-like protein OS=Homo sapiens GN=TIPRL PE=1 SV=2	1	2	2	2	2	1	0	0	1	1	0	1	2	0	2	2	2	1	2	1	0	0	1	1	0	1	2	0	2	2	2	1	2	1	0	0	1	1	0	1	2	0	2	2
sp|O75688|PPM1B_HUMAN	sp|O75688|PPM1B_HUMAN	2	1	1	>sp|O75688|PPM1B_HUMAN Protein phosphatase 1B OS=Homo sapiens GN=PPM1B PE=1 SV=1	1	2	1	1	2	2	2	1	2	2	2	1	2	2	1	1	1	2	1	1	1	0	1	1	1	0	1	1	1	1	0	1	1	1	1	0	1	1	1	0	1	1	1	1
sp|O75694|NU155_HUMAN	sp|O75694|NU155_HUMAN	4	4	4	>sp|O75694|NU155_HUMAN Nuclear pore complex protein Nup155 OS=Homo sapiens GN=NUP155 PE=1 SV=1	1	4	4	4	2	0	1	0	1	1	1	1	1	1	3	1	1	1	2	0	1	0	1	1	1	1	1	1	3	1	1	1	2	0	1	0	1	1	1	1	1	1	3	1
sp|O75718|CRTAP_HUMAN	sp|O75718|CRTAP_HUMAN	3	3	3	>sp|O75718|CRTAP_HUMAN Cartilage-associated protein OS=Homo sapiens GN=CRTAP PE=1 SV=1	1	3	3	3	3	1	0	0	2	3	1	1	1	0	2	0	0	2	3	1	0	0	2	3	1	1	1	0	2	0	0	2	3	1	0	0	2	3	1	1	1	0	2	0
sp|O75746|CMC1_HUMAN	sp|O75746|CMC1_HUMAN	10	4	4	>sp|O75746|CMC1_HUMAN Calcium-binding mitochondrial carrier protein Aralar1 OS=Homo sapiens GN=SLC25A12 PE=1 SV=2	1	10	4	4	10	7	4	3	5	6	3	8	8	2	6	6	8	8	4	3	1	3	0	1	2	3	3	1	2	2	3	4	4	3	1	3	0	1	2	3	3	1	2	2
sp|O75781|PALM_HUMAN	sp|O75781|PALM_HUMAN	2	2	2	>sp|O75781|PALM_HUMAN Paralemmin-1 OS=Homo sapiens GN=PALM PE=1 SV=2	1	2	2	2	0	2	0	0	1	1	2	2	0	1	2	0	0	2	0	2	0	0	1	1	2	2	0	1	2	0	0	2	0	2	0	0	1	1	2	2	0	1	2	0
sp|O75792|RNH2A_HUMAN	sp|O75792|RNH2A_HUMAN	1	1	1	>sp|O75792|RNH2A_HUMAN Ribonuclease H2 subunit A OS=Homo sapiens GN=RNASEH2A PE=1 SV=2	1	1	1	1	0	0	0	0	0	0	0	0	0	0	0	1	0	0	0	0	0	0	0	0	0	0	0	0	0	1	0	0	0	0	0	0	0	0	0	0	0	0	0	1
sp|O75817|POP7_HUMAN	sp|O75817|POP7_HUMAN	3	3	3	>sp|O75817|POP7_HUMAN Ribonuclease P protein subunit p20 OS=Homo sapiens GN=POP7 PE=1 SV=2	1	3	3	3	2	2	1	2	2	3	2	2	2	1	2	2	3	2	2	2	1	2	2	3	2	2	2	1	2	2	3	2	2	2	1	2	2	3	2	2	2	1	2	2
sp|O75821|EIF3G_HUMAN	sp|O75821|EIF3G_HUMAN	5	5	5	>sp|O75821|EIF3G_HUMAN Eukaryotic translation initiation factor 3 subunit G OS=Homo sapiens GN=EIF3G PE=1 SV=2	1	5	5	5	3	2	2	1	3	1	1	2	3	2	3	2	4	2	3	2	2	1	3	1	1	2	3	2	3	2	4	2	3	2	2	1	3	1	1	2	3	2	3	2
sp|O75822|EIF3J_HUMAN	sp|O75822|EIF3J_HUMAN	3	3	3	>sp|O75822|EIF3J_HUMAN Eukaryotic translation initiation factor 3 subunit J OS=Homo sapiens GN=EIF3J PE=1 SV=2	1	3	3	3	2	2	2	2	2	3	1	2	2	2	3	2	2	2	2	2	2	2	2	3	1	2	2	2	3	2	2	2	2	2	2	2	2	3	1	2	2	2	3	2
sp|O75828|CBR3_HUMAN	sp|O75828|CBR3_HUMAN	10	7	7	>sp|O75828|CBR3_HUMAN Carbonyl reductase [NADPH] 3 OS=Homo sapiens GN=CBR3 PE=1 SV=3	1	10	7	7	7	8	9	6	8	10	7	8	8	8	6	7	10	10	4	5	6	3	5	7	4	5	5	5	3	4	7	7	4	5	6	3	5	7	4	5	5	5	3	4
sp|O75832|PSD10_HUMAN	sp|O75832|PSD10_HUMAN	2	2	2	>sp|O75832|PSD10_HUMAN 26S proteasome non-ATPase regulatory subunit 10 OS=Homo sapiens GN=PSMD10 PE=1 SV=1	1	2	2	2	2	2	1	1	2	2	1	2	1	1	2	1	2	2	2	2	1	1	2	2	1	2	1	1	2	1	2	2	2	2	1	1	2	2	1	2	1	1	2	1
sp|O75874|IDHC_HUMAN	sp|O75874|IDHC_HUMAN	12	11	11	>sp|O75874|IDHC_HUMAN Isocitrate dehydrogenase [NADP] cytoplasmic OS=Homo sapiens GN=IDH1 PE=1 SV=2	1	12	11	11	10	8	9	1	6	9	8	3	9	10	10	11	10	9	10	7	9	1	6	9	7	3	8	9	9	10	9	9	10	7	9	1	6	9	7	3	8	9	9	10
sp|O75880|SCO1_HUMAN	sp|O75880|SCO1_HUMAN	3	3	3	>sp|O75880|SCO1_HUMAN Protein SCO1 homolog, mitochondrial OS=Homo sapiens GN=SCO1 PE=1 SV=1	1	3	3	3	3	2	2	1	2	3	1	2	2	1	2	3	2	2	3	2	2	1	2	3	1	2	2	1	2	3	2	2	3	2	2	1	2	3	1	2	2	1	2	3
sp|O75915|PRAF3_HUMAN	sp|O75915|PRAF3_HUMAN	8	8	8	>sp|O75915|PRAF3_HUMAN PRA1 family protein 3 OS=Homo sapiens GN=ARL6IP5 PE=1 SV=1	1	8	8	8	8	3	3	2	6	3	2	2	5	1	6	5	6	6	8	3	3	2	6	3	2	2	5	1	6	5	6	6	8	3	3	2	6	3	2	2	5	1	6	5
sp|O75934|SPF27_HUMAN	sp|O75934|SPF27_HUMAN	4	4	4	>sp|O75934|SPF27_HUMAN Pre-mRNA-splicing factor SPF27 OS=Homo sapiens GN=BCAS2 PE=1 SV=1	1	4	4	4	1	1	2	2	2	2	1	2	3	1	2	2	3	2	1	1	2	2	2	2	1	2	3	1	2	2	3	2	1	1	2	2	2	2	1	2	3	1	2	2
sp|O75935|DCTN3_HUMAN	sp|O75935|DCTN3_HUMAN	2	2	2	>sp|O75935|DCTN3_HUMAN Dynactin subunit 3 OS=Homo sapiens GN=DCTN3 PE=1 SV=1	1	2	2	2	2	2	1	2	1	0	1	1	1	2	2	1	1	1	2	2	1	2	1	0	1	1	1	2	2	1	1	1	2	2	1	2	1	0	1	1	1	2	2	1
sp|O75937|DNJC8_HUMAN	sp|O75937|DNJC8_HUMAN	4	4	4	>sp|O75937|DNJC8_HUMAN DnaJ homolog subfamily C member 8 OS=Homo sapiens GN=DNAJC8 PE=1 SV=2	1	4	4	4	3	3	3	1	3	2	2	3	4	1	4	2	3	4	3	3	3	1	3	2	2	3	4	1	4	2	3	4	3	3	3	1	3	2	2	3	4	1	4	2
sp|O75940|SPF30_HUMAN	sp|O75940|SPF30_HUMAN	1	1	1	>sp|O75940|SPF30_HUMAN Survival of motor neuron-related-splicing factor 30 OS=Homo sapiens GN=SMNDC1 PE=1 SV=1	1	1	1	1	0	0	1	0	0	1	0	1	0	1	1	1	1	0	0	0	1	0	0	1	0	1	0	1	1	1	1	0	0	0	1	0	0	1	0	1	0	1	1	1
sp|O75947|ATP5H_HUMAN	sp|O75947|ATP5H_HUMAN	8	8	8	>sp|O75947|ATP5H_HUMAN ATP synthase subunit d, mitochondrial OS=Homo sapiens GN=ATP5H PE=1 SV=3	1	8	8	8	7	7	7	4	5	3	5	7	6	6	7	7	7	8	7	7	7	4	5	3	5	7	6	6	7	7	7	8	7	7	7	4	5	3	5	7	6	6	7	7
sp|O75955|FLOT1_HUMAN	sp|O75955|FLOT1_HUMAN	5	5	5	>sp|O75955|FLOT1_HUMAN Flotillin-1 OS=Homo sapiens GN=FLOT1 PE=1 SV=3	1	5	5	5	5	1	2	1	4	3	1	2	3	1	4	3	4	3	5	1	2	1	4	3	1	2	3	1	4	3	4	3	5	1	2	1	4	3	1	2	3	1	4	3
sp|O75964|ATP5L_HUMAN	sp|O75964|ATP5L_HUMAN	5	5	5	>sp|O75964|ATP5L_HUMAN ATP synthase subunit g, mitochondrial OS=Homo sapiens GN=ATP5L PE=1 SV=3	1	5	5	5	5	5	5	3	5	4	2	5	4	2	4	4	5	4	5	5	5	3	5	4	2	5	4	2	4	4	5	4	5	5	5	3	5	4	2	5	4	2	4	4
sp|O75970|MPDZ_HUMAN	sp|O75970|MPDZ_HUMAN	1	1	1	>sp|O75970|MPDZ_HUMAN Multiple PDZ domain protein OS=Homo sapiens GN=MPDZ PE=1 SV=2	1	1	1	1	1	1	1	1	1	1	1	0	1	1	1	0	1	1	1	1	1	1	1	1	1	0	1	1	1	0	1	1	1	1	1	1	1	1	1	0	1	1	1	0
sp|O75995|SASH3_HUMAN	sp|O75995|SASH3_HUMAN	1	1	1	>sp|O75995|SASH3_HUMAN SAM and SH3 domain-containing protein 3 OS=Homo sapiens GN=SASH3 PE=1 SV=2	1	1	1	1	0	0	0	0	0	0	0	0	0	0	1	0	1	0	0	0	0	0	0	0	0	0	0	0	1	0	1	0	0	0	0	0	0	0	0	0	0	0	1	0
sp|O76003|GLRX3_HUMAN	sp|O76003|GLRX3_HUMAN	2	2	2	>sp|O76003|GLRX3_HUMAN Glutaredoxin-3 OS=Homo sapiens GN=GLRX3 PE=1 SV=2	1	2	2	2	2	0	0	1	1	1	1	1	2	1	2	1	2	0	2	0	0	1	1	1	1	1	2	1	2	1	2	0	2	0	0	1	1	1	1	1	2	1	2	1
sp|O76021|RL1D1_HUMAN	sp|O76021|RL1D1_HUMAN	6	6	6	>sp|O76021|RL1D1_HUMAN Ribosomal L1 domain-containing protein 1 OS=Homo sapiens GN=RSL1D1 PE=1 SV=3	1	6	6	6	6	2	1	0	5	4	0	2	4	0	4	5	5	4	6	2	1	0	5	4	0	2	4	0	4	5	5	4	6	2	1	0	5	4	0	2	4	0	4	5
sp|O76062|ERG24_HUMAN	sp|O76062|ERG24_HUMAN	1	1	1	>sp|O76062|ERG24_HUMAN Delta(14)-sterol reductase OS=Homo sapiens GN=TM7SF2 PE=2 SV=3	1	1	1	1	0	0	0	0	0	0	0	0	0	1	0	0	0	0	0	0	0	0	0	0	0	0	0	1	0	0	0	0	0	0	0	0	0	0	0	0	0	1	0	0
sp|O76081|RGS20_HUMAN	sp|O76081|RGS20_HUMAN	1	1	1	>sp|O76081|RGS20_HUMAN Regulator of G-protein signaling 20 OS=Homo sapiens GN=RGS20 PE=1 SV=4	1	1	1	1	1	1	1	1	0	1	1	1	1	1	1	0	1	1	1	1	1	1	0	1	1	1	1	1	1	0	1	1	1	1	1	1	0	1	1	1	1	1	1	0
sp|O76094|SRP72_HUMAN	sp|O76094|SRP72_HUMAN	1	1	1	>sp|O76094|SRP72_HUMAN Signal recognition particle subunit SRP72 OS=Homo sapiens GN=SRP72 PE=1 SV=3	1	1	1	1	0	0	0	0	1	0	0	0	0	0	0	0	0	0	0	0	0	0	1	0	0	0	0	0	0	0	0	0	0	0	0	0	1	0	0	0	0	0	0	0
sp|O77932|DXO_HUMAN	sp|O77932|DXO_HUMAN	1	1	1	>sp|O77932|DXO_HUMAN Decapping and exoribonuclease protein OS=Homo sapiens GN=DXO PE=2 SV=2	1	1	1	1	0	0	0	0	0	0	0	0	0	0	1	0	0	0	0	0	0	0	0	0	0	0	0	0	1	0	0	0	0	0	0	0	0	0	0	0	0	0	1	0
sp|O94760|DDAH1_HUMAN	sp|O94760|DDAH1_HUMAN	2	2	2	>sp|O94760|DDAH1_HUMAN N(G),N(G)-dimethylarginine dimethylaminohydrolase 1 OS=Homo sapiens GN=DDAH1 PE=1 SV=3	1	2	2	2	0	2	2	0	1	0	2	1	1	2	0	0	0	1	0	2	2	0	1	0	2	1	1	2	0	0	0	1	0	2	2	0	1	0	2	1	1	2	0	0
sp|O94766|B3GA3_HUMAN	sp|O94766|B3GA3_HUMAN	1	1	1	>sp|O94766|B3GA3_HUMAN Galactosylgalactosylxylosylprotein 3-beta-glucuronosyltransferase 3 OS=Homo sapiens GN=B3GAT3 PE=1 SV=2	1	1	1	1	0	0	1	0	1	0	0	0	0	0	1	0	0	1	0	0	1	0	1	0	0	0	0	0	1	0	0	1	0	0	1	0	1	0	0	0	0	0	1	0
sp|O94776|MTA2_HUMAN	sp|O94776|MTA2_HUMAN	8	8	7	>sp|O94776|MTA2_HUMAN Metastasis-associated protein MTA2 OS=Homo sapiens GN=MTA2 PE=1 SV=1	1	8	8	7	5	1	5	3	6	4	3	5	6	3	8	5	5	5	5	1	5	3	6	4	3	5	6	3	8	5	5	5	5	1	5	3	6	4	3	5	6	3	7	5
sp|O94804|STK10_HUMAN;sp|Q9H2G2|SLK_HUMAN	sp|O94804|STK10_HUMAN	6;1	6;1	6;1	>sp|O94804|STK10_HUMAN Serine/threonine-protein kinase 10 OS=Homo sapiens GN=STK10 PE=1 SV=1	2	6	6	6	6	0	1	0	3	1	1	6	2	0	4	6	4	6	6	0	1	0	3	1	1	6	2	0	4	6	4	6	6	0	1	0	3	1	1	6	2	0	4	6
sp|O94806|KPCD3_HUMAN;sp|Q15139|KPCD1_HUMAN	sp|O94806|KPCD3_HUMAN;sp|Q15139|KPCD1_HUMAN	1;1	1;1	1;1	>sp|O94806|KPCD3_HUMAN Serine/threonine-protein kinase D3 OS=Homo sapiens GN=PRKD3 PE=1 SV=1;>sp|Q15139|KPCD1_HUMAN Serine/threonine-protein kinase D1 OS=Homo sapiens GN=PRKD1 PE=1 SV=2	2	1	1	1	1	0	0	0	0	1	0	1	1	0	1	1	0	1	1	0	0	0	0	1	0	1	1	0	1	1	0	1	1	0	0	0	0	1	0	1	1	0	1	1
sp|Q96MY1|NOL4L_HUMAN;sp|O94818|NOL4_HUMAN	sp|Q96MY1|NOL4L_HUMAN;sp|O94818|NOL4_HUMAN	1;1	1;1	1;1	>sp|Q96MY1|NOL4L_HUMAN Nucleolar protein 4-like OS=Homo sapiens GN=NOL4L PE=1 SV=2;>sp|O94818|NOL4_HUMAN Nucleolar protein 4 OS=Homo sapiens GN=NOL4 PE=1 SV=2	2	1	1	1	0	0	0	0	1	0	0	1	1	0	0	0	0	0	0	0	0	0	1	0	0	1	1	0	0	0	0	0	0	0	0	0	1	0	0	1	1	0	0	0
sp|O94826|TOM70_HUMAN	sp|O94826|TOM70_HUMAN	6	6	6	>sp|O94826|TOM70_HUMAN Mitochondrial import receptor subunit TOM70 OS=Homo sapiens GN=TOMM70 PE=1 SV=1	1	6	6	6	6	3	5	0	5	2	0	5	3	1	5	5	3	5	6	3	5	0	5	2	0	5	3	1	5	5	3	5	6	3	5	0	5	2	0	5	3	1	5	5
sp|O94832|MYO1D_HUMAN	sp|O94832|MYO1D_HUMAN	3	3	3	>sp|O94832|MYO1D_HUMAN Unconventional myosin-Id OS=Homo sapiens GN=MYO1D PE=1 SV=2	1	3	3	3	3	3	3	3	0	0	2	3	3	3	3	2	2	3	3	3	3	3	0	0	2	3	3	3	3	2	2	3	3	3	3	3	0	0	2	3	3	3	3	2
sp|O94842|TOX4_HUMAN	sp|O94842|TOX4_HUMAN	1	1	1	>sp|O94842|TOX4_HUMAN TOX high mobility group box family member 4 OS=Homo sapiens GN=TOX4 PE=1 SV=1	1	1	1	1	1	0	1	0	1	1	0	1	1	0	1	1	1	1	1	0	1	0	1	1	0	1	1	0	1	1	1	1	1	0	1	0	1	1	0	1	1	0	1	1
sp|O94874|UFL1_HUMAN	sp|O94874|UFL1_HUMAN	4	4	4	>sp|O94874|UFL1_HUMAN E3 UFM1-protein ligase 1 OS=Homo sapiens GN=UFL1 PE=1 SV=2	1	4	4	4	2	0	1	0	1	0	0	0	2	1	1	1	1	1	2	0	1	0	1	0	0	0	2	1	1	1	1	1	2	0	1	0	1	0	0	0	2	1	1	1
sp|O94875|SRBS2_HUMAN	sp|O94875|SRBS2_HUMAN	2	2	2	>sp|O94875|SRBS2_HUMAN Sorbin and SH3 domain-containing protein 2 OS=Homo sapiens GN=SORBS2 PE=1 SV=3	1	2	2	2	1	1	1	2	1	1	1	0	0	2	0	1	1	1	1	1	1	2	1	1	1	0	0	2	0	1	1	1	1	1	1	2	1	1	1	0	0	2	0	1
sp|O94886|CSCL1_HUMAN	sp|O94886|CSCL1_HUMAN	3	3	3	>sp|O94886|CSCL1_HUMAN CSC1-like protein 1 OS=Homo sapiens GN=TMEM63A PE=1 SV=3	1	3	3	3	3	1	0	0	1	0	0	2	1	0	1	1	2	1	3	1	0	0	1	0	0	2	1	0	1	1	2	1	3	1	0	0	1	0	0	2	1	0	1	1
sp|O94887|FARP2_HUMAN	sp|O94887|FARP2_HUMAN	1	1	1	>sp|O94887|FARP2_HUMAN FERM, RhoGEF and pleckstrin domain-containing protein 2 OS=Homo sapiens GN=FARP2 PE=1 SV=3	1	1	1	1	1	0	0	0	1	0	0	0	0	0	0	1	0	1	1	0	0	0	1	0	0	0	0	0	0	1	0	1	1	0	0	0	1	0	0	0	0	0	0	1
sp|O94903|PROSC_HUMAN	sp|O94903|PROSC_HUMAN	2	2	2	>sp|O94903|PROSC_HUMAN Proline synthase co-transcribed bacterial homolog protein OS=Homo sapiens GN=PROSC PE=1 SV=1	1	2	2	2	1	1	1	1	1	1	1	1	1	1	2	1	2	2	1	1	1	1	1	1	1	1	1	1	2	1	2	2	1	1	1	1	1	1	1	1	1	1	2	1
sp|O94905|ERLN2_HUMAN;sp|O75477|ERLN1_HUMAN	sp|O94905|ERLN2_HUMAN	5;2	5;2	5;2	>sp|O94905|ERLN2_HUMAN Erlin-2 OS=Homo sapiens GN=ERLIN2 PE=1 SV=1	2	5	5	5	2	4	1	0	4	0	0	1	1	2	4	1	2	5	2	4	1	0	4	0	0	1	1	2	4	1	2	5	2	4	1	0	4	0	0	1	1	2	4	1
sp|O94906|PRP6_HUMAN	sp|O94906|PRP6_HUMAN	7	7	7	>sp|O94906|PRP6_HUMAN Pre-mRNA-processing factor 6 OS=Homo sapiens GN=PRPF6 PE=1 SV=1	1	7	7	7	6	1	3	2	4	3	1	3	4	1	7	4	4	3	6	1	3	2	4	3	1	3	4	1	7	4	4	3	6	1	3	2	4	3	1	3	4	1	7	4
sp|O94919|ENDD1_HUMAN	sp|O94919|ENDD1_HUMAN	5	5	5	>sp|O94919|ENDD1_HUMAN Endonuclease domain-containing 1 protein OS=Homo sapiens GN=ENDOD1 PE=1 SV=2	1	5	5	5	4	2	2	4	4	0	1	1	1	2	3	4	4	4	4	2	2	4	4	0	1	1	1	2	3	4	4	4	4	2	2	4	4	0	1	1	1	2	3	4
sp|O94925|GLSK_HUMAN	sp|O94925|GLSK_HUMAN	2	2	2	>sp|O94925|GLSK_HUMAN Glutaminase kidney isoform, mitochondrial OS=Homo sapiens GN=GLS PE=1 SV=1	1	2	2	2	2	0	1	1	2	0	1	1	0	0	1	2	0	1	2	0	1	1	2	0	1	1	0	0	1	2	0	1	2	0	1	1	2	0	1	1	0	0	1	2
sp|O94953|KDM4B_HUMAN	sp|O94953|KDM4B_HUMAN	1	1	1	>sp|O94953|KDM4B_HUMAN Lysine-specific demethylase 4B OS=Homo sapiens GN=KDM4B PE=1 SV=4	1	1	1	1	0	0	1	0	0	0	1	1	1	0	1	0	1	1	0	0	1	0	0	0	1	1	1	0	1	0	1	1	0	0	1	0	0	0	1	1	1	0	1	0
sp|O94973|AP2A2_HUMAN	sp|O94973|AP2A2_HUMAN	3	2	2	>sp|O94973|AP2A2_HUMAN AP-2 complex subunit alpha-2 OS=Homo sapiens GN=AP2A2 PE=1 SV=2	1	3	2	2	1	1	1	1	2	0	0	1	1	2	3	2	3	3	0	0	0	0	1	0	0	0	0	1	2	1	2	2	0	0	0	0	1	0	0	0	0	1	2	1
sp|O94979|SC31A_HUMAN	sp|O94979|SC31A_HUMAN	3	3	3	>sp|O94979|SC31A_HUMAN Protein transport protein Sec31A OS=Homo sapiens GN=SEC31A PE=1 SV=3	1	3	3	3	3	1	1	3	3	3	1	2	3	1	3	3	2	2	3	1	1	3	3	3	1	2	3	1	3	3	2	2	3	1	1	3	3	3	1	2	3	1	3	3
sp|O94985|CSTN1_HUMAN	sp|O94985|CSTN1_HUMAN	1	1	1	>sp|O94985|CSTN1_HUMAN Calsyntenin-1 OS=Homo sapiens GN=CLSTN1 PE=1 SV=1	1	1	1	1	0	0	0	0	0	1	0	0	0	0	0	0	0	0	0	0	0	0	0	1	0	0	0	0	0	0	0	0	0	0	0	0	0	1	0	0	0	0	0	0
sp|O95139|NDUB6_HUMAN	sp|O95139|NDUB6_HUMAN	2	2	2	>sp|O95139|NDUB6_HUMAN NADH dehydrogenase [ubiquinone] 1 beta subcomplex subunit 6 OS=Homo sapiens GN=NDUFB6 PE=1 SV=3	1	2	2	2	2	2	1	2	2	2	2	2	2	1	2	2	2	2	2	2	1	2	2	2	2	2	2	1	2	2	2	2	2	2	1	2	2	2	2	2	2	1	2	2
sp|O95140|MFN2_HUMAN	sp|O95140|MFN2_HUMAN	1	1	1	>sp|O95140|MFN2_HUMAN Mitofusin-2 OS=Homo sapiens GN=MFN2 PE=1 SV=3	1	1	1	1	1	0	1	0	0	0	0	0	0	0	0	0	0	1	1	0	1	0	0	0	0	0	0	0	0	0	0	1	1	0	1	0	0	0	0	0	0	0	0	0
sp|O95147|DUS14_HUMAN	sp|O95147|DUS14_HUMAN	1	1	1	>sp|O95147|DUS14_HUMAN Dual specificity protein phosphatase 14 OS=Homo sapiens GN=DUSP14 PE=1 SV=1	1	1	1	1	0	1	0	1	0	0	1	0	0	1	0	1	0	0	0	1	0	1	0	0	1	0	0	1	0	1	0	0	0	1	0	1	0	0	1	0	0	1	0	1
sp|O95155|UBE4B_HUMAN	sp|O95155|UBE4B_HUMAN	1	1	1	>sp|O95155|UBE4B_HUMAN Ubiquitin conjugation factor E4 B OS=Homo sapiens GN=UBE4B PE=1 SV=1	1	1	1	1	0	0	0	0	0	1	0	1	1	0	0	1	0	1	0	0	0	0	0	1	0	1	1	0	0	1	0	1	0	0	0	0	0	1	0	1	1	0	0	1
sp|O95164|UBL3_HUMAN	sp|O95164|UBL3_HUMAN	1	1	1	>sp|O95164|UBL3_HUMAN Ubiquitin-like protein 3 OS=Homo sapiens GN=UBL3 PE=1 SV=1	1	1	1	1	0	0	0	0	0	0	0	0	0	0	0	0	1	0	0	0	0	0	0	0	0	0	0	0	0	0	1	0	0	0	0	0	0	0	0	0	0	0	0	0
sp|O95168|NDUB4_HUMAN	sp|O95168|NDUB4_HUMAN	6	6	6	>sp|O95168|NDUB4_HUMAN NADH dehydrogenase [ubiquinone] 1 beta subcomplex subunit 4 OS=Homo sapiens GN=NDUFB4 PE=1 SV=3	1	6	6	6	6	5	5	4	5	5	5	5	5	5	5	5	5	5	6	5	5	4	5	5	5	5	5	5	5	5	5	5	6	5	5	4	5	5	5	5	5	5	5	5
sp|O95169|NDUB8_HUMAN	sp|O95169|NDUB8_HUMAN	5	5	5	>sp|O95169|NDUB8_HUMAN NADH dehydrogenase [ubiquinone] 1 beta subcomplex subunit 8, mitochondrial OS=Homo sapiens GN=NDUFB8 PE=1 SV=1	1	5	5	5	5	3	3	2	4	3	3	5	5	3	5	4	5	5	5	3	3	2	4	3	3	5	5	3	5	4	5	5	5	3	3	2	4	3	3	5	5	3	5	4
sp|O95170|CDRT1_HUMAN;sp|Q5XX13|FBW10_HUMAN	sp|O95170|CDRT1_HUMAN;sp|Q5XX13|FBW10_HUMAN	1;1	1;1	1;1	>sp|O95170|CDRT1_HUMAN CMT1A duplicated region transcript 1 protein OS=Homo sapiens GN=CDRT1 PE=2 SV=3;>sp|Q5XX13|FBW10_HUMAN F-box/WD repeat-containing protein 10 OS=Homo sapiens GN=FBXW10 PE=2 SV=2	2	1	1	1	1	1	1	0	0	1	0	1	1	0	1	1	1	1	1	1	1	0	0	1	0	1	1	0	1	1	1	1	1	1	1	0	0	1	0	1	1	0	1	1
sp|O95178|NDUB2_HUMAN	sp|O95178|NDUB2_HUMAN	2	2	2	>sp|O95178|NDUB2_HUMAN NADH dehydrogenase [ubiquinone] 1 beta subcomplex subunit 2, mitochondrial OS=Homo sapiens GN=NDUFB2 PE=1 SV=1	1	2	2	2	2	1	1	1	1	1	1	1	1	1	1	1	1	1	2	1	1	1	1	1	1	1	1	1	1	1	1	1	2	1	1	1	1	1	1	1	1	1	1	1
sp|O95182|NDUA7_HUMAN	sp|O95182|NDUA7_HUMAN	3	3	3	>sp|O95182|NDUA7_HUMAN NADH dehydrogenase [ubiquinone] 1 alpha subcomplex subunit 7 OS=Homo sapiens GN=NDUFA7 PE=1 SV=3	1	3	3	3	2	2	2	3	2	2	1	2	2	2	2	2	2	2	2	2	2	3	2	2	1	2	2	2	2	2	2	2	2	2	2	3	2	2	1	2	2	2	2	2
sp|O95183|VAMP5_HUMAN	sp|O95183|VAMP5_HUMAN	2	2	2	>sp|O95183|VAMP5_HUMAN Vesicle-associated membrane protein 5 OS=Homo sapiens GN=VAMP5 PE=1 SV=1	1	2	2	2	0	0	0	0	0	0	0	0	0	0	0	0	2	0	0	0	0	0	0	0	0	0	0	0	0	0	2	0	0	0	0	0	0	0	0	0	0	0	0	0
sp|O95202|LETM1_HUMAN	sp|O95202|LETM1_HUMAN	5	5	5	>sp|O95202|LETM1_HUMAN LETM1 and EF-hand domain-containing protein 1, mitochondrial OS=Homo sapiens GN=LETM1 PE=1 SV=1	1	5	5	5	5	3	2	1	5	5	1	2	5	2	5	5	5	4	5	3	2	1	5	5	1	2	5	2	5	5	5	4	5	3	2	1	5	5	1	2	5	2	5	5
sp|O95218|ZRAB2_HUMAN	sp|O95218|ZRAB2_HUMAN	1	1	1	>sp|O95218|ZRAB2_HUMAN Zinc finger Ran-binding domain-containing protein 2 OS=Homo sapiens GN=ZRANB2 PE=1 SV=2	1	1	1	1	1	1	1	1	1	1	1	1	1	1	1	1	1	1	1	1	1	1	1	1	1	1	1	1	1	1	1	1	1	1	1	1	1	1	1	1	1	1	1	1
sp|O95219|SNX4_HUMAN	sp|O95219|SNX4_HUMAN	2	2	2	>sp|O95219|SNX4_HUMAN Sorting nexin-4 OS=Homo sapiens GN=SNX4 PE=1 SV=1	1	2	2	2	2	1	1	1	1	1	0	0	0	0	2	1	2	2	2	1	1	1	1	1	0	0	0	0	2	1	2	2	2	1	1	1	1	1	0	0	0	0	2	1
sp|O95232|LC7L3_HUMAN	sp|O95232|LC7L3_HUMAN	2	2	2	>sp|O95232|LC7L3_HUMAN Luc7-like protein 3 OS=Homo sapiens GN=LUC7L3 PE=1 SV=2	1	2	2	2	1	0	0	0	1	1	0	1	1	0	2	1	1	1	1	0	0	0	1	1	0	1	1	0	2	1	1	1	1	0	0	0	1	1	0	1	1	0	2	1
sp|O95249|GOSR1_HUMAN	sp|O95249|GOSR1_HUMAN	1	1	1	>sp|O95249|GOSR1_HUMAN Golgi SNAP receptor complex member 1 OS=Homo sapiens GN=GOSR1 PE=1 SV=1	1	1	1	1	1	0	0	0	1	0	1	0	0	1	1	1	1	0	1	0	0	0	1	0	1	0	0	1	1	1	1	0	1	0	0	0	1	0	1	0	0	1	1	1
sp|O95251|KAT7_HUMAN	sp|O95251|KAT7_HUMAN	1	1	1	>sp|O95251|KAT7_HUMAN Histone acetyltransferase KAT7 OS=Homo sapiens GN=KAT7 PE=1 SV=1	1	1	1	1	1	0	1	0	1	1	0	1	1	0	1	0	1	1	1	0	1	0	1	1	0	1	1	0	1	0	1	1	1	0	1	0	1	1	0	1	1	0	1	0
sp|O95292|VAPB_HUMAN	sp|O95292|VAPB_HUMAN	3	2	2	>sp|O95292|VAPB_HUMAN Vesicle-associated membrane protein-associated protein B/C OS=Homo sapiens GN=VAPB PE=1 SV=3	1	3	2	2	3	2	3	2	3	3	3	3	3	3	2	3	3	3	2	1	2	1	2	2	2	2	2	2	2	2	2	2	2	1	2	1	2	2	2	2	2	2	2	2
sp|O95295|SNAPN_HUMAN	sp|O95295|SNAPN_HUMAN	1	1	1	>sp|O95295|SNAPN_HUMAN SNARE-associated protein Snapin OS=Homo sapiens GN=SNAPIN PE=1 SV=1	1	1	1	1	1	0	1	0	1	1	0	0	1	0	1	1	1	1	1	0	1	0	1	1	0	0	1	0	1	1	1	1	1	0	1	0	1	1	0	0	1	0	1	1
sp|O95299|NDUAA_HUMAN	sp|O95299|NDUAA_HUMAN	4	4	4	>sp|O95299|NDUAA_HUMAN NADH dehydrogenase [ubiquinone] 1 alpha subcomplex subunit 10, mitochondrial OS=Homo sapiens GN=NDUFA10 PE=1 SV=1	1	4	4	4	3	1	1	1	3	2	1	3	2	1	3	3	3	2	3	1	1	1	3	2	1	3	2	1	3	3	3	2	3	1	1	1	3	2	1	3	2	1	3	3
sp|O95302|FKBP9_HUMAN;sp|Q75LS8|FKB9L_HUMAN	sp|O95302|FKBP9_HUMAN;sp|Q75LS8|FKB9L_HUMAN	4;2	4;2	4;2	>sp|O95302|FKBP9_HUMAN Peptidyl-prolyl cis-trans isomerase FKBP9 OS=Homo sapiens GN=FKBP9 PE=1 SV=2;>sp|Q75LS8|FKB9L_HUMAN Putative FK506-binding protein 9-like protein OS=Homo sapiens GN=FKBP9P1 PE=5 SV=1	2	4	4	4	3	3	2	3	3	3	2	3	3	2	3	3	1	3	3	3	2	3	3	3	2	3	3	2	3	3	1	3	3	3	2	3	3	3	2	3	3	2	3	3
sp|O95336|6PGL_HUMAN	sp|O95336|6PGL_HUMAN	14	14	14	>sp|O95336|6PGL_HUMAN 6-phosphogluconolactonase OS=Homo sapiens GN=PGLS PE=1 SV=2	1	14	14	14	10	9	7	8	10	12	7	10	13	6	14	12	11	8	10	9	7	8	10	12	7	10	13	6	14	12	11	8	10	9	7	8	10	12	7	10	13	6	14	12
sp|O95352|ATG7_HUMAN	sp|O95352|ATG7_HUMAN	1	1	1	>sp|O95352|ATG7_HUMAN Ubiquitin-like modifier-activating enzyme ATG7 OS=Homo sapiens GN=ATG7 PE=1 SV=1	1	1	1	1	1	0	0	0	0	0	0	0	0	0	1	0	0	0	1	0	0	0	0	0	0	0	0	0	1	0	0	0	1	0	0	0	0	0	0	0	0	0	1	0
sp|O95372|LYPA2_HUMAN	sp|O95372|LYPA2_HUMAN	2	2	2	>sp|O95372|LYPA2_HUMAN Acyl-protein thioesterase 2 OS=Homo sapiens GN=LYPLA2 PE=1 SV=1	1	2	2	2	2	1	2	1	2	2	2	2	2	1	2	2	2	2	2	1	2	1	2	2	2	2	2	1	2	2	2	2	2	1	2	1	2	2	2	2	2	1	2	2
sp|O95373|IPO7_HUMAN	sp|O95373|IPO7_HUMAN	1	1	1	>sp|O95373|IPO7_HUMAN Importin-7 OS=Homo sapiens GN=IPO7 PE=1 SV=1	1	1	1	1	0	0	0	0	1	1	0	0	0	0	1	0	1	1	0	0	0	0	1	1	0	0	0	0	1	0	1	1	0	0	0	0	1	1	0	0	0	0	1	0
sp|O95379|TFIP8_HUMAN	sp|O95379|TFIP8_HUMAN	1	1	1	>sp|O95379|TFIP8_HUMAN Tumor necrosis factor alpha-induced protein 8 OS=Homo sapiens GN=TNFAIP8 PE=1 SV=1	1	1	1	1	0	0	0	0	0	0	0	0	1	0	1	1	1	0	0	0	0	0	0	0	0	0	1	0	1	1	1	0	0	0	0	0	0	0	0	0	1	0	1	1
sp|O95394|AGM1_HUMAN	sp|O95394|AGM1_HUMAN	3	3	3	>sp|O95394|AGM1_HUMAN Phosphoacetylglucosamine mutase OS=Homo sapiens GN=PGM3 PE=1 SV=1	1	3	3	3	2	2	3	1	2	2	1	2	2	1	3	2	2	2	2	2	3	1	2	2	1	2	2	1	3	2	2	2	2	2	3	1	2	2	1	2	2	1	3	2
sp|O95396|MOCS3_HUMAN	sp|O95396|MOCS3_HUMAN	2	2	2	>sp|O95396|MOCS3_HUMAN Adenylyltransferase and sulfurtransferase MOCS3 OS=Homo sapiens GN=MOCS3 PE=1 SV=1	1	2	2	2	1	1	1	0	1	2	0	1	0	0	1	1	1	1	1	1	1	0	1	2	0	1	0	0	1	1	1	1	1	1	1	0	1	2	0	1	0	0	1	1
sp|O95399|UTS2_HUMAN	sp|O95399|UTS2_HUMAN	1	1	1	>sp|O95399|UTS2_HUMAN Urotensin-2 OS=Homo sapiens GN=UTS2 PE=1 SV=1	1	1	1	1	1	1	1	1	1	1	1	1	1	1	1	1	1	1	1	1	1	1	1	1	1	1	1	1	1	1	1	1	1	1	1	1	1	1	1	1	1	1	1	1
sp|O95400|CD2B2_HUMAN	sp|O95400|CD2B2_HUMAN	3	3	3	>sp|O95400|CD2B2_HUMAN CD2 antigen cytoplasmic tail-binding protein 2 OS=Homo sapiens GN=CD2BP2 PE=1 SV=1	1	3	3	3	0	0	2	0	1	1	0	1	1	0	1	1	3	2	0	0	2	0	1	1	0	1	1	0	1	1	3	2	0	0	2	0	1	1	0	1	1	0	1	1
sp|O95433|AHSA1_HUMAN	sp|O95433|AHSA1_HUMAN	3	3	3	>sp|O95433|AHSA1_HUMAN Activator of 90 kDa heat shock protein ATPase homolog 1 OS=Homo sapiens GN=AHSA1 PE=1 SV=1	1	3	3	3	3	0	2	0	2	3	2	2	2	1	1	3	2	2	3	0	2	0	2	3	2	2	2	1	1	3	2	2	3	0	2	0	2	3	2	2	2	1	1	3
sp|O95456|PSMG1_HUMAN	sp|O95456|PSMG1_HUMAN	1	1	1	>sp|O95456|PSMG1_HUMAN Proteasome assembly chaperone 1 OS=Homo sapiens GN=PSMG1 PE=1 SV=1	1	1	1	1	1	0	0	0	1	0	0	0	1	0	1	1	0	0	1	0	0	0	1	0	0	0	1	0	1	1	0	0	1	0	0	0	1	0	0	0	1	0	1	1
sp|O95479|G6PE_HUMAN	sp|O95479|G6PE_HUMAN	3	3	3	>sp|O95479|G6PE_HUMAN GDH/6PGL endoplasmic bifunctional protein OS=Homo sapiens GN=H6PD PE=1 SV=2	1	3	3	3	2	1	1	0	1	0	1	0	0	1	1	2	1	3	2	1	1	0	1	0	1	0	0	1	1	2	1	3	2	1	1	0	1	0	1	0	0	1	1	2
sp|O95486|SC24A_HUMAN	sp|O95486|SC24A_HUMAN	1	1	1	>sp|O95486|SC24A_HUMAN Protein transport protein Sec24A OS=Homo sapiens GN=SEC24A PE=1 SV=2	1	1	1	1	0	0	0	0	1	0	0	1	1	1	0	1	1	1	0	0	0	0	1	0	0	1	1	1	0	1	1	1	0	0	0	0	1	0	0	1	1	1	0	1
sp|O95487|SC24B_HUMAN	sp|O95487|SC24B_HUMAN	1	1	1	>sp|O95487|SC24B_HUMAN Protein transport protein Sec24B OS=Homo sapiens GN=SEC24B PE=1 SV=2	1	1	1	1	1	0	0	1	1	1	1	1	1	1	1	1	1	1	1	0	0	1	1	1	1	1	1	1	1	1	1	1	1	0	0	1	1	1	1	1	1	1	1	1
sp|O95571|ETHE1_HUMAN	sp|O95571|ETHE1_HUMAN	6	6	6	>sp|O95571|ETHE1_HUMAN Persulfide dioxygenase ETHE1, mitochondrial OS=Homo sapiens GN=ETHE1 PE=1 SV=2	1	6	6	6	5	5	5	3	4	5	2	5	4	2	6	4	6	5	5	5	5	3	4	5	2	5	4	2	6	4	6	5	5	5	5	3	4	5	2	5	4	2	6	4
sp|O95573|ACSL3_HUMAN;sp|O60488|ACSL4_HUMAN	sp|O95573|ACSL3_HUMAN	10;2	10;2	10;2	>sp|O95573|ACSL3_HUMAN Long-chain-fatty-acid--CoA ligase 3 OS=Homo sapiens GN=ACSL3 PE=1 SV=3	2	10	10	10	5	2	2	1	9	2	4	1	2	1	2	8	4	4	5	2	2	1	9	2	4	1	2	1	2	8	4	4	5	2	2	1	9	2	4	1	2	1	2	8
sp|O95602|RPA1_HUMAN	sp|O95602|RPA1_HUMAN	1	1	1	>sp|O95602|RPA1_HUMAN DNA-directed RNA polymerase I subunit RPA1 OS=Homo sapiens GN=POLR1A PE=1 SV=2	1	1	1	1	0	0	0	0	0	0	0	1	0	0	1	0	0	1	0	0	0	0	0	0	0	1	0	0	1	0	0	1	0	0	0	0	0	0	0	1	0	0	1	0
sp|O95619|YETS4_HUMAN	sp|O95619|YETS4_HUMAN	1	1	1	>sp|O95619|YETS4_HUMAN YEATS domain-containing protein 4 OS=Homo sapiens GN=YEATS4 PE=1 SV=1	1	1	1	1	0	0	0	0	0	1	0	0	0	0	1	0	1	1	0	0	0	0	0	1	0	0	0	0	1	0	1	1	0	0	0	0	0	1	0	0	0	0	1	0
sp|O95674|CDS2_HUMAN	sp|O95674|CDS2_HUMAN	1	1	1	>sp|O95674|CDS2_HUMAN Phosphatidate cytidylyltransferase 2 OS=Homo sapiens GN=CDS2 PE=1 SV=1	1	1	1	1	1	0	0	0	1	0	0	0	0	0	1	1	1	0	1	0	0	0	1	0	0	0	0	0	1	1	1	0	1	0	0	0	1	0	0	0	0	0	1	1
sp|O95685|PPR3D_HUMAN	sp|O95685|PPR3D_HUMAN	1	1	1	>sp|O95685|PPR3D_HUMAN Protein phosphatase 1 regulatory subunit 3D OS=Homo sapiens GN=PPP1R3D PE=1 SV=1	1	1	1	1	0	0	0	0	0	0	0	0	1	0	0	0	1	0	0	0	0	0	0	0	0	0	1	0	0	0	1	0	0	0	0	0	0	0	0	0	1	0	0	0
sp|O95716|RAB3D_HUMAN;sp|P20336|RAB3A_HUMAN	sp|O95716|RAB3D_HUMAN;sp|P20336|RAB3A_HUMAN	2;2	1;1	1;1	>sp|O95716|RAB3D_HUMAN Ras-related protein Rab-3D OS=Homo sapiens GN=RAB3D PE=1 SV=1;>sp|P20336|RAB3A_HUMAN Ras-related protein Rab-3A OS=Homo sapiens GN=RAB3A PE=1 SV=1	2	2	1	1	1	1	0	1	2	2	1	1	1	1	1	1	1	1	0	0	0	0	1	1	0	0	0	0	1	0	0	1	0	0	0	0	1	1	0	0	0	0	1	0
sp|O95721|SNP29_HUMAN	sp|O95721|SNP29_HUMAN	6	6	6	>sp|O95721|SNP29_HUMAN Synaptosomal-associated protein 29 OS=Homo sapiens GN=SNAP29 PE=1 SV=1	1	6	6	6	6	0	2	2	4	4	1	4	5	1	5	4	5	4	6	0	2	2	4	4	1	4	5	1	5	4	5	4	6	0	2	2	4	4	1	4	5	1	5	4
sp|O95747|OXSR1_HUMAN	sp|O95747|OXSR1_HUMAN	2	2	2	>sp|O95747|OXSR1_HUMAN Serine/threonine-protein kinase OSR1 OS=Homo sapiens GN=OXSR1 PE=1 SV=1	1	2	2	2	2	1	1	0	1	2	0	1	0	0	2	2	2	2	2	1	1	0	1	2	0	1	0	0	2	2	2	2	2	1	1	0	1	2	0	1	0	0	2	2
sp|O95749|GGPPS_HUMAN	sp|O95749|GGPPS_HUMAN	2	2	2	>sp|O95749|GGPPS_HUMAN Geranylgeranyl pyrophosphate synthase OS=Homo sapiens GN=GGPS1 PE=1 SV=1	1	2	2	2	1	1	1	0	1	0	0	1	0	1	1	0	1	1	1	1	1	0	1	0	0	1	0	1	1	0	1	1	1	1	1	0	1	0	0	1	0	1	1	0
sp|O95757|HS74L_HUMAN	sp|O95757|HS74L_HUMAN	2	1	1	>sp|O95757|HS74L_HUMAN Heat shock 70 kDa protein 4L OS=Homo sapiens GN=HSPA4L PE=1 SV=3	1	2	1	1	1	2	2	0	2	1	1	1	2	2	1	1	0	0	0	1	1	0	1	0	1	0	1	1	0	0	0	0	0	1	1	0	1	0	1	0	1	1	0	0
sp|O95758|PTBP3_HUMAN;sp|Q9UKA9|PTBP2_HUMAN	sp|O95758|PTBP3_HUMAN	7;1	3;0	3;0	>sp|O95758|PTBP3_HUMAN Polypyrimidine tract-binding protein 3 OS=Homo sapiens GN=PTBP3 PE=1 SV=2	2	7	3	3	6	5	6	4	6	6	6	7	6	6	7	7	4	6	2	2	2	2	2	2	2	3	2	3	3	3	2	2	2	2	2	2	2	2	2	3	2	3	3	3
sp|O95777|LSM8_HUMAN	sp|O95777|LSM8_HUMAN	2	2	2	>sp|O95777|LSM8_HUMAN U6 snRNA-associated Sm-like protein LSm8 OS=Homo sapiens GN=LSM8 PE=1 SV=3	1	2	2	2	2	1	2	1	0	2	1	2	2	1	0	1	1	1	2	1	2	1	0	2	1	2	2	1	0	1	1	1	2	1	2	1	0	2	1	2	2	1	0	1
sp|O95782|AP2A1_HUMAN	sp|O95782|AP2A1_HUMAN	3	3	2	>sp|O95782|AP2A1_HUMAN AP-2 complex subunit alpha-1 OS=Homo sapiens GN=AP2A1 PE=1 SV=3	1	3	3	2	2	2	2	1	2	0	0	2	1	2	3	2	2	2	2	2	2	1	2	0	0	2	1	2	3	2	2	2	1	1	1	0	1	0	0	1	0	1	2	1
sp|O95793|STAU1_HUMAN	sp|O95793|STAU1_HUMAN	4	4	4	>sp|O95793|STAU1_HUMAN Double-stranded RNA-binding protein Staufen homolog 1 OS=Homo sapiens GN=STAU1 PE=1 SV=2	1	4	4	4	2	0	1	0	1	1	0	1	1	0	1	1	3	3	2	0	1	0	1	1	0	1	1	0	1	1	3	3	2	0	1	0	1	1	0	1	1	0	1	1
sp|O95807|TM50A_HUMAN	sp|O95807|TM50A_HUMAN	1	1	1	>sp|O95807|TM50A_HUMAN Transmembrane protein 50A OS=Homo sapiens GN=TMEM50A PE=1 SV=1	1	1	1	1	1	0	1	0	0	1	0	0	1	0	1	0	0	1	1	0	1	0	0	1	0	0	1	0	1	0	0	1	1	0	1	0	0	1	0	0	1	0	1	0
sp|O95810|SDPR_HUMAN	sp|O95810|SDPR_HUMAN	1	1	1	>sp|O95810|SDPR_HUMAN Serum deprivation-response protein OS=Homo sapiens GN=SDPR PE=1 SV=3	1	1	1	1	0	0	1	0	1	1	1	0	1	0	1	0	1	1	0	0	1	0	1	1	1	0	1	0	1	0	1	1	0	0	1	0	1	1	1	0	1	0	1	0
sp|O95816|BAG2_HUMAN	sp|O95816|BAG2_HUMAN	1	1	1	>sp|O95816|BAG2_HUMAN BAG family molecular chaperone regulator 2 OS=Homo sapiens GN=BAG2 PE=1 SV=1	1	1	1	1	0	0	1	0	1	1	0	1	1	0	1	1	0	1	0	0	1	0	1	1	0	1	1	0	1	1	0	1	0	0	1	0	1	1	0	1	1	0	1	1
sp|O95817|BAG3_HUMAN	sp|O95817|BAG3_HUMAN	2	2	2	>sp|O95817|BAG3_HUMAN BAG family molecular chaperone regulator 3 OS=Homo sapiens GN=BAG3 PE=1 SV=3	1	2	2	2	1	1	1	1	1	1	1	1	1	1	0	1	1	1	1	1	1	1	1	1	1	1	1	1	0	1	1	1	1	1	1	1	1	1	1	1	1	1	0	1
sp|O95831|AIFM1_HUMAN	sp|O95831|AIFM1_HUMAN	12	12	12	>sp|O95831|AIFM1_HUMAN Apoptosis-inducing factor 1, mitochondrial OS=Homo sapiens GN=AIFM1 PE=1 SV=1	1	12	12	12	11	8	9	5	10	7	4	9	8	7	12	10	11	10	11	8	9	5	10	7	4	9	8	7	12	10	11	10	11	8	9	5	10	7	4	9	8	7	12	10
sp|O95833|CLIC3_HUMAN	sp|O95833|CLIC3_HUMAN	1	1	1	>sp|O95833|CLIC3_HUMAN Chloride intracellular channel protein 3 OS=Homo sapiens GN=CLIC3 PE=1 SV=2	1	1	1	1	0	0	0	1	0	0	0	0	0	0	0	0	0	0	0	0	0	1	0	0	0	0	0	0	0	0	0	0	0	0	0	1	0	0	0	0	0	0	0	0
sp|O95834|EMAL2_HUMAN	sp|O95834|EMAL2_HUMAN	6	6	6	>sp|O95834|EMAL2_HUMAN Echinoderm microtubule-associated protein-like 2 OS=Homo sapiens GN=EML2 PE=1 SV=1	1	6	6	6	4	3	3	2	3	4	3	2	3	3	6	3	3	3	4	3	3	2	3	4	3	2	3	3	6	3	3	3	4	3	3	2	3	4	3	2	3	3	6	3
sp|O95837|GNA14_HUMAN;sp|P29992|GNA11_HUMAN	sp|O95837|GNA14_HUMAN;sp|P29992|GNA11_HUMAN	4;3	2;1	2;1	>sp|O95837|GNA14_HUMAN Guanine nucleotide-binding protein subunit alpha-14 OS=Homo sapiens GN=GNA14 PE=1 SV=1;>sp|P29992|GNA11_HUMAN Guanine nucleotide-binding protein subunit alpha-11 OS=Homo sapiens GN=GNA11 PE=1 SV=2	2	4	2	2	3	1	2	0	2	1	1	0	2	1	1	1	3	3	2	1	1	0	1	0	1	0	0	1	1	0	2	1	2	1	1	0	1	0	1	0	0	1	1	0
sp|O95848|NUD14_HUMAN	sp|O95848|NUD14_HUMAN	1	1	1	>sp|O95848|NUD14_HUMAN Uridine diphosphate glucose pyrophosphatase OS=Homo sapiens GN=NUDT14 PE=1 SV=2	1	1	1	1	0	0	0	0	0	1	0	0	0	0	0	0	0	0	0	0	0	0	0	1	0	0	0	0	0	0	0	0	0	0	0	0	0	1	0	0	0	0	0	0
sp|O95861|BPNT1_HUMAN	sp|O95861|BPNT1_HUMAN	4	4	4	>sp|O95861|BPNT1_HUMAN 3(2),5-bisphosphate nucleotidase 1 OS=Homo sapiens GN=BPNT1 PE=1 SV=1	1	4	4	4	3	2	2	2	3	2	2	4	3	1	3	2	3	3	3	2	2	2	3	2	2	4	3	1	3	2	3	3	3	2	2	2	3	2	2	4	3	1	3	2
sp|O95864|FADS2_HUMAN	sp|O95864|FADS2_HUMAN	2	2	2	>sp|O95864|FADS2_HUMAN Fatty acid desaturase 2 OS=Homo sapiens GN=FADS2 PE=1 SV=1	1	2	2	2	0	2	2	0	0	0	2	0	0	2	2	0	0	0	0	2	2	0	0	0	2	0	0	2	2	0	0	0	0	2	2	0	0	0	2	0	0	2	2	0
sp|O95865|DDAH2_HUMAN	sp|O95865|DDAH2_HUMAN	4	4	4	>sp|O95865|DDAH2_HUMAN N(G),N(G)-dimethylarginine dimethylaminohydrolase 2 OS=Homo sapiens GN=DDAH2 PE=1 SV=1	1	4	4	4	3	4	3	2	3	4	3	4	3	3	4	4	4	3	3	4	3	2	3	4	3	4	3	3	4	4	4	3	3	4	3	2	3	4	3	4	3	3	4	4
sp|O95870|ABHGA_HUMAN	sp|O95870|ABHGA_HUMAN	5	5	5	>sp|O95870|ABHGA_HUMAN Protein ABHD16A OS=Homo sapiens GN=ABHD16A PE=1 SV=3	1	5	5	5	3	0	1	1	5	4	0	2	4	1	4	2	4	4	3	0	1	1	5	4	0	2	4	1	4	2	4	4	3	0	1	1	5	4	0	2	4	1	4	2
sp|O95881|TXD12_HUMAN	sp|O95881|TXD12_HUMAN	3	3	3	>sp|O95881|TXD12_HUMAN Thioredoxin domain-containing protein 12 OS=Homo sapiens GN=TXNDC12 PE=1 SV=1	1	3	3	3	3	1	0	0	2	1	0	1	1	1	1	1	3	3	3	1	0	0	2	1	0	1	1	1	1	1	3	3	3	1	0	0	2	1	0	1	1	1	1	1
sp|O95983|MBD3_HUMAN	sp|O95983|MBD3_HUMAN	1	1	1	>sp|O95983|MBD3_HUMAN Methyl-CpG-binding domain protein 3 OS=Homo sapiens GN=MBD3 PE=1 SV=1	1	1	1	1	0	0	0	0	0	0	0	0	0	0	1	0	1	0	0	0	0	0	0	0	0	0	0	0	1	0	1	0	0	0	0	0	0	0	0	0	0	0	1	0
sp|O95989|NUDT3_HUMAN	sp|O95989|NUDT3_HUMAN	3	3	3	>sp|O95989|NUDT3_HUMAN Diphosphoinositol polyphosphate phosphohydrolase 1 OS=Homo sapiens GN=NUDT3 PE=1 SV=1	1	3	3	3	2	0	1	0	2	3	0	2	1	1	1	1	2	2	2	0	1	0	2	3	0	2	1	1	1	1	2	2	2	0	1	0	2	3	0	2	1	1	1	1
sp|O96000|NDUBA_HUMAN	sp|O96000|NDUBA_HUMAN	4	4	4	>sp|O96000|NDUBA_HUMAN NADH dehydrogenase [ubiquinone] 1 beta subcomplex subunit 10 OS=Homo sapiens GN=NDUFB10 PE=1 SV=3	1	4	4	4	4	1	2	2	3	1	1	2	2	1	4	3	4	2	4	1	2	2	3	1	1	2	2	1	4	3	4	2	4	1	2	2	3	1	1	2	2	1	4	3
sp|O96005|CLPT1_HUMAN	sp|O96005|CLPT1_HUMAN	1	1	1	>sp|O96005|CLPT1_HUMAN Cleft lip and palate transmembrane protein 1 OS=Homo sapiens GN=CLPTM1 PE=1 SV=1	1	1	1	1	0	0	1	0	1	0	0	1	0	0	1	0	0	0	0	0	1	0	1	0	0	1	0	0	1	0	0	0	0	0	1	0	1	0	0	1	0	0	1	0
sp|O96008|TOM40_HUMAN	sp|O96008|TOM40_HUMAN	5	5	5	>sp|O96008|TOM40_HUMAN Mitochondrial import receptor subunit TOM40 homolog OS=Homo sapiens GN=TOMM40 PE=1 SV=1	1	5	5	5	5	2	2	0	4	3	1	1	0	0	4	1	2	4	5	2	2	0	4	3	1	1	0	0	4	1	2	4	5	2	2	0	4	3	1	1	0	0	4	1
sp|O96011|PX11B_HUMAN	sp|O96011|PX11B_HUMAN	2	2	2	>sp|O96011|PX11B_HUMAN Peroxisomal membrane protein 11B OS=Homo sapiens GN=PEX11B PE=1 SV=1	1	2	2	2	1	1	1	0	0	1	0	1	1	1	2	1	1	1	1	1	1	0	0	1	0	1	1	1	2	1	1	1	1	1	1	0	0	1	0	1	1	1	2	1
sp|O96019|ACL6A_HUMAN;sp|O94805|ACL6B_HUMAN	sp|O96019|ACL6A_HUMAN	6;1	6;1	6;1	>sp|O96019|ACL6A_HUMAN Actin-like protein 6A OS=Homo sapiens GN=ACTL6A PE=1 SV=1	2	6	6	6	4	2	4	2	4	4	2	3	3	2	5	4	3	4	4	2	4	2	4	4	2	3	3	2	5	4	3	4	4	2	4	2	4	4	2	3	3	2	5	4
sp|P00167|CYB5_HUMAN	sp|P00167|CYB5_HUMAN	6	6	6	>sp|P00167|CYB5_HUMAN Cytochrome b5 OS=Homo sapiens GN=CYB5A PE=1 SV=2	1	6	6	6	5	5	6	4	2	3	4	3	6	5	6	6	5	6	5	5	6	4	2	3	4	3	6	5	6	6	5	6	5	5	6	4	2	3	4	3	6	5	6	6
sp|P00326|ADH1G_HUMAN;sp|P00325|ADH1B_HUMAN	sp|P00326|ADH1G_HUMAN;sp|P00325|ADH1B_HUMAN	1;1	1;1	1;1	>sp|P00326|ADH1G_HUMAN Alcohol dehydrogenase 1C OS=Homo sapiens GN=ADH1C PE=1 SV=2;>sp|P00325|ADH1B_HUMAN Alcohol dehydrogenase 1B OS=Homo sapiens GN=ADH1B PE=1 SV=2	2	1	1	1	0	0	1	0	0	0	1	0	0	1	0	0	0	0	0	0	1	0	0	0	1	0	0	1	0	0	0	0	0	0	1	0	0	0	1	0	0	1	0	0
sp|P00338|LDHA_HUMAN;sp|Q6ZMR3|LDH6A_HUMAN;sp|P07864|LDHC_HUMAN	sp|P00338|LDHA_HUMAN	26;1;1	26;1;1	24;0;0	>sp|P00338|LDHA_HUMAN L-lactate dehydrogenase A chain OS=Homo sapiens GN=LDHA PE=1 SV=2	3	26	26	24	21	16	21	17	21	16	16	18	21	16	20	23	24	25	21	16	21	17	21	16	16	18	21	16	20	23	24	25	19	15	20	16	19	15	15	16	19	14	18	21
sp|P00352|AL1A1_HUMAN	sp|P00352|AL1A1_HUMAN	11	10	10	>sp|P00352|AL1A1_HUMAN Retinal dehydrogenase 1 OS=Homo sapiens GN=ALDH1A1 PE=1 SV=2	1	11	10	10	10	8	9	1	3	4	7	1	10	5	8	7	10	11	9	7	8	1	2	4	6	1	9	4	7	6	9	10	9	7	8	1	2	4	6	1	9	4	7	6
sp|P00367|DHE3_HUMAN	sp|P00367|DHE3_HUMAN	26	26	13	>sp|P00367|DHE3_HUMAN Glutamate dehydrogenase 1, mitochondrial OS=Homo sapiens GN=GLUD1 PE=1 SV=2	1	26	26	13	21	24	22	15	18	24	24	25	24	19	23	26	25	25	21	24	22	15	18	24	24	25	24	19	23	26	25	25	10	12	10	7	6	13	12	12	11	10	11	13
sp|Q86XF0|DYRL1_HUMAN;sp|P00374|DYR_HUMAN	sp|Q86XF0|DYRL1_HUMAN;sp|P00374|DYR_HUMAN	1;1	1;1	1;1	>sp|Q86XF0|DYRL1_HUMAN Dihydrofolate reductase, mitochondrial OS=Homo sapiens GN=DHFRL1 PE=1 SV=1;>sp|P00374|DYR_HUMAN Dihydrofolate reductase OS=Homo sapiens GN=DHFR PE=1 SV=2	2	1	1	1	1	0	1	0	1	0	0	1	1	0	1	1	1	1	1	0	1	0	1	0	0	1	1	0	1	1	1	1	1	0	1	0	1	0	0	1	1	0	1	1
sp|P00387|NB5R3_HUMAN	sp|P00387|NB5R3_HUMAN	15	15	15	>sp|P00387|NB5R3_HUMAN NADH-cytochrome b5 reductase 3 OS=Homo sapiens GN=CYB5R3 PE=1 SV=3	1	15	15	15	14	11	9	10	14	13	8	11	12	9	12	10	13	14	14	11	9	10	14	13	8	11	12	9	12	10	13	14	14	11	9	10	14	13	8	11	12	9	12	10
sp|P00390|GSHR_HUMAN	sp|P00390|GSHR_HUMAN	2	2	2	>sp|P00390|GSHR_HUMAN Glutathione reductase, mitochondrial OS=Homo sapiens GN=GSR PE=1 SV=2	1	2	2	2	1	1	1	1	2	1	1	1	2	1	1	1	1	2	1	1	1	1	2	1	1	1	2	1	1	1	1	2	1	1	1	1	2	1	1	1	2	1	1	1
sp|P00403|COX2_HUMAN	sp|P00403|COX2_HUMAN	5	5	5	>sp|P00403|COX2_HUMAN Cytochrome c oxidase subunit 2 OS=Homo sapiens GN=MT-CO2 PE=1 SV=1	1	5	5	5	5	4	3	3	2	4	3	3	4	4	3	2	5	4	5	4	3	3	2	4	3	3	4	4	3	2	5	4	5	4	3	3	2	4	3	3	4	4	3	2
zz|FGCZCont0147_P60052|SODC_PANTR;sp|P00441|SODC_HUMAN	zz|FGCZCont0147_P60052|SODC_PANTR;sp|P00441|SODC_HUMAN	4;4	4;4	4;4	>zz|FGCZCont0147_P60052|SODC_PANTR blastpHomologue_4.0e-108;>sp|P00441|SODC_HUMAN Superoxide dismutase [Cu-Zn] OS=Homo sapiens GN=SOD1 PE=1 SV=2	2	4	4	4	2	1	2	2	1	2	2	2	2	1	3	2	4	2	2	1	2	2	1	2	2	2	2	1	3	2	4	2	2	1	2	2	1	2	2	2	2	1	3	2
sp|P00450|CERU_HUMAN	sp|P00450|CERU_HUMAN	9	9	9	>sp|P00450|CERU_HUMAN Ceruloplasmin OS=Homo sapiens GN=CP PE=1 SV=1	1	9	9	9	4	6	5	4	4	3	5	1	5	2	5	6	6	9	4	6	5	4	4	3	5	1	5	2	5	6	6	9	4	6	5	4	4	3	5	1	5	2	5	6
sp|P00488|F13A_HUMAN	sp|P00488|F13A_HUMAN	15	15	15	>sp|P00488|F13A_HUMAN Coagulation factor XIII A chain OS=Homo sapiens GN=F13A1 PE=1 SV=4	1	15	15	15	3	7	8	3	3	1	8	9	12	8	10	6	11	15	3	7	8	3	3	1	8	9	12	8	10	6	11	15	3	7	8	3	3	1	8	9	12	8	10	6
sp|P00491|PNPH_HUMAN	sp|P00491|PNPH_HUMAN	3	3	3	>sp|P00491|PNPH_HUMAN Purine nucleoside phosphorylase OS=Homo sapiens GN=PNP PE=1 SV=2	1	3	3	3	3	0	1	2	3	3	0	2	3	0	3	3	3	3	3	0	1	2	3	3	0	2	3	0	3	3	3	3	3	0	1	2	3	3	0	2	3	0	3	3
sp|P00492|HPRT_HUMAN;sp|Q9NRG1|PRDC1_HUMAN	sp|P00492|HPRT_HUMAN;sp|Q9NRG1|PRDC1_HUMAN	2;1	2;1	2;1	>sp|P00492|HPRT_HUMAN Hypoxanthine-guanine phosphoribosyltransferase OS=Homo sapiens GN=HPRT1 PE=1 SV=2;>sp|Q9NRG1|PRDC1_HUMAN Phosphoribosyltransferase domain-containing protein 1 OS=Homo sapiens GN=PRTFDC1 PE=1 SV=1	2	2	2	2	2	1	1	0	1	1	0	1	1	0	1	1	1	1	2	1	1	0	1	1	0	1	1	0	1	1	1	1	2	1	1	0	1	1	0	1	1	0	1	1
sp|P00505|AATM_HUMAN	sp|P00505|AATM_HUMAN	10	10	10	>sp|P00505|AATM_HUMAN Aspartate aminotransferase, mitochondrial OS=Homo sapiens GN=GOT2 PE=1 SV=3	1	10	10	10	8	8	9	5	10	9	7	9	9	5	8	9	9	9	8	8	9	5	10	9	7	9	9	5	8	9	9	9	8	8	9	5	10	9	7	9	9	5	8	9
sp|P00558|PGK1_HUMAN;sp|P07205|PGK2_HUMAN	sp|P00558|PGK1_HUMAN	38;4	38;4	38;4	>sp|P00558|PGK1_HUMAN Phosphoglycerate kinase 1 OS=Homo sapiens GN=PGK1 PE=1 SV=3	2	38	38	38	33	29	32	20	36	33	22	32	33	25	35	35	38	37	33	29	32	20	36	33	22	32	33	25	35	35	38	37	33	29	32	20	36	33	22	32	33	25	35	35
sp|P00568|KAD1_HUMAN	sp|P00568|KAD1_HUMAN	6	6	6	>sp|P00568|KAD1_HUMAN Adenylate kinase isoenzyme 1 OS=Homo sapiens GN=AK1 PE=1 SV=3	1	6	6	6	5	4	4	3	5	6	3	1	6	3	6	3	6	5	5	4	4	3	5	6	3	1	6	3	6	3	6	5	5	4	4	3	5	6	3	1	6	3	6	3
sp|P00734|THRB_HUMAN	sp|P00734|THRB_HUMAN	2	2	2	>sp|P00734|THRB_HUMAN Prothrombin OS=Homo sapiens GN=F2 PE=1 SV=2	1	2	2	2	1	1	1	1	1	1	1	1	1	1	1	1	1	2	1	1	1	1	1	1	1	1	1	1	1	1	1	2	1	1	1	1	1	1	1	1	1	1	1	1
sp|P00738|HPT_HUMAN;sp|P00739|HPTR_HUMAN	sp|P00738|HPT_HUMAN	16;7	16;7	16;7	>sp|P00738|HPT_HUMAN Haptoglobin OS=Homo sapiens GN=HP PE=1 SV=1	2	16	16	16	9	12	13	10	13	7	9	13	7	7	12	13	16	15	9	12	13	10	13	7	9	13	7	7	12	13	16	15	9	12	13	10	13	7	9	13	7	7	12	13
sp|P00747|PLMN_HUMAN	sp|P00747|PLMN_HUMAN	4	4	4	>sp|P00747|PLMN_HUMAN Plasminogen OS=Homo sapiens GN=PLG PE=1 SV=2	1	4	4	4	1	1	2	1	1	1	1	2	1	2	2	3	3	4	1	1	2	1	1	1	1	2	1	2	2	3	3	4	1	1	2	1	1	1	1	2	1	2	2	3
sp|P00751|CFAB_HUMAN	sp|P00751|CFAB_HUMAN	3	3	3	>sp|P00751|CFAB_HUMAN Complement factor B OS=Homo sapiens GN=CFB PE=1 SV=2	1	3	3	3	3	3	2	1	3	0	2	2	0	2	2	1	2	2	3	3	2	1	3	0	2	2	0	2	2	1	2	2	3	3	2	1	3	0	2	2	0	2	2	1
sp|P00813|ADA_HUMAN	sp|P00813|ADA_HUMAN	2	2	2	>sp|P00813|ADA_HUMAN Adenosine deaminase OS=Homo sapiens GN=ADA PE=1 SV=3	1	2	2	2	1	0	1	0	1	1	1	1	1	1	2	2	1	1	1	0	1	0	1	1	1	1	1	1	2	2	1	1	1	0	1	0	1	1	1	1	1	1	2	2
sp|P00915|CAH1_HUMAN	sp|P00915|CAH1_HUMAN	15	15	15	>sp|P00915|CAH1_HUMAN Carbonic anhydrase 1 OS=Homo sapiens GN=CA1 PE=1 SV=2	1	15	15	15	13	1	12	8	2	5	8	6	5	3	12	9	15	6	13	1	12	8	2	5	8	6	5	3	12	9	15	6	13	1	12	8	2	5	8	6	5	3	12	9
sp|P00918|CAH2_HUMAN	sp|P00918|CAH2_HUMAN	6	6	6	>sp|P00918|CAH2_HUMAN Carbonic anhydrase 2 OS=Homo sapiens GN=CA2 PE=1 SV=2	1	6	6	6	6	2	5	3	1	2	2	3	2	3	3	4	5	4	6	2	5	3	1	2	2	3	2	3	3	4	5	4	6	2	5	3	1	2	2	3	2	3	3	4
sp|P01008|ANT3_HUMAN;CON__P41361	sp|P01008|ANT3_HUMAN	9;2	9;2	9;2	>sp|P01008|ANT3_HUMAN Antithrombin-III OS=Homo sapiens GN=SERPINC1 PE=1 SV=1	2	9	9	9	9	9	9	6	9	8	7	9	9	7	8	9	9	9	9	9	9	6	9	8	7	9	9	7	8	9	9	9	9	9	9	6	9	8	7	9	9	7	8	9
sp|P01009|A1AT_HUMAN	sp|P01009|A1AT_HUMAN	12	12	12	>sp|P01009|A1AT_HUMAN Alpha-1-antitrypsin OS=Homo sapiens GN=SERPINA1 PE=1 SV=3	1	12	12	12	8	12	11	8	9	8	9	9	9	8	10	8	11	11	8	12	11	8	9	8	9	9	9	8	10	8	11	11	8	12	11	8	9	8	9	9	9	8	10	8
sp|P01011|AACT_HUMAN	sp|P01011|AACT_HUMAN	21	21	21	>sp|P01011|AACT_HUMAN Alpha-1-antichymotrypsin OS=Homo sapiens GN=SERPINA3 PE=1 SV=2	1	21	21	21	15	15	19	9	15	15	13	14	13	7	17	18	18	20	15	15	19	9	15	15	13	14	13	7	17	18	18	20	15	15	19	9	15	15	13	14	13	7	17	18
sp|P01019|ANGT_HUMAN	sp|P01019|ANGT_HUMAN	1	1	1	>sp|P01019|ANGT_HUMAN Angiotensinogen OS=Homo sapiens GN=AGT PE=1 SV=1	1	1	1	1	1	0	1	0	1	0	1	1	0	0	1	0	1	0	1	0	1	0	1	0	1	1	0	0	1	0	1	0	1	0	1	0	1	0	1	1	0	0	1	0
sp|P01023|A2MG_HUMAN;CON__ENSEMBL:ENSBTAP00000024146;sp|P20742|PZP_HUMAN	sp|P01023|A2MG_HUMAN	10;1;1	10;1;1	10;1;1	>sp|P01023|A2MG_HUMAN Alpha-2-macroglobulin OS=Homo sapiens GN=A2M PE=1 SV=3	3	10	10	10	7	8	7	5	6	8	7	6	6	5	6	6	7	8	7	8	7	5	6	8	7	6	6	5	6	6	7	8	7	8	7	5	6	8	7	6	6	5	6	6
sp|P01024|CO3_HUMAN;CON__Q2UVX4	sp|P01024|CO3_HUMAN	33;1	33;1	33;1	>sp|P01024|CO3_HUMAN Complement C3 OS=Homo sapiens GN=C3 PE=1 SV=2	2	33	33	33	24	28	26	16	17	11	24	26	15	19	23	22	27	28	24	28	26	16	17	11	24	26	15	19	23	22	27	28	24	28	26	16	17	11	24	26	15	19	23	22
sp|P01034|CYTC_HUMAN	sp|P01034|CYTC_HUMAN	2	2	2	>sp|P01034|CYTC_HUMAN Cystatin-C OS=Homo sapiens GN=CST3 PE=1 SV=1	1	2	2	2	0	0	0	1	0	0	1	1	0	1	1	1	2	0	0	0	0	1	0	0	1	1	0	1	1	1	2	0	0	0	0	1	0	0	1	1	0	1	1	1
sp|P01040|CYTA_HUMAN	sp|P01040|CYTA_HUMAN	5	5	5	>sp|P01040|CYTA_HUMAN Cystatin-A OS=Homo sapiens GN=CSTA PE=1 SV=1	1	5	5	5	0	3	4	4	0	0	3	3	3	4	2	3	2	3	0	3	4	4	0	0	3	3	3	4	2	3	2	3	0	3	4	4	0	0	3	3	3	4	2	3
sp|P01042|KNG1_HUMAN	sp|P01042|KNG1_HUMAN	2	2	2	>sp|P01042|KNG1_HUMAN Kininogen-1 OS=Homo sapiens GN=KNG1 PE=1 SV=2	1	2	2	2	2	2	2	2	1	2	2	2	2	1	2	2	2	2	2	2	2	2	1	2	2	2	2	1	2	2	2	2	2	2	2	2	1	2	2	2	2	1	2	2
sp|P01111|RASN_HUMAN;zz|FGCZCont0128_Q61411|RASH_MOUSE;sp|P01112|RASH_HUMAN	sp|P01111|RASN_HUMAN;zz|FGCZCont0128_Q61411|RASH_MOUSE;sp|P01112|RASH_HUMAN	5;4;4	5;4;4	1;1;1	>sp|P01111|RASN_HUMAN GTPase NRas OS=Homo sapiens GN=NRAS PE=1 SV=1;>zz|FGCZCont0128_Q61411|RASH_MOUSE blastpHomologue_4.0e-141;>sp|P01112|RASH_HUMAN GTPase HRas OS=Homo sapiens GN=HRAS PE=1 SV=1	3	5	5	1	3	4	4	3	4	4	4	5	3	3	3	4	5	4	3	4	4	3	4	4	4	5	3	3	3	4	5	4	0	0	0	0	0	1	1	1	0	0	0	0
sp|P01116|RASK_HUMAN	sp|P01116|RASK_HUMAN	5	1	1	>sp|P01116|RASK_HUMAN GTPase KRas OS=Homo sapiens GN=KRAS PE=1 SV=1	1	5	1	1	3	4	5	4	5	4	3	5	4	3	4	5	5	4	0	0	1	1	1	1	0	1	1	0	1	1	1	0	0	0	1	1	1	1	0	1	1	0	1	1
sp|P01213|PDYN_HUMAN	sp|P01213|PDYN_HUMAN	1	1	1	>sp|P01213|PDYN_HUMAN Proenkephalin-B OS=Homo sapiens GN=PDYN PE=1 SV=1	1	1	1	1	0	0	1	0	0	0	0	0	0	0	1	0	0	1	0	0	1	0	0	0	0	0	0	0	1	0	0	1	0	0	1	0	0	0	0	0	0	0	1	0
sp|P01591|IGJ_HUMAN	sp|P01591|IGJ_HUMAN	2	2	2	>sp|P01591|IGJ_HUMAN Immunoglobulin J chain OS=Homo sapiens GN=JCHAIN PE=1 SV=4	1	2	2	2	2	2	2	1	2	2	2	2	2	1	2	2	2	2	2	2	2	1	2	2	2	2	2	1	2	2	2	2	2	2	2	1	2	2	2	2	2	1	2	2
sp|P01613|KV121_HUMAN	sp|P01613|KV121_HUMAN	1	1	1	>sp|P01613|KV121_HUMAN Ig kappa chain V-I region Ni OS=Homo sapiens PE=1 SV=1	1	1	1	1	0	0	0	0	0	0	0	0	1	0	1	0	0	0	0	0	0	0	0	0	0	0	1	0	1	0	0	0	0	0	0	0	0	0	0	0	1	0	1	0
sp|P01617|KV204_HUMAN;sp|P01614|KV201_HUMAN;sp|P06309|KV205_HUMAN	sp|P01617|KV204_HUMAN;sp|P01614|KV201_HUMAN;sp|P06309|KV205_HUMAN	1;1;1	1;1;1	1;1;1	>sp|P01617|KV204_HUMAN Ig kappa chain V-II region TEW OS=Homo sapiens PE=1 SV=1;>sp|P01614|KV201_HUMAN Ig kappa chain V-II region Cum OS=Homo sapiens PE=1 SV=1;>sp|P06309|KV205_HUMAN Ig kappa chain V-II region GM607 (Fragment) OS=Homo sapiens PE=4 SV=1	3	1	1	1	1	1	1	1	1	1	1	1	1	0	1	0	1	1	1	1	1	1	1	1	1	1	1	0	1	0	1	1	1	1	1	1	1	1	1	1	1	0	1	0
sp|P01621|KV303_HUMAN	sp|P01621|KV303_HUMAN	2	1	1	>sp|P01621|KV303_HUMAN Ig kappa chain V-III region NG9 (Fragment) OS=Homo sapiens PE=2 SV=1	1	2	1	1	2	0	2	1	1	1	1	0	0	1	1	1	1	0	1	0	1	1	1	1	1	0	0	1	1	0	1	0	1	0	1	1	1	1	1	0	0	1	1	0
sp|P01623|KV305_HUMAN;sp|P01620|KV302_HUMAN;sp|P04206|KV307_HUMAN;sp|P01622|KV304_HUMAN	sp|P01623|KV305_HUMAN;sp|P01620|KV302_HUMAN	3;2;1;1	3;2;1;1	1;1;1;1	>sp|P01623|KV305_HUMAN Ig kappa chain V-III region WOL OS=Homo sapiens PE=1 SV=1;>sp|P01620|KV302_HUMAN Ig kappa chain V-III region SIE OS=Homo sapiens PE=1 SV=1	4	3	3	1	3	3	3	3	3	3	3	3	3	3	3	3	3	3	3	3	3	3	3	3	3	3	3	3	3	3	3	3	1	1	1	1	1	1	1	1	1	1	1	1
sp|P01624|KV306_HUMAN;sp|P04207|KV308_HUMAN;sp|P01605|KV113_HUMAN;sp|P04434|KV310_HUMAN	sp|P01624|KV306_HUMAN;sp|P04207|KV308_HUMAN;sp|P01605|KV113_HUMAN;sp|P04434|KV310_HUMAN	2;2;1;1	1;1;1;1	1;1;1;1	>sp|P01624|KV306_HUMAN Ig kappa chain V-III region POM OS=Homo sapiens PE=1 SV=1;>sp|P04207|KV308_HUMAN Ig kappa chain V-III region CLL OS=Homo sapiens PE=4 SV=2;>sp|P01605|KV113_HUMAN Ig kappa chain V-I region Lay OS=Homo sapiens PE=1 SV=1;>sp|P04434|KV31	4	2	1	1	0	1	0	1	0	0	0	1	1	0	0	1	0	1	0	1	0	0	0	0	0	1	1	0	0	1	0	1	0	1	0	0	0	0	0	1	1	0	0	1
sp|P01625|KV402_HUMAN	sp|P01625|KV402_HUMAN	1	1	1	>sp|P01625|KV402_HUMAN Ig kappa chain V-IV region Len OS=Homo sapiens PE=1 SV=2	1	1	1	1	0	1	1	0	0	1	1	1	0	0	1	1	1	1	0	1	1	0	0	1	1	1	0	0	1	1	1	1	0	1	1	0	0	1	1	1	0	0	1	1
sp|P01699|LV101_HUMAN	sp|P01699|LV101_HUMAN	1	1	1	>sp|P01699|LV101_HUMAN Ig lambda chain V-I region VOR OS=Homo sapiens PE=1 SV=1	1	1	1	1	1	0	0	0	0	0	0	0	1	0	0	0	1	0	1	0	0	0	0	0	0	0	1	0	0	0	1	0	1	0	0	0	0	0	0	0	1	0	0	0
sp|P04208|LV106_HUMAN;sp|P01700|LV102_HUMAN	sp|P04208|LV106_HUMAN;sp|P01700|LV102_HUMAN	1;1	1;1	1;1	>sp|P04208|LV106_HUMAN Ig lambda chain V-I region WAH OS=Homo sapiens PE=1 SV=1;>sp|P01700|LV102_HUMAN Ig lambda chain V-I region HA OS=Homo sapiens PE=1 SV=1	2	1	1	1	0	0	1	1	0	0	1	0	0	0	1	0	1	1	0	0	1	1	0	0	1	0	0	0	1	0	1	1	0	0	1	1	0	0	1	0	0	0	1	0
sp|P01717|LV403_HUMAN	sp|P01717|LV403_HUMAN	1	1	1	>sp|P01717|LV403_HUMAN Ig lambda chain V-IV region Hil OS=Homo sapiens PE=1 SV=1	1	1	1	1	0	1	1	1	0	0	0	1	1	0	0	1	0	1	0	1	1	1	0	0	0	1	1	0	0	1	0	1	0	1	1	1	0	0	0	1	1	0	0	1
sp|P01765|HV304_HUMAN;sp|P01779|HV318_HUMAN;sp|P01776|HV315_HUMAN;sp|P01774|HV313_HUMAN	sp|P01765|HV304_HUMAN;sp|P01779|HV318_HUMAN;sp|P01776|HV315_HUMAN;sp|P01774|HV313_HUMAN	1;1;1;1	1;1;1;1	1;1;1;1	>sp|P01765|HV304_HUMAN Ig heavy chain V-III region TIL OS=Homo sapiens PE=1 SV=1;>sp|P01779|HV318_HUMAN Ig heavy chain V-III region TUR OS=Homo sapiens PE=1 SV=1;>sp|P01776|HV315_HUMAN Ig heavy chain V-III region WAS OS=Homo sapiens PE=1 SV=1;>sp|P01774|HV	4	1	1	1	0	1	0	0	0	0	0	0	0	0	0	1	1	1	0	1	0	0	0	0	0	0	0	0	0	1	1	1	0	1	0	0	0	0	0	0	0	0	0	1
sp|P01777|HV316_HUMAN;sp|P01766|HV305_HUMAN	sp|P01777|HV316_HUMAN;sp|P01766|HV305_HUMAN	1;1	1;1	1;1	>sp|P01777|HV316_HUMAN Ig heavy chain V-III region TEI OS=Homo sapiens PE=1 SV=1;>sp|P01766|HV305_HUMAN Ig heavy chain V-III region BRO OS=Homo sapiens PE=1 SV=1	2	1	1	1	1	1	1	0	0	0	1	0	0	1	1	1	1	1	1	1	1	0	0	0	1	0	0	1	1	1	1	1	1	1	1	0	0	0	1	0	0	1	1	1
sp|P01768|HV307_HUMAN	sp|P01768|HV307_HUMAN	1	1	1	>sp|P01768|HV307_HUMAN Ig heavy chain V-III region CAM OS=Homo sapiens PE=1 SV=1	1	1	1	1	0	0	0	1	0	0	0	0	0	0	0	0	0	0	0	0	0	1	0	0	0	0	0	0	0	0	0	0	0	0	0	1	0	0	0	0	0	0	0	0
sp|P01834|IGKC_HUMAN	sp|P01834|IGKC_HUMAN	6	6	6	>sp|P01834|IGKC_HUMAN Ig kappa chain C region OS=Homo sapiens GN=IGKC PE=1 SV=1	1	6	6	6	5	6	5	3	5	4	4	4	4	3	6	6	5	6	5	6	5	3	5	4	4	4	4	3	6	6	5	6	5	6	5	3	5	4	4	4	4	3	6	6
sp|P01857|IGHG1_HUMAN;sp|P01860|IGHG3_HUMAN	sp|P01857|IGHG1_HUMAN;sp|P01860|IGHG3_HUMAN	10;6	10;6	6;3	>sp|P01857|IGHG1_HUMAN Ig gamma-1 chain C region OS=Homo sapiens GN=IGHG1 PE=1 SV=1;>sp|P01860|IGHG3_HUMAN Ig gamma-3 chain C region OS=Homo sapiens GN=IGHG3 PE=1 SV=2	2	10	10	6	7	10	9	6	7	5	8	7	8	5	10	9	8	10	7	10	9	6	7	5	8	7	8	5	10	9	8	10	5	6	5	4	5	3	5	5	5	4	6	5
sp|P01859|IGHG2_HUMAN	sp|P01859|IGHG2_HUMAN	4	2	2	>sp|P01859|IGHG2_HUMAN Ig gamma-2 chain C region OS=Homo sapiens GN=IGHG2 PE=1 SV=2	1	4	2	2	1	4	2	2	1	2	3	2	3	2	3	3	3	4	0	2	0	0	0	0	2	0	1	1	1	1	1	2	0	2	0	0	0	0	2	0	1	1	1	1
sp|P01861|IGHG4_HUMAN	sp|P01861|IGHG4_HUMAN	5	2	2	>sp|P01861|IGHG4_HUMAN Ig gamma-4 chain C region OS=Homo sapiens GN=IGHG4 PE=1 SV=1	1	5	2	2	2	5	4	2	2	1	4	2	3	2	4	4	3	3	0	2	1	1	0	0	1	1	1	1	1	1	1	0	0	2	1	1	0	0	1	1	1	1	1	1
sp|P01871|IGHM_HUMAN	sp|P01871|IGHM_HUMAN	4	4	3	>sp|P01871|IGHM_HUMAN Ig mu chain C region OS=Homo sapiens GN=IGHM PE=1 SV=3	1	4	4	3	4	3	3	3	4	2	1	4	3	1	2	4	2	4	4	3	3	3	4	2	1	4	3	1	2	4	2	4	3	2	2	2	3	2	1	3	3	1	2	3
sp|P01876|IGHA1_HUMAN	sp|P01876|IGHA1_HUMAN	8	8	2	>sp|P01876|IGHA1_HUMAN Ig alpha-1 chain C region OS=Homo sapiens GN=IGHA1 PE=1 SV=2	1	8	8	2	7	7	8	8	8	8	8	7	8	6	8	8	8	8	7	7	8	8	8	8	8	7	8	6	8	8	8	8	2	2	2	2	2	2	2	2	2	1	2	2
sp|P01877|IGHA2_HUMAN	sp|P01877|IGHA2_HUMAN	7	1	1	>sp|P01877|IGHA2_HUMAN Ig alpha-2 chain C region OS=Homo sapiens GN=IGHA2 PE=1 SV=3	1	7	1	1	5	6	7	7	7	6	6	6	6	6	7	7	7	7	0	1	1	1	1	0	0	1	0	1	1	1	1	1	0	1	1	1	1	0	0	1	0	1	1	1
sp|P01889|1B07_HUMAN	sp|P01889|1B07_HUMAN	20	3	2	>sp|P01889|1B07_HUMAN HLA class I histocompatibility antigen, B-7 alpha chain OS=Homo sapiens GN=HLA-B PE=1 SV=3	1	20	3	2	5	7	5	2	2	0	2	0	7	2	15	15	20	7	1	0	0	0	0	0	0	0	0	0	3	3	3	0	0	0	0	0	0	0	0	0	0	0	2	2
sp|P01892|1A02_HUMAN	sp|P01892|1A02_HUMAN	14	3	2	>sp|P01892|1A02_HUMAN HLA class I histocompatibility antigen, A-2 alpha chain OS=Homo sapiens GN=HLA-A PE=1 SV=1	1	14	3	2	11	7	8	4	11	9	6	5	9	5	13	8	10	7	2	1	0	0	3	3	1	1	1	0	3	0	1	1	1	1	0	0	2	2	1	1	1	0	2	0
sp|P01903|DRA_HUMAN;sp|P01906|DQA2_HUMAN	sp|P01903|DRA_HUMAN	8;1	8;1	8;1	>sp|P01903|DRA_HUMAN HLA class II histocompatibility antigen, DR alpha chain OS=Homo sapiens GN=HLA-DRA PE=1 SV=1	2	8	8	8	2	4	6	5	5	5	2	4	6	5	7	5	8	5	2	4	6	5	5	5	2	4	6	5	7	5	8	5	2	4	6	5	5	5	2	4	6	5	7	5
sp|P01911|2B1F_HUMAN	sp|P01911|2B1F_HUMAN	10	10	3	>sp|P01911|2B1F_HUMAN HLA class II histocompatibility antigen, DRB1-15 beta chain OS=Homo sapiens GN=HLA-DRB1 PE=1 SV=2	1	10	10	3	2	2	3	3	1	1	1	3	3	2	1	7	10	3	2	2	3	3	1	1	1	3	3	2	1	7	10	3	0	0	0	2	0	0	0	2	2	0	0	3
sp|P01912|2B13_HUMAN	sp|P01912|2B13_HUMAN	8	2	1	>sp|P01912|2B13_HUMAN HLA class II histocompatibility antigen, DRB1-3 chain OS=Homo sapiens GN=HLA-DRB1 PE=1 SV=2	1	8	2	1	3	2	4	1	2	1	1	1	1	2	1	3	8	2	1	0	1	0	1	0	0	0	0	0	0	0	2	0	0	0	0	0	1	0	0	0	0	0	0	0
sp|P01920|DQB1_HUMAN	sp|P01920|DQB1_HUMAN	5	5	5	>sp|P01920|DQB1_HUMAN HLA class II histocompatibility antigen, DQ beta 1 chain OS=Homo sapiens GN=HLA-DQB1 PE=1 SV=2	1	5	5	5	1	2	1	0	1	4	1	0	4	0	4	3	2	3	1	2	1	0	1	4	1	0	4	0	4	3	2	3	1	2	1	0	1	4	1	0	4	0	4	3
sp|P02042|HBD_HUMAN	sp|P02042|HBD_HUMAN	16	10	10	>sp|P02042|HBD_HUMAN Hemoglobin subunit delta OS=Homo sapiens GN=HBD PE=1 SV=2	1	16	10	10	16	12	14	12	8	12	14	13	12	9	14	12	16	13	10	6	8	6	3	6	8	7	6	4	8	6	10	7	10	6	8	6	3	6	8	7	6	4	8	6
sp|P02100|HBE_HUMAN	sp|P02100|HBE_HUMAN	2	1	1	>sp|P02100|HBE_HUMAN Hemoglobin subunit epsilon OS=Homo sapiens GN=HBE1 PE=1 SV=2	1	2	1	1	2	1	1	1	1	1	1	1	1	1	1	1	1	1	1	0	0	0	0	0	0	0	0	0	0	0	0	0	1	0	0	0	0	0	0	0	0	0	0	0
sp|P02452|CO1A1_HUMAN	sp|P02452|CO1A1_HUMAN	35	35	34	>sp|P02452|CO1A1_HUMAN Collagen alpha-1(I) chain OS=Homo sapiens GN=COL1A1 PE=1 SV=5	1	35	35	34	8	30	23	24	8	9	32	21	12	31	9	7	6	22	8	30	23	24	8	9	32	21	12	31	9	7	6	22	8	29	23	23	8	9	31	21	12	30	9	7
sp|P02458|CO2A1_HUMAN	sp|P02458|CO2A1_HUMAN	2	1	1	>sp|P02458|CO2A1_HUMAN Collagen alpha-1(II) chain OS=Homo sapiens GN=COL2A1 PE=1 SV=3	1	2	1	1	0	1	0	1	0	1	1	0	1	1	0	0	0	1	0	0	0	0	0	1	0	0	1	0	0	0	0	1	0	0	0	0	0	1	0	0	1	0	0	0
sp|P02461|CO3A1_HUMAN;CON__P04258	sp|P02461|CO3A1_HUMAN;CON__P04258	3;2	3;2	3;2	>sp|P02461|CO3A1_HUMAN Collagen alpha-1(III) chain OS=Homo sapiens GN=COL3A1 PE=1 SV=4;>P04258 SWISS-PROT:P04258 (Bos taurus) Similar to Collagen alpha 1(III) chain	2	3	3	3	0	2	1	2	0	0	3	1	0	1	0	0	1	0	0	2	1	2	0	0	3	1	0	1	0	0	1	0	0	2	1	2	0	0	3	1	0	1	0	0
sp|P02511|CRYAB_HUMAN	sp|P02511|CRYAB_HUMAN	17	17	17	>sp|P02511|CRYAB_HUMAN Alpha-crystallin B chain OS=Homo sapiens GN=CRYAB PE=1 SV=2	1	17	17	17	15	15	15	15	17	13	16	11	13	10	16	13	14	10	15	15	15	15	17	13	16	11	13	10	16	13	14	10	15	15	15	15	17	13	16	11	13	10	16	13
sp|P02545|LMNA_HUMAN	sp|P02545|LMNA_HUMAN	77	77	75	>sp|P02545|LMNA_HUMAN Prelamin-A/C OS=Homo sapiens GN=LMNA PE=1 SV=1	1	77	77	75	65	67	67	62	64	68	61	61	56	60	73	59	67	64	65	67	67	62	64	68	61	61	56	60	73	59	67	64	63	66	65	62	62	66	60	59	54	59	71	57
sp|P02549|SPTA1_HUMAN	sp|P02549|SPTA1_HUMAN	5	5	5	>sp|P02549|SPTA1_HUMAN Spectrin alpha chain, erythrocytic 1 OS=Homo sapiens GN=SPTA1 PE=1 SV=5	1	5	5	5	5	1	1	0	1	1	1	1	2	1	1	2	2	2	5	1	1	0	1	1	1	1	2	1	1	2	2	2	5	1	1	0	1	1	1	1	2	1	1	2
sp|P02647|APOA1_HUMAN	sp|P02647|APOA1_HUMAN	26	26	26	>sp|P02647|APOA1_HUMAN Apolipoprotein A-I OS=Homo sapiens GN=APOA1 PE=1 SV=1	1	26	26	26	19	23	22	20	20	19	22	23	20	15	24	21	24	26	19	23	22	20	20	19	22	23	20	15	24	21	24	26	19	23	22	20	20	19	22	23	20	15	24	21
sp|P02649|APOE_HUMAN;CON__Q03247	sp|P02649|APOE_HUMAN	30;3	30;3	30;3	>sp|P02649|APOE_HUMAN Apolipoprotein E OS=Homo sapiens GN=APOE PE=1 SV=1	2	30	30	30	27	21	18	7	21	30	12	21	19	19	19	25	22	22	27	21	18	7	21	30	12	21	19	19	19	25	22	22	27	21	18	7	21	30	12	21	19	19	19	25
sp|P02652|APOA2_HUMAN	sp|P02652|APOA2_HUMAN	3	3	3	>sp|P02652|APOA2_HUMAN Apolipoprotein A-II OS=Homo sapiens GN=APOA2 PE=1 SV=1	1	3	3	3	2	1	2	2	2	2	2	2	2	2	2	2	3	3	2	1	2	2	2	2	2	2	2	2	2	2	3	3	2	1	2	2	2	2	2	2	2	2	2	2
sp|P02656|APOC3_HUMAN	sp|P02656|APOC3_HUMAN	2	2	2	>sp|P02656|APOC3_HUMAN Apolipoprotein C-III OS=Homo sapiens GN=APOC3 PE=1 SV=1	1	2	2	2	2	2	2	0	2	2	2	2	1	1	2	2	2	2	2	2	2	0	2	2	2	2	1	1	2	2	2	2	2	2	2	0	2	2	2	2	1	1	2	2
sp|P02671|FIBA_HUMAN;CON__P02672	sp|P02671|FIBA_HUMAN	36;1	36;1	36;1	>sp|P02671|FIBA_HUMAN Fibrinogen alpha chain OS=Homo sapiens GN=FGA PE=1 SV=2	2	36	36	36	25	22	23	23	22	12	24	23	18	18	28	22	29	35	25	22	23	23	22	12	24	23	18	18	28	22	29	35	25	22	23	23	22	12	24	23	18	18	28	22
sp|P02675|FIBB_HUMAN;CON__P02676	sp|P02675|FIBB_HUMAN	17;2	17;2	17;2	>sp|P02675|FIBB_HUMAN Fibrinogen beta chain OS=Homo sapiens GN=FGB PE=1 SV=2	2	17	17	17	10	7	8	10	8	6	9	7	5	5	14	9	11	16	10	7	8	10	8	6	9	7	5	5	14	9	11	16	10	7	8	10	8	6	9	7	5	5	14	9
sp|P02679|FIBG_HUMAN	sp|P02679|FIBG_HUMAN	13	13	13	>sp|P02679|FIBG_HUMAN Fibrinogen gamma chain OS=Homo sapiens GN=FGG PE=1 SV=3	1	13	13	13	10	9	8	9	9	3	9	5	6	6	10	8	12	13	10	9	8	9	9	3	9	5	6	6	10	8	12	13	10	9	8	9	9	3	9	5	6	6	10	8
sp|P02686|MBP_HUMAN	sp|P02686|MBP_HUMAN	5	5	5	>sp|P02686|MBP_HUMAN Myelin basic protein OS=Homo sapiens GN=MBP PE=1 SV=3	1	5	5	5	4	1	2	1	1	1	5	1	1	4	5	2	5	3	4	1	2	1	1	1	5	1	1	4	5	2	5	3	4	1	2	1	1	1	5	1	1	4	5	2
sp|P02730|B3AT_HUMAN	sp|P02730|B3AT_HUMAN	7	7	7	>sp|P02730|B3AT_HUMAN Band 3 anion transport protein OS=Homo sapiens GN=SLC4A1 PE=1 SV=3	1	7	7	7	7	0	5	1	0	3	3	3	2	2	6	3	4	4	7	0	5	1	0	3	3	3	2	2	6	3	4	4	7	0	5	1	0	3	3	3	2	2	6	3
sp|P02743|SAMP_HUMAN	sp|P02743|SAMP_HUMAN	14	14	14	>sp|P02743|SAMP_HUMAN Serum amyloid P-component OS=Homo sapiens GN=APCS PE=1 SV=2	1	14	14	14	5	14	12	8	4	3	13	11	3	10	7	7	7	9	5	14	12	8	4	3	13	11	3	10	7	7	7	9	5	14	12	8	4	3	13	11	3	10	7	7
sp|P02745|C1QA_HUMAN	sp|P02745|C1QA_HUMAN	1	1	1	>sp|P02745|C1QA_HUMAN Complement C1q subcomponent subunit A OS=Homo sapiens GN=C1QA PE=1 SV=2	1	1	1	1	1	1	0	1	0	0	1	0	0	0	1	0	1	1	1	1	0	1	0	0	1	0	0	0	1	0	1	1	1	1	0	1	0	0	1	0	0	0	1	0
sp|P02746|C1QB_HUMAN	sp|P02746|C1QB_HUMAN	3	3	3	>sp|P02746|C1QB_HUMAN Complement C1q subcomponent subunit B OS=Homo sapiens GN=C1QB PE=1 SV=3	1	3	3	3	3	3	2	2	1	2	3	1	2	3	3	2	3	2	3	3	2	2	1	2	3	1	2	3	3	2	3	2	3	3	2	2	1	2	3	1	2	3	3	2
sp|P02747|C1QC_HUMAN	sp|P02747|C1QC_HUMAN	2	2	2	>sp|P02747|C1QC_HUMAN Complement C1q subcomponent subunit C OS=Homo sapiens GN=C1QC PE=1 SV=3	1	2	2	2	0	1	0	0	0	0	1	1	1	1	2	1	2	0	0	1	0	0	0	0	1	1	1	1	2	1	2	0	0	1	0	0	0	0	1	1	1	1	2	1
sp|P02748|CO9_HUMAN	sp|P02748|CO9_HUMAN	3	3	3	>sp|P02748|CO9_HUMAN Complement component C9 OS=Homo sapiens GN=C9 PE=1 SV=2	1	3	3	3	2	1	2	1	1	0	1	1	0	0	2	0	2	1	2	1	2	1	1	0	1	1	0	0	2	0	2	1	2	1	2	1	1	0	1	1	0	0	2	0
sp|P02749|APOH_HUMAN	sp|P02749|APOH_HUMAN	1	1	1	>sp|P02749|APOH_HUMAN Beta-2-glycoprotein 1 OS=Homo sapiens GN=APOH PE=1 SV=3	1	1	1	1	0	0	0	0	0	0	0	0	0	0	0	0	1	1	0	0	0	0	0	0	0	0	0	0	0	0	1	1	0	0	0	0	0	0	0	0	0	0	0	0
sp|P02751|FINC_HUMAN	sp|P02751|FINC_HUMAN	33	33	33	>sp|P02751|FINC_HUMAN Fibronectin OS=Homo sapiens GN=FN1 PE=1 SV=4	1	33	33	33	18	22	15	14	15	17	20	13	14	13	18	33	29	27	18	22	15	14	15	17	20	13	14	13	18	33	29	27	18	22	15	14	15	17	20	13	14	13	18	33
sp|P02753|RET4_HUMAN	sp|P02753|RET4_HUMAN	1	1	1	>sp|P02753|RET4_HUMAN Retinol-binding protein 4 OS=Homo sapiens GN=RBP4 PE=1 SV=3	1	1	1	1	0	1	1	0	0	1	1	0	0	0	0	1	0	0	0	1	1	0	0	1	1	0	0	0	0	1	0	0	0	1	1	0	0	1	1	0	0	0	0	1
sp|P02760|AMBP_HUMAN	sp|P02760|AMBP_HUMAN	3	3	3	>sp|P02760|AMBP_HUMAN Protein AMBP OS=Homo sapiens GN=AMBP PE=1 SV=1	1	3	3	3	1	3	3	0	0	1	2	2	1	1	0	1	1	2	1	3	3	0	0	1	2	2	1	1	0	1	1	2	1	3	3	0	0	1	2	2	1	1	0	1
sp|P02763|A1AG1_HUMAN;sp|P19652|A1AG2_HUMAN	sp|P02763|A1AG1_HUMAN	3;1	3;1	3;1	>sp|P02763|A1AG1_HUMAN Alpha-1-acid glycoprotein 1 OS=Homo sapiens GN=ORM1 PE=1 SV=1	2	3	3	3	1	2	2	2	2	3	2	2	1	1	3	2	2	3	1	2	2	2	2	3	2	2	1	1	3	2	2	3	1	2	2	2	2	3	2	2	1	1	3	2
sp|P02765|FETUA_HUMAN	sp|P02765|FETUA_HUMAN	1	1	1	>sp|P02765|FETUA_HUMAN Alpha-2-HS-glycoprotein OS=Homo sapiens GN=AHSG PE=1 SV=1	1	1	1	1	1	1	1	1	1	1	1	1	1	1	1	1	1	1	1	1	1	1	1	1	1	1	1	1	1	1	1	1	1	1	1	1	1	1	1	1	1	1	1	1
sp|P02766|TTHY_HUMAN	sp|P02766|TTHY_HUMAN	10	10	10	>sp|P02766|TTHY_HUMAN Transthyretin OS=Homo sapiens GN=TTR PE=1 SV=1	1	10	10	10	6	9	8	5	6	9	9	8	9	4	8	9	9	10	6	9	8	5	6	9	9	8	9	4	8	9	9	10	6	9	8	5	6	9	9	8	9	4	8	9
sp|P02774|VTDB_HUMAN	sp|P02774|VTDB_HUMAN	2	2	2	>sp|P02774|VTDB_HUMAN Vitamin D-binding protein OS=Homo sapiens GN=GC PE=1 SV=1	1	2	2	2	1	1	2	0	2	1	2	1	2	0	2	2	2	2	1	1	2	0	2	1	2	1	2	0	2	2	2	2	1	1	2	0	2	1	2	1	2	0	2	2
sp|P02786|TFR1_HUMAN	sp|P02786|TFR1_HUMAN	4	4	4	>sp|P02786|TFR1_HUMAN Transferrin receptor protein 1 OS=Homo sapiens GN=TFRC PE=1 SV=2	1	4	4	4	2	1	2	1	3	2	0	1	3	0	3	3	3	3	2	1	2	1	3	2	0	1	3	0	3	3	3	3	2	1	2	1	3	2	0	1	3	0	3	3
sp|P02787|TRFE_HUMAN	sp|P02787|TRFE_HUMAN	11	11	11	>sp|P02787|TRFE_HUMAN Serotransferrin OS=Homo sapiens GN=TF PE=1 SV=3	1	11	11	11	6	10	7	2	7	6	6	5	7	4	8	9	10	10	6	10	7	2	7	6	6	5	7	4	8	9	10	10	6	10	7	2	7	6	6	5	7	4	8	9
sp|P02788|TRFL_HUMAN;CON__Q29443;CON__Q0IIK2	sp|P02788|TRFL_HUMAN	20;1;1	20;1;1	20;1;1	>sp|P02788|TRFL_HUMAN Lactotransferrin OS=Homo sapiens GN=LTF PE=1 SV=6	3	20	20	20	7	3	7	5	3	0	14	5	18	0	12	18	11	20	7	3	7	5	3	0	14	5	18	0	12	18	11	20	7	3	7	5	3	0	14	5	18	0	12	18
sp|P02790|HEMO_HUMAN	sp|P02790|HEMO_HUMAN	8	8	8	>sp|P02790|HEMO_HUMAN Hemopexin OS=Homo sapiens GN=HPX PE=1 SV=2	1	8	8	8	4	8	8	4	5	5	6	6	6	3	6	5	7	7	4	8	8	4	5	5	6	6	6	3	6	5	7	7	4	8	8	4	5	5	6	6	6	3	6	5
sp|P02792|FRIL_HUMAN	sp|P02792|FRIL_HUMAN	11	11	11	>sp|P02792|FRIL_HUMAN Ferritin light chain OS=Homo sapiens GN=FTL PE=1 SV=2	1	11	11	11	11	9	9	7	9	9	7	8	7	6	10	10	9	9	11	9	9	7	9	9	7	8	7	6	10	10	9	9	11	9	9	7	9	9	7	8	7	6	10	10
sp|P02794|FRIH_HUMAN	sp|P02794|FRIH_HUMAN	11	11	11	>sp|P02794|FRIH_HUMAN Ferritin heavy chain OS=Homo sapiens GN=FTH1 PE=1 SV=2	1	11	11	11	10	9	8	5	7	10	8	6	9	5	10	9	10	10	10	9	8	5	7	10	8	6	9	5	10	9	10	10	10	9	8	5	7	10	8	6	9	5	10	9
sp|P04003|C4BPA_HUMAN	sp|P04003|C4BPA_HUMAN	1	1	1	>sp|P04003|C4BPA_HUMAN C4b-binding protein alpha chain OS=Homo sapiens GN=C4BPA PE=1 SV=2	1	1	1	1	1	1	1	1	0	0	1	1	0	1	1	0	0	1	1	1	1	1	0	0	1	1	0	1	1	0	0	1	1	1	1	1	0	0	1	1	0	1	1	0
sp|P04004|VTNC_HUMAN;CON__Q3ZBS7	sp|P04004|VTNC_HUMAN	12;2	12;2	12;2	>sp|P04004|VTNC_HUMAN Vitronectin OS=Homo sapiens GN=VTN PE=1 SV=1	2	12	12	12	9	12	10	8	10	9	10	9	7	9	7	11	11	12	9	12	10	8	10	9	10	9	7	9	7	11	11	12	9	12	10	8	10	9	10	9	7	9	7	11
sp|P04040|CATA_HUMAN	sp|P04040|CATA_HUMAN	14	14	14	>sp|P04040|CATA_HUMAN Catalase OS=Homo sapiens GN=CAT PE=1 SV=3	1	14	14	14	13	12	11	13	9	8	13	11	10	11	11	13	14	9	13	12	11	13	9	8	13	11	10	11	11	13	14	9	13	12	11	13	9	8	13	11	10	11	11	13
sp|P04062|GLCM_HUMAN	sp|P04062|GLCM_HUMAN	4	4	4	>sp|P04062|GLCM_HUMAN Glucosylceramidase OS=Homo sapiens GN=GBA PE=1 SV=3	1	4	4	4	4	0	3	0	2	2	1	1	2	0	1	1	2	3	4	0	3	0	2	2	1	1	2	0	1	1	2	3	4	0	3	0	2	2	1	1	2	0	1	1
sp|P04066|FUCO_HUMAN	sp|P04066|FUCO_HUMAN	2	2	2	>sp|P04066|FUCO_HUMAN Tissue alpha-L-fucosidase OS=Homo sapiens GN=FUCA1 PE=1 SV=4	1	2	2	2	1	1	2	0	1	0	0	0	0	0	2	2	1	1	1	1	2	0	1	0	0	0	0	0	2	2	1	1	1	1	2	0	1	0	0	0	0	0	2	2
sp|P04070|PROC_HUMAN	sp|P04070|PROC_HUMAN	1	1	1	>sp|P04070|PROC_HUMAN Vitamin K-dependent protein C OS=Homo sapiens GN=PROC PE=1 SV=1	1	1	1	1	1	0	0	0	0	1	0	0	0	0	0	0	0	0	1	0	0	0	0	1	0	0	0	0	0	0	0	0	1	0	0	0	0	1	0	0	0	0	0	0
sp|P04075|ALDOA_HUMAN;sp|P05062|ALDOB_HUMAN	sp|P04075|ALDOA_HUMAN	27;1	27;1	26;0	>sp|P04075|ALDOA_HUMAN Fructose-bisphosphate aldolase A OS=Homo sapiens GN=ALDOA PE=1 SV=2	2	27	27	26	22	22	23	22	24	23	21	22	21	20	24	23	25	23	22	22	23	22	24	23	21	22	21	20	24	23	25	23	21	21	22	22	23	22	20	21	20	19	23	22
sp|P04080|CYTB_HUMAN	sp|P04080|CYTB_HUMAN	6	6	6	>sp|P04080|CYTB_HUMAN Cystatin-B OS=Homo sapiens GN=CSTB PE=1 SV=2	1	6	6	6	6	5	6	5	6	5	5	5	6	6	5	6	6	6	6	5	6	5	6	5	5	5	6	6	5	6	6	6	6	5	6	5	6	5	5	5	6	6	5	6
sp|P04083|ANXA1_HUMAN	sp|P04083|ANXA1_HUMAN	40	40	40	>sp|P04083|ANXA1_HUMAN Annexin A1 OS=Homo sapiens GN=ANXA1 PE=1 SV=2	1	40	40	40	23	34	29	37	39	26	32	21	32	26	36	35	33	32	23	34	29	37	39	26	32	21	32	26	36	35	33	32	23	34	29	37	39	26	32	21	32	26	36	35
sp|P04114|APOB_HUMAN	sp|P04114|APOB_HUMAN	4	4	4	>sp|P04114|APOB_HUMAN Apolipoprotein B-100 OS=Homo sapiens GN=APOB PE=1 SV=2	1	4	4	4	1	3	4	2	1	0	3	1	0	1	2	2	3	4	1	3	4	2	1	0	3	1	0	1	2	2	3	4	1	3	4	2	1	0	3	1	0	1	2	2
sp|P04179|SODM_HUMAN	sp|P04179|SODM_HUMAN	9	9	9	>sp|P04179|SODM_HUMAN Superoxide dismutase [Mn], mitochondrial OS=Homo sapiens GN=SOD2 PE=1 SV=2	1	9	9	9	7	5	6	2	4	4	2	1	9	3	8	8	9	7	7	5	6	2	4	4	2	1	9	3	8	8	9	7	7	5	6	2	4	4	2	1	9	3	8	8
sp|P04181|OAT_HUMAN	sp|P04181|OAT_HUMAN	1	1	1	>sp|P04181|OAT_HUMAN Ornithine aminotransferase, mitochondrial OS=Homo sapiens GN=OAT PE=1 SV=1	1	1	1	1	1	0	0	0	1	1	0	1	1	0	1	1	1	1	1	0	0	0	1	1	0	1	1	0	1	1	1	1	1	0	0	0	1	1	0	1	1	0	1	1
sp|P04196|HRG_HUMAN	sp|P04196|HRG_HUMAN	1	1	1	>sp|P04196|HRG_HUMAN Histidine-rich glycoprotein OS=Homo sapiens GN=HRG PE=1 SV=1	1	1	1	1	1	1	1	1	0	1	1	0	1	0	1	1	1	1	1	1	1	1	0	1	1	0	1	0	1	1	1	1	1	1	1	1	0	1	1	0	1	0	1	1
sp|P04211|LV001_HUMAN	sp|P04211|LV001_HUMAN	1	1	1	>sp|P04211|LV001_HUMAN Ig lambda chain V region 4A OS=Homo sapiens PE=4 SV=1	1	1	1	1	0	1	0	0	0	0	0	0	0	0	0	0	0	0	0	1	0	0	0	0	0	0	0	0	0	0	0	0	0	1	0	0	0	0	0	0	0	0	0	0
sp|P04216|THY1_HUMAN	sp|P04216|THY1_HUMAN	3	3	3	>sp|P04216|THY1_HUMAN Thy-1 membrane glycoprotein OS=Homo sapiens GN=THY1 PE=1 SV=2	1	3	3	3	2	3	3	2	3	3	3	3	2	3	3	3	2	2	2	3	3	2	3	3	3	3	2	3	3	3	2	2	2	3	3	2	3	3	3	3	2	3	3	3
sp|P04217|A1BG_HUMAN	sp|P04217|A1BG_HUMAN	8	8	8	>sp|P04217|A1BG_HUMAN Alpha-1B-glycoprotein OS=Homo sapiens GN=A1BG PE=1 SV=4	1	8	8	8	4	5	6	2	5	5	7	4	6	5	7	6	7	6	4	5	6	2	5	5	7	4	6	5	7	6	7	6	4	5	6	2	5	5	7	4	6	5	7	6
sp|P04229|2B11_HUMAN	sp|P04229|2B11_HUMAN	6	1	1	>sp|P04229|2B11_HUMAN HLA class II histocompatibility antigen, DRB1-1 beta chain OS=Homo sapiens GN=HLA-DRB1 PE=1 SV=2	1	6	1	1	3	3	3	3	2	2	3	0	2	3	2	3	4	2	0	1	0	0	0	0	0	0	0	0	0	0	0	0	0	1	0	0	0	0	0	0	0	0	0	0
sp|P04233|HG2A_HUMAN	sp|P04233|HG2A_HUMAN	1	1	1	>sp|P04233|HG2A_HUMAN HLA class II histocompatibility antigen gamma chain OS=Homo sapiens GN=CD74 PE=1 SV=3	1	1	1	1	1	1	1	0	0	0	0	0	1	1	1	1	1	1	1	1	1	0	0	0	0	0	1	1	1	1	1	1	1	1	1	0	0	0	0	0	1	1	1	1
sp|P04259|K2C6B_HUMAN	sp|P04259|K2C6B_HUMAN	75	10	9	>sp|P04259|K2C6B_HUMAN Keratin, type II cytoskeletal 6B OS=Homo sapiens GN=KRT6B PE=1 SV=5	1	75	10	9	5	45	48	75	18	10	41	43	47	49	28	8	6	53	0	2	5	10	0	0	3	4	3	5	0	0	0	5	0	1	4	9	0	0	2	3	3	4	0	0
sp|P04264|K2C1_HUMAN	sp|P04264|K2C1_HUMAN	57	55	7	>sp|P04264|K2C1_HUMAN Keratin, type II cytoskeletal 1 OS=Homo sapiens GN=KRT1 PE=1 SV=6	1	57	55	7	5	47	45	55	10	12	49	42	29	49	23	5	10	43	5	45	43	53	10	12	47	40	28	47	22	5	10	42	0	7	6	7	1	3	7	6	4	7	2	0
sp|P04271|S100B_HUMAN	sp|P04271|S100B_HUMAN	4	4	4	>sp|P04271|S100B_HUMAN Protein S100-B OS=Homo sapiens GN=S100B PE=1 SV=2	1	4	4	4	3	0	3	1	3	3	2	0	3	2	3	2	4	4	3	0	3	1	3	3	2	0	3	2	3	2	4	4	3	0	3	1	3	3	2	0	3	2	3	2
sp|P04350|TBB4A_HUMAN	sp|P04350|TBB4A_HUMAN	28	9	6	>sp|P04350|TBB4A_HUMAN Tubulin beta-4A chain OS=Homo sapiens GN=TUBB4A PE=1 SV=2	1	28	9	6	28	20	24	16	25	25	20	26	26	21	27	26	27	27	9	5	8	1	6	7	2	9	8	4	8	7	8	8	6	4	6	1	6	5	2	6	6	2	6	5
sp|P04406|G3P_HUMAN;sp|O60733|PLPL9_HUMAN	sp|P04406|G3P_HUMAN	43;1	43;1	42;1	>sp|P04406|G3P_HUMAN Glyceraldehyde-3-phosphate dehydrogenase OS=Homo sapiens GN=GAPDH PE=1 SV=3	2	43	43	42	37	31	35	34	37	37	28	36	33	27	35	35	43	37	37	31	35	34	37	37	28	36	33	27	35	35	43	37	36	30	34	33	36	36	27	35	32	26	34	34
sp|P04424|ARLY_HUMAN	sp|P04424|ARLY_HUMAN	1	1	1	>sp|P04424|ARLY_HUMAN Argininosuccinate lyase OS=Homo sapiens GN=ASL PE=1 SV=4	1	1	1	1	1	0	0	0	1	0	0	0	0	0	1	0	1	1	1	0	0	0	1	0	0	0	0	0	1	0	1	1	1	0	0	0	1	0	0	0	0	0	1	0
sp|P04433|KV309_HUMAN	sp|P04433|KV309_HUMAN	3	3	2	>sp|P04433|KV309_HUMAN Ig kappa chain V-III region VG (Fragment) OS=Homo sapiens PE=1 SV=1	1	3	3	2	1	1	2	2	1	1	1	1	1	1	1	2	2	1	1	1	2	2	1	1	1	1	1	1	1	2	2	1	1	1	2	1	1	1	1	1	1	1	1	2
sp|P04439|1A03_HUMAN	sp|P04439|1A03_HUMAN	19	8	2	>sp|P04439|1A03_HUMAN HLA class I histocompatibility antigen, A-3 alpha chain OS=Homo sapiens GN=HLA-A PE=1 SV=2	1	19	8	2	10	9	14	10	10	6	10	8	12	11	13	18	19	15	3	4	5	4	3	2	3	5	4	4	3	8	8	7	0	0	0	0	1	1	0	0	0	0	1	2
sp|P04440|DPB1_HUMAN	sp|P04440|DPB1_HUMAN	5	4	4	>sp|P04440|DPB1_HUMAN HLA class II histocompatibility antigen, DP beta 1 chain OS=Homo sapiens GN=HLA-DPB1 PE=1 SV=1	1	5	4	4	3	2	4	2	3	1	2	1	4	1	2	4	5	1	2	1	3	1	2	0	1	0	3	0	1	3	4	0	2	1	3	1	2	0	1	0	3	0	1	3
sp|P04632|CPNS1_HUMAN	sp|P04632|CPNS1_HUMAN	6	6	6	>sp|P04632|CPNS1_HUMAN Calpain small subunit 1 OS=Homo sapiens GN=CAPNS1 PE=1 SV=1	1	6	6	6	4	5	4	4	5	4	4	4	5	3	4	3	5	4	4	5	4	4	5	4	4	4	5	3	4	3	5	4	4	5	4	4	5	4	4	4	5	3	4	3
sp|P04792|HSPB1_HUMAN	sp|P04792|HSPB1_HUMAN	20	20	20	>sp|P04792|HSPB1_HUMAN Heat shock protein beta-1 OS=Homo sapiens GN=HSPB1 PE=1 SV=2	1	20	20	20	18	17	18	19	18	18	17	17	19	17	18	17	18	19	18	17	18	19	18	18	17	17	19	17	18	17	18	19	18	17	18	19	18	18	17	17	19	17	18	17
sp|P04839|CY24B_HUMAN	sp|P04839|CY24B_HUMAN	2	2	2	>sp|P04839|CY24B_HUMAN Cytochrome b-245 heavy chain OS=Homo sapiens GN=CYBB PE=1 SV=2	1	2	2	2	2	1	1	1	1	0	1	1	2	1	2	2	2	2	2	1	1	1	1	0	1	1	2	1	2	2	2	2	2	1	1	1	1	0	1	1	2	1	2	2
sp|P04843|RPN1_HUMAN	sp|P04843|RPN1_HUMAN	28	28	28	>sp|P04843|RPN1_HUMAN Dolichyl-diphosphooligosaccharide--protein glycosyltransferase subunit 1 OS=Homo sapiens GN=RPN1 PE=1 SV=1	1	28	28	28	23	17	16	13	26	16	10	23	17	14	25	22	20	25	23	17	16	13	26	16	10	23	17	14	25	22	20	25	23	17	16	13	26	16	10	23	17	14	25	22
sp|P04844|RPN2_HUMAN	sp|P04844|RPN2_HUMAN	8	8	8	>sp|P04844|RPN2_HUMAN Dolichyl-diphosphooligosaccharide--protein glycosyltransferase subunit 2 OS=Homo sapiens GN=RPN2 PE=1 SV=3	1	8	8	8	8	5	5	2	7	6	0	4	7	2	7	6	5	7	8	5	5	2	7	6	0	4	7	2	7	6	5	7	8	5	5	2	7	6	0	4	7	2	7	6
sp|P04899|GNAI2_HUMAN;sp|P11488|GNAT1_HUMAN;sp|P19087|GNAT2_HUMAN;sp|A8MTJ3|GNAT3_HUMAN	sp|P04899|GNAI2_HUMAN	12;4;4;4	12;4;4;4	4;0;0;0	>sp|P04899|GNAI2_HUMAN Guanine nucleotide-binding protein G(i) subunit alpha-2 OS=Homo sapiens GN=GNAI2 PE=1 SV=3	4	12	12	4	11	10	10	6	10	10	9	9	11	9	11	11	12	11	11	10	10	6	10	10	9	9	11	9	11	11	12	11	4	3	4	2	4	3	3	3	4	2	4	4
sp|P05023|AT1A1_HUMAN;sp|P13637|AT1A3_HUMAN;sp|P50993|AT1A2_HUMAN;sp|Q13733|AT1A4_HUMAN;sp|P20648|ATP4A_HUMAN;sp|P54707|AT12A_HUMAN	sp|P05023|AT1A1_HUMAN	17;8;6;2;1;1	17;8;6;2;1;1	17;8;6;2;1;1	>sp|P05023|AT1A1_HUMAN Sodium/potassium-transporting ATPase subunit alpha-1 OS=Homo sapiens GN=ATP1A1 PE=1 SV=1	6	17	17	17	14	9	8	4	16	4	9	12	7	8	15	8	14	17	14	9	8	4	16	4	9	12	7	8	15	8	14	17	14	9	8	4	16	4	9	12	7	8	15	8
sp|P05067|A4_HUMAN	sp|P05067|A4_HUMAN	1	1	1	>sp|P05067|A4_HUMAN Amyloid beta A4 protein OS=Homo sapiens GN=APP PE=1 SV=3	1	1	1	1	1	0	0	0	1	0	0	0	0	0	0	0	0	0	1	0	0	0	1	0	0	0	0	0	0	0	0	0	1	0	0	0	1	0	0	0	0	0	0	0
sp|P05089|ARGI1_HUMAN	sp|P05089|ARGI1_HUMAN	6	6	6	>sp|P05089|ARGI1_HUMAN Arginase-1 OS=Homo sapiens GN=ARG1 PE=1 SV=2	1	6	6	6	0	3	6	6	1	1	4	3	4	5	1	2	2	4	0	3	6	6	1	1	4	3	4	5	1	2	2	4	0	3	6	6	1	1	4	3	4	5	1	2
sp|P05090|APOD_HUMAN	sp|P05090|APOD_HUMAN	3	3	3	>sp|P05090|APOD_HUMAN Apolipoprotein D OS=Homo sapiens GN=APOD PE=1 SV=1	1	3	3	3	1	2	1	2	3	3	1	2	1	1	1	2	3	3	1	2	1	2	3	3	1	2	1	1	1	2	3	3	1	2	1	2	3	3	1	2	1	1	1	2
sp|P05091|ALDH2_HUMAN;sp|O94788|AL1A2_HUMAN	sp|P05091|ALDH2_HUMAN	14;1	13;0	13;0	>sp|P05091|ALDH2_HUMAN Aldehyde dehydrogenase, mitochondrial OS=Homo sapiens GN=ALDH2 PE=1 SV=2	2	14	13	13	9	14	12	6	4	7	14	6	12	13	8	12	10	7	8	13	11	6	3	7	13	6	11	12	7	11	9	6	8	13	11	6	3	7	13	6	11	12	7	11
sp|P05106|ITB3_HUMAN	sp|P05106|ITB3_HUMAN	1	1	1	>sp|P05106|ITB3_HUMAN Integrin beta-3 OS=Homo sapiens GN=ITGB3 PE=1 SV=2	1	1	1	1	1	0	1	0	0	0	0	1	0	0	0	1	1	1	1	0	1	0	0	0	0	1	0	0	0	1	1	1	1	0	1	0	0	0	0	1	0	0	0	1
sp|P05107|ITB2_HUMAN	sp|P05107|ITB2_HUMAN	5	5	5	>sp|P05107|ITB2_HUMAN Integrin beta-2 OS=Homo sapiens GN=ITGB2 PE=1 SV=2	1	5	5	5	1	2	2	0	1	0	3	1	4	4	5	5	5	4	1	2	2	0	1	0	3	1	4	4	5	5	5	4	1	2	2	0	1	0	3	1	4	4	5	5
sp|P05109|S10A8_HUMAN	sp|P05109|S10A8_HUMAN	11	11	11	>sp|P05109|S10A8_HUMAN Protein S100-A8 OS=Homo sapiens GN=S100A8 PE=1 SV=1	1	11	11	11	2	3	9	9	0	2	7	4	10	6	6	8	7	11	2	3	9	9	0	2	7	4	10	6	6	8	7	11	2	3	9	9	0	2	7	4	10	6	6	8
sp|P05114|HMGN1_HUMAN	sp|P05114|HMGN1_HUMAN	2	2	2	>sp|P05114|HMGN1_HUMAN Non-histone chromosomal protein HMG-14 OS=Homo sapiens GN=HMGN1 PE=1 SV=3	1	2	2	2	1	1	1	0	1	1	0	1	1	0	2	1	2	2	1	1	1	0	1	1	0	1	1	0	2	1	2	2	1	1	1	0	1	1	0	1	1	0	2	1
sp|P05141|ADT2_HUMAN;sp|Q9H0C2|ADT4_HUMAN	sp|P05141|ADT2_HUMAN	26;4	26;4	12;0	>sp|P05141|ADT2_HUMAN ADP/ATP translocase 2 OS=Homo sapiens GN=SLC25A5 PE=1 SV=7	2	26	26	12	23	21	19	14	19	24	12	19	21	15	26	21	21	23	23	21	19	14	19	24	12	19	21	15	26	21	21	23	9	9	9	6	7	10	5	9	8	7	12	7
sp|P05154|IPSP_HUMAN	sp|P05154|IPSP_HUMAN	2	2	2	>sp|P05154|IPSP_HUMAN Plasma serine protease inhibitor OS=Homo sapiens GN=SERPINA5 PE=1 SV=3	1	2	2	2	0	2	1	0	1	2	2	2	0	1	1	1	1	0	0	2	1	0	1	2	2	2	0	1	1	1	1	0	0	2	1	0	1	2	2	2	0	1	1	1
sp|P05155|IC1_HUMAN	sp|P05155|IC1_HUMAN	2	2	2	>sp|P05155|IC1_HUMAN Plasma protease C1 inhibitor OS=Homo sapiens GN=SERPING1 PE=1 SV=2	1	2	2	2	1	1	1	1	0	0	1	0	0	1	0	2	2	1	1	1	1	1	0	0	1	0	0	1	0	2	2	1	1	1	1	1	0	0	1	0	0	1	0	2
sp|P05161|ISG15_HUMAN	sp|P05161|ISG15_HUMAN	1	1	1	>sp|P05161|ISG15_HUMAN Ubiquitin-like protein ISG15 OS=Homo sapiens GN=ISG15 PE=1 SV=5	1	1	1	1	0	0	0	0	0	0	1	1	1	0	1	1	1	1	0	0	0	0	0	0	1	1	1	0	1	1	1	1	0	0	0	0	0	0	1	1	1	0	1	1
sp|P05164|PERM_HUMAN	sp|P05164|PERM_HUMAN	31	31	27	>sp|P05164|PERM_HUMAN Myeloperoxidase OS=Homo sapiens GN=MPO PE=1 SV=1	1	31	31	27	9	4	11	9	8	3	26	6	28	3	18	30	14	28	9	4	11	9	8	3	26	6	28	3	18	30	14	28	9	4	11	9	6	2	24	5	24	3	16	26
sp|P05165|PCCA_HUMAN	sp|P05165|PCCA_HUMAN	4	4	4	>sp|P05165|PCCA_HUMAN Propionyl-CoA carboxylase alpha chain, mitochondrial OS=Homo sapiens GN=PCCA PE=1 SV=4	1	4	4	4	4	2	1	1	4	1	0	3	1	1	3	3	2	1	4	2	1	1	4	1	0	3	1	1	3	3	2	1	4	2	1	1	4	1	0	3	1	1	3	3
sp|P05166|PCCB_HUMAN	sp|P05166|PCCB_HUMAN	3	3	3	>sp|P05166|PCCB_HUMAN Propionyl-CoA carboxylase beta chain, mitochondrial OS=Homo sapiens GN=PCCB PE=1 SV=3	1	3	3	3	2	1	1	0	1	0	0	2	2	0	3	1	1	2	2	1	1	0	1	0	0	2	2	0	3	1	1	2	2	1	1	0	1	0	0	2	2	0	3	1
sp|P05198|IF2A_HUMAN	sp|P05198|IF2A_HUMAN	12	12	12	>sp|P05198|IF2A_HUMAN Eukaryotic translation initiation factor 2 subunit 1 OS=Homo sapiens GN=EIF2S1 PE=1 SV=3	1	12	12	12	10	8	5	3	11	10	4	9	8	4	9	10	10	10	10	8	5	3	11	10	4	9	8	4	9	10	10	10	10	8	5	3	11	10	4	9	8	4	9	10
sp|P05204|HMGN2_HUMAN;sp|Q15651|HMGN3_HUMAN	sp|P05204|HMGN2_HUMAN;sp|Q15651|HMGN3_HUMAN	2;1	2;1	2;1	>sp|P05204|HMGN2_HUMAN Non-histone chromosomal protein HMG-17 OS=Homo sapiens GN=HMGN2 PE=1 SV=3;>sp|Q15651|HMGN3_HUMAN High mobility group nucleosome-binding domain-containing protein 3 OS=Homo sapiens GN=HMGN3 PE=1 SV=2	2	2	2	2	1	2	2	1	2	1	1	2	1	1	2	2	2	2	1	2	2	1	2	1	1	2	1	1	2	2	2	2	1	2	2	1	2	1	1	2	1	1	2	2
sp|P05362|ICAM1_HUMAN	sp|P05362|ICAM1_HUMAN	2	2	2	>sp|P05362|ICAM1_HUMAN Intercellular adhesion molecule 1 OS=Homo sapiens GN=ICAM1 PE=1 SV=2	1	2	2	2	2	2	1	0	2	2	0	1	2	1	2	2	2	2	2	2	1	0	2	2	0	1	2	1	2	2	2	2	2	2	1	0	2	2	0	1	2	1	2	2
sp|P05386|RLA1_HUMAN	sp|P05386|RLA1_HUMAN	2	1	1	>sp|P05386|RLA1_HUMAN 60S acidic ribosomal protein P1 OS=Homo sapiens GN=RPLP1 PE=1 SV=1	1	2	1	1	1	1	1	1	2	2	1	1	1	1	2	2	2	2	1	1	1	1	1	1	1	1	1	1	1	1	1	1	1	1	1	1	1	1	1	1	1	1	1	1
sp|P05387|RLA2_HUMAN	sp|P05387|RLA2_HUMAN	4	4	3	>sp|P05387|RLA2_HUMAN 60S acidic ribosomal protein P2 OS=Homo sapiens GN=RPLP2 PE=1 SV=1	1	4	4	3	1	2	3	3	4	4	1	3	3	1	4	4	4	4	1	2	3	3	4	4	1	3	3	1	4	4	4	4	1	2	3	3	3	3	1	3	3	1	3	3
sp|P05388|RLA0_HUMAN;sp|Q8NHW5|RLA0L_HUMAN	sp|P05388|RLA0_HUMAN;sp|Q8NHW5|RLA0L_HUMAN	12;7	12;7	12;7	>sp|P05388|RLA0_HUMAN 60S acidic ribosomal protein P0 OS=Homo sapiens GN=RPLP0 PE=1 SV=1;>sp|Q8NHW5|RLA0L_HUMAN 60S acidic ribosomal protein P0-like OS=Homo sapiens GN=RPLP0P6 PE=5 SV=1	2	12	12	12	11	12	10	9	12	11	9	10	8	7	9	8	11	9	11	12	10	9	12	11	9	10	8	7	9	8	11	9	11	12	10	9	12	11	9	10	8	7	9	8
sp|P05413|FABPH_HUMAN	sp|P05413|FABPH_HUMAN	3	3	3	>sp|P05413|FABPH_HUMAN Fatty acid-binding protein, heart OS=Homo sapiens GN=FABP3 PE=1 SV=4	1	3	3	3	2	2	3	1	2	3	1	3	2	3	2	2	1	3	2	2	3	1	2	3	1	3	2	3	2	2	1	3	2	2	3	1	2	3	1	3	2	3	2	2
sp|P05455|LA_HUMAN	sp|P05455|LA_HUMAN	13	13	13	>sp|P05455|LA_HUMAN Lupus La protein OS=Homo sapiens GN=SSB PE=1 SV=2	1	13	13	13	9	12	11	5	13	11	3	9	10	3	11	9	10	13	9	12	11	5	13	11	3	9	10	3	11	9	10	13	9	12	11	5	13	11	3	9	10	3	11	9
sp|P05534|1A24_HUMAN	sp|P05534|1A24_HUMAN	13	3	1	>sp|P05534|1A24_HUMAN HLA class I histocompatibility antigen, A-24 alpha chain OS=Homo sapiens GN=HLA-A PE=1 SV=2	1	13	3	1	8	7	8	6	6	4	9	7	12	10	8	9	10	8	0	0	0	0	0	0	2	2	3	3	0	0	0	0	0	0	0	0	0	0	1	0	1	1	0	0
sp|P05546|HEP2_HUMAN;CON__ENSEMBL:ENSBTAP00000018574	sp|P05546|HEP2_HUMAN	4;1	4;1	4;1	>sp|P05546|HEP2_HUMAN Heparin cofactor 2 OS=Homo sapiens GN=SERPIND1 PE=1 SV=3	2	4	4	4	2	4	2	1	1	3	3	3	2	3	3	4	4	4	2	4	2	1	1	3	3	3	2	3	3	4	4	4	2	4	2	1	1	3	3	3	2	3	3	4
sp|P05549|AP2A_HUMAN;sp|Q6VUC0|AP2E_HUMAN;sp|Q92481|AP2B_HUMAN;sp|Q92754|AP2C_HUMAN;sp|Q7Z6R9|AP2D_HUMAN	sp|P05549|AP2A_HUMAN;sp|Q6VUC0|AP2E_HUMAN;sp|Q92481|AP2B_HUMAN	3;2;2;1;1	3;2;2;1;1	3;2;2;1;1	>sp|P05549|AP2A_HUMAN Transcription factor AP-2-alpha OS=Homo sapiens GN=TFAP2A PE=1 SV=1;>sp|Q6VUC0|AP2E_HUMAN Transcription factor AP-2-epsilon OS=Homo sapiens GN=TFAP2E PE=2 SV=1;>sp|Q92481|AP2B_HUMAN Transcription factor AP-2-beta OS=Homo sapiens GN=TF	5	3	3	3	2	0	0	0	1	1	0	0	3	0	2	1	1	1	2	0	0	0	1	1	0	0	3	0	2	1	1	1	2	0	0	0	1	1	0	0	3	0	2	1
sp|P05556|ITB1_HUMAN	sp|P05556|ITB1_HUMAN	5	5	5	>sp|P05556|ITB1_HUMAN Integrin beta-1 OS=Homo sapiens GN=ITGB1 PE=1 SV=2	1	5	5	5	2	3	1	2	2	2	4	4	2	1	5	3	3	2	2	3	1	2	2	2	4	4	2	1	5	3	3	2	2	3	1	2	2	2	4	4	2	1	5	3
sp|P05771|KPCB_HUMAN	sp|P05771|KPCB_HUMAN	1	1	1	>sp|P05771|KPCB_HUMAN Protein kinase C beta type OS=Homo sapiens GN=PRKCB PE=1 SV=4	1	1	1	1	0	0	1	0	0	0	0	0	1	0	1	1	0	0	0	0	1	0	0	0	0	0	1	0	1	1	0	0	0	0	1	0	0	0	0	0	1	0	1	1
sp|P05783|K1C18_HUMAN;CON__H-INV:HIT000015463;sp|O76015|KRT38_HUMAN;CON__O76015	sp|P05783|K1C18_HUMAN	11;1;1;1	9;1;0;0	8;1;0;0	>sp|P05783|K1C18_HUMAN Keratin, type I cytoskeletal 18 OS=Homo sapiens GN=KRT18 PE=1 SV=2	4	11	9	8	1	10	6	2	1	3	10	3	6	7	2	3	4	4	0	8	4	0	0	1	8	1	4	5	1	1	2	2	0	7	4	0	0	1	7	1	4	5	0	1
sp|P05976|MYL1_HUMAN;sp|P08590|MYL3_HUMAN	sp|P05976|MYL1_HUMAN;sp|P08590|MYL3_HUMAN	1;1	1;1	1;1	>sp|P05976|MYL1_HUMAN Myosin light chain 1/3, skeletal muscle isoform OS=Homo sapiens GN=MYL1 PE=2 SV=3;>sp|P08590|MYL3_HUMAN Myosin light chain 3 OS=Homo sapiens GN=MYL3 PE=1 SV=3	2	1	1	1	1	1	1	1	1	1	1	1	1	1	1	1	1	1	1	1	1	1	1	1	1	1	1	1	1	1	1	1	1	1	1	1	1	1	1	1	1	1	1	1
sp|P05997|CO5A2_HUMAN	sp|P05997|CO5A2_HUMAN	3	3	3	>sp|P05997|CO5A2_HUMAN Collagen alpha-2(V) chain OS=Homo sapiens GN=COL5A2 PE=1 SV=3	1	3	3	3	0	3	2	1	1	1	2	1	1	1	1	1	1	2	0	3	2	1	1	1	2	1	1	1	1	1	1	2	0	3	2	1	1	1	2	1	1	1	1	1
sp|P06132|DCUP_HUMAN	sp|P06132|DCUP_HUMAN	3	3	3	>sp|P06132|DCUP_HUMAN Uroporphyrinogen decarboxylase OS=Homo sapiens GN=UROD PE=1 SV=2	1	3	3	3	2	1	0	0	0	1	0	0	2	0	1	1	2	3	2	1	0	0	0	1	0	0	2	0	1	1	2	3	2	1	0	0	0	1	0	0	2	0	1	1
sp|P06276|CHLE_HUMAN	sp|P06276|CHLE_HUMAN	1	1	1	>sp|P06276|CHLE_HUMAN Cholinesterase OS=Homo sapiens GN=BCHE PE=1 SV=1	1	1	1	1	0	0	0	0	1	0	1	0	0	0	0	0	0	1	0	0	0	0	1	0	1	0	0	0	0	0	0	1	0	0	0	0	1	0	1	0	0	0	0	0
sp|P06280|AGAL_HUMAN	sp|P06280|AGAL_HUMAN	2	2	2	>sp|P06280|AGAL_HUMAN Alpha-galactosidase A OS=Homo sapiens GN=GLA PE=1 SV=1	1	2	2	2	1	0	1	2	1	2	0	0	1	0	1	2	1	1	1	0	1	2	1	2	0	0	1	0	1	2	1	1	1	0	1	2	1	2	0	0	1	0	1	2
sp|P06396|GELS_HUMAN;CON__Q3SX14;REV__sp|Q6TDU7|CASC1_HUMAN	sp|P06396|GELS_HUMAN	36;17;1	36;17;1	36;17;1	>sp|P06396|GELS_HUMAN Gelsolin OS=Homo sapiens GN=GSN PE=1 SV=1	3	36	36	36	29	30	33	29	30	25	32	28	29	29	29	30	30	33	29	30	33	29	30	25	32	28	29	29	29	30	30	33	29	30	33	29	30	25	32	28	29	29	29	30
sp|P06454|PTMA_HUMAN	sp|P06454|PTMA_HUMAN	5	5	5	>sp|P06454|PTMA_HUMAN Prothymosin alpha OS=Homo sapiens GN=PTMA PE=1 SV=2	1	5	5	5	3	4	4	3	5	5	3	5	5	5	5	5	5	5	3	4	4	3	5	5	3	5	5	5	5	5	5	5	3	4	4	3	5	5	3	5	5	5	5	5
sp|P06493|CDK1_HUMAN	sp|P06493|CDK1_HUMAN	4	2	2	>sp|P06493|CDK1_HUMAN Cyclin-dependent kinase 1 OS=Homo sapiens GN=CDK1 PE=1 SV=3	1	4	2	2	2	2	1	1	4	4	0	4	2	0	4	4	2	2	0	1	0	0	2	2	0	2	1	0	2	2	0	0	0	1	0	0	2	2	0	2	1	0	2	2
sp|P06576|ATPB_HUMAN	sp|P06576|ATPB_HUMAN	42	42	42	>sp|P06576|ATPB_HUMAN ATP synthase subunit beta, mitochondrial OS=Homo sapiens GN=ATP5B PE=1 SV=3	1	42	42	42	39	38	38	30	37	34	31	37	38	34	41	33	37	38	39	38	38	30	37	34	31	37	38	34	41	33	37	38	39	38	38	30	37	34	31	37	38	34	41	33
sp|P06702|S10A9_HUMAN	sp|P06702|S10A9_HUMAN	13	13	13	>sp|P06702|S10A9_HUMAN Protein S100-A9 OS=Homo sapiens GN=S100A9 PE=1 SV=1	1	13	13	13	5	5	13	13	4	3	10	7	13	11	12	13	13	12	5	5	13	13	4	3	10	7	13	11	12	13	13	12	5	5	13	13	4	3	10	7	13	11	12	13
sp|P06703|S10A6_HUMAN	sp|P06703|S10A6_HUMAN	6	6	6	>sp|P06703|S10A6_HUMAN Protein S100-A6 OS=Homo sapiens GN=S100A6 PE=1 SV=1	1	6	6	6	5	6	5	6	4	4	5	3	6	5	5	5	6	6	5	6	5	6	4	4	5	3	6	5	5	5	6	6	5	6	5	6	4	4	5	3	6	5	5	5
sp|P06727|APOA4_HUMAN;CON__Q32PJ2	sp|P06727|APOA4_HUMAN	10;1	10;1	10;1	>sp|P06727|APOA4_HUMAN Apolipoprotein A-IV OS=Homo sapiens GN=APOA4 PE=1 SV=3	2	10	10	10	5	9	8	2	5	8	7	8	5	7	6	7	8	6	5	9	8	2	5	8	7	8	5	7	6	7	8	6	5	9	8	2	5	8	7	8	5	7	6	7
sp|P06730|IF4E_HUMAN;sp|A6NMX2|I4E1B_HUMAN	sp|P06730|IF4E_HUMAN;sp|A6NMX2|I4E1B_HUMAN	2;1	2;1	2;1	>sp|P06730|IF4E_HUMAN Eukaryotic translation initiation factor 4E OS=Homo sapiens GN=EIF4E PE=1 SV=2;>sp|A6NMX2|I4E1B_HUMAN Eukaryotic translation initiation factor 4E type 1B OS=Homo sapiens GN=EIF4E1B PE=3 SV=3	2	2	2	2	2	1	1	0	1	2	1	2	2	1	2	0	1	1	2	1	1	0	1	2	1	2	2	1	2	0	1	1	2	1	1	0	1	2	1	2	2	1	2	0
sp|P06733|ENOA_HUMAN	sp|P06733|ENOA_HUMAN	45	45	44	>sp|P06733|ENOA_HUMAN Alpha-enolase OS=Homo sapiens GN=ENO1 PE=1 SV=2	1	45	45	44	39	39	39	36	39	40	36	43	42	37	40	42	44	44	39	39	39	36	39	40	36	43	42	37	40	42	44	44	38	38	38	35	38	39	35	42	41	36	39	41
sp|P06737|PYGL_HUMAN;sp|P11217|PYGM_HUMAN	sp|P06737|PYGL_HUMAN	29;10	19;1	19;1	>sp|P06737|PYGL_HUMAN Glycogen phosphorylase, liver form OS=Homo sapiens GN=PYGL PE=1 SV=4	2	29	19	19	21	10	13	7	20	28	13	26	24	10	13	25	23	27	12	1	5	1	11	18	6	16	14	1	5	15	13	17	12	1	5	1	11	18	6	16	14	1	5	15
sp|P06744|G6PI_HUMAN;sp|Q8N196|SIX5_HUMAN	sp|P06744|G6PI_HUMAN	21;1	21;1	17;1	>sp|P06744|G6PI_HUMAN Glucose-6-phosphate isomerase OS=Homo sapiens GN=GPI PE=1 SV=4	2	21	21	17	15	16	16	9	21	19	14	20	15	16	21	19	20	20	15	16	16	9	21	19	14	20	15	16	21	19	20	20	12	13	13	8	17	15	12	16	13	12	17	15
sp|P06748|NPM_HUMAN	sp|P06748|NPM_HUMAN	15	15	15	>sp|P06748|NPM_HUMAN Nucleophosmin OS=Homo sapiens GN=NPM1 PE=1 SV=2	1	15	15	15	11	13	14	12	14	13	10	13	13	11	15	14	14	13	11	13	14	12	14	13	10	13	13	11	15	14	14	13	11	13	14	12	14	13	10	13	13	11	15	14
sp|P06753|TPM3_HUMAN	sp|P06753|TPM3_HUMAN	17	8	8	>sp|P06753|TPM3_HUMAN Tropomyosin alpha-3 chain OS=Homo sapiens GN=TPM3 PE=1 SV=2	1	17	8	8	15	16	15	13	15	14	15	16	14	16	16	16	16	16	7	7	6	6	6	5	7	7	6	7	7	7	7	7	7	7	6	6	6	5	7	7	6	7	7	7
sp|P06756|ITAV_HUMAN	sp|P06756|ITAV_HUMAN	3	3	3	>sp|P06756|ITAV_HUMAN Integrin alpha-V OS=Homo sapiens GN=ITGAV PE=1 SV=2	1	3	3	3	1	1	0	0	0	0	0	0	0	0	1	1	0	3	1	1	0	0	0	0	0	0	0	0	1	1	0	3	1	1	0	0	0	0	0	0	0	0	1	1
sp|P06865|HEXA_HUMAN	sp|P06865|HEXA_HUMAN	12	12	12	>sp|P06865|HEXA_HUMAN Beta-hexosaminidase subunit alpha OS=Homo sapiens GN=HEXA PE=1 SV=2	1	12	12	12	10	7	8	5	12	10	2	4	9	1	5	8	9	10	10	7	8	5	12	10	2	4	9	1	5	8	9	10	10	7	8	5	12	10	2	4	9	1	5	8
sp|P07093|GDN_HUMAN	sp|P07093|GDN_HUMAN	7	7	7	>sp|P07093|GDN_HUMAN Glia-derived nexin OS=Homo sapiens GN=SERPINE2 PE=1 SV=1	1	7	7	7	2	2	6	1	5	5	3	4	1	0	0	3	3	6	2	2	6	1	5	5	3	4	1	0	0	3	3	6	2	2	6	1	5	5	3	4	1	0	0	3
sp|P07099|HYEP_HUMAN	sp|P07099|HYEP_HUMAN	5	5	5	>sp|P07099|HYEP_HUMAN Epoxide hydrolase 1 OS=Homo sapiens GN=EPHX1 PE=1 SV=1	1	5	5	5	4	4	2	2	3	3	1	2	1	3	2	3	3	3	4	4	2	2	3	3	1	2	1	3	2	3	3	3	4	4	2	2	3	3	1	2	1	3	2	3
sp|P07108|ACBP_HUMAN	sp|P07108|ACBP_HUMAN	5	5	5	>sp|P07108|ACBP_HUMAN Acyl-CoA-binding protein OS=Homo sapiens GN=DBI PE=1 SV=2	1	5	5	5	4	4	5	4	4	5	4	4	5	4	4	5	4	4	4	4	5	4	4	5	4	4	5	4	4	5	4	4	4	4	5	4	4	5	4	4	5	4	4	5
sp|P07195|LDHB_HUMAN	sp|P07195|LDHB_HUMAN	18	16	16	>sp|P07195|LDHB_HUMAN L-lactate dehydrogenase B chain OS=Homo sapiens GN=LDHB PE=1 SV=2	1	18	16	16	18	10	13	9	18	17	13	17	17	12	18	16	18	18	16	9	12	8	16	16	12	15	15	10	16	14	16	16	16	9	12	8	16	16	12	15	15	10	16	14
sp|P07199|CENPB_HUMAN	sp|P07199|CENPB_HUMAN	1	1	1	>sp|P07199|CENPB_HUMAN Major centromere autoantigen B OS=Homo sapiens GN=CENPB PE=1 SV=2	1	1	1	1	0	0	0	0	0	0	0	0	0	0	0	0	1	1	0	0	0	0	0	0	0	0	0	0	0	0	1	1	0	0	0	0	0	0	0	0	0	0	0	0
sp|P07203|GPX1_HUMAN	sp|P07203|GPX1_HUMAN	4	4	4	>sp|P07203|GPX1_HUMAN Glutathione peroxidase 1 OS=Homo sapiens GN=GPX1 PE=1 SV=4	1	4	4	4	4	2	3	1	3	3	3	4	3	2	3	3	3	4	4	2	3	1	3	3	3	4	3	2	3	3	3	4	4	2	3	1	3	3	3	4	3	2	3	3
sp|P07225|PROS_HUMAN	sp|P07225|PROS_HUMAN	2	2	2	>sp|P07225|PROS_HUMAN Vitamin K-dependent protein S OS=Homo sapiens GN=PROS1 PE=1 SV=1	1	2	2	2	0	0	0	0	0	0	1	0	0	0	0	1	0	0	0	0	0	0	0	0	1	0	0	0	0	1	0	0	0	0	0	0	0	0	1	0	0	0	0	1
sp|P07237|PDIA1_HUMAN	sp|P07237|PDIA1_HUMAN	28	28	28	>sp|P07237|PDIA1_HUMAN Protein disulfide-isomerase OS=Homo sapiens GN=P4HB PE=1 SV=3	1	28	28	28	23	20	23	17	25	17	14	19	23	19	24	22	23	26	23	20	23	17	25	17	14	19	23	19	24	22	23	26	23	20	23	17	25	17	14	19	23	19	24	22
sp|P07305|H10_HUMAN	sp|P07305|H10_HUMAN	16	16	16	>sp|P07305|H10_HUMAN Histone H1.0 OS=Homo sapiens GN=H1F0 PE=1 SV=3	1	16	16	16	4	15	16	16	9	16	13	15	16	13	16	16	16	16	4	15	16	16	9	16	13	15	16	13	16	16	16	16	4	15	16	16	9	16	13	15	16	13	16	16
sp|P07339|CATD_HUMAN	sp|P07339|CATD_HUMAN	15	15	15	>sp|P07339|CATD_HUMAN Cathepsin D OS=Homo sapiens GN=CTSD PE=1 SV=1	1	15	15	15	12	12	14	10	12	11	7	8	12	9	11	13	13	13	12	12	14	10	12	11	7	8	12	9	11	13	13	13	12	12	14	10	12	11	7	8	12	9	11	13
sp|P07355|ANXA2_HUMAN;sp|A6NMY6|AXA2L_HUMAN	sp|P07355|ANXA2_HUMAN;sp|A6NMY6|AXA2L_HUMAN	48;34	48;34	48;34	>sp|P07355|ANXA2_HUMAN Annexin A2 OS=Homo sapiens GN=ANXA2 PE=1 SV=2;>sp|A6NMY6|AXA2L_HUMAN Putative annexin A2-like protein OS=Homo sapiens GN=ANXA2P2 PE=5 SV=2	2	48	48	48	32	39	42	38	39	23	39	23	34	34	35	42	48	42	32	39	42	38	39	23	39	23	34	34	35	42	48	42	32	39	42	38	39	23	39	23	34	34	35	42
sp|P07357|CO8A_HUMAN	sp|P07357|CO8A_HUMAN	2	2	2	>sp|P07357|CO8A_HUMAN Complement component C8 alpha chain OS=Homo sapiens GN=C8A PE=1 SV=2	1	2	2	2	0	2	1	0	0	0	1	1	0	0	1	0	1	1	0	2	1	0	0	0	1	1	0	0	1	0	1	1	0	2	1	0	0	0	1	1	0	0	1	0
sp|P07360|CO8G_HUMAN	sp|P07360|CO8G_HUMAN	1	1	1	>sp|P07360|CO8G_HUMAN Complement component C8 gamma chain OS=Homo sapiens GN=C8G PE=1 SV=3	1	1	1	1	0	1	1	1	1	0	1	0	0	0	1	1	1	1	0	1	1	1	1	0	1	0	0	0	1	1	1	1	0	1	1	1	1	0	1	0	0	0	1	1
sp|P07384|CAN1_HUMAN	sp|P07384|CAN1_HUMAN	15	15	15	>sp|P07384|CAN1_HUMAN Calpain-1 catalytic subunit OS=Homo sapiens GN=CAPN1 PE=1 SV=1	1	15	15	15	6	10	11	7	9	10	7	12	12	7	15	12	14	14	6	10	11	7	9	10	7	12	12	7	15	12	14	14	6	10	11	7	9	10	7	12	12	7	15	12
sp|P07437|TBB5_HUMAN;sp|A6NNZ2|TBB8L_HUMAN;sp|Q9H4B7|TBB1_HUMAN;CON__ENSEMBL:ENSBTAP00000025008	sp|P07437|TBB5_HUMAN	31;8;5;5	31;8;5;5	7;0;0;0	>sp|P07437|TBB5_HUMAN Tubulin beta chain OS=Homo sapiens GN=TUBB PE=1 SV=2	4	31	31	7	30	26	26	25	29	30	26	28	28	25	30	30	31	31	30	26	26	25	29	30	26	28	28	25	30	30	31	31	7	6	5	6	6	7	5	7	6	4	7	6
sp|P07476|INVO_HUMAN	sp|P07476|INVO_HUMAN	13	13	13	>sp|P07476|INVO_HUMAN Involucrin OS=Homo sapiens GN=IVL PE=1 SV=2	1	13	13	13	1	3	10	13	1	1	1	7	2	7	0	2	1	8	1	3	10	13	1	1	1	7	2	7	0	2	1	8	1	3	10	13	1	1	1	7	2	7	0	2
sp|P07585|PGS2_HUMAN	sp|P07585|PGS2_HUMAN	24	24	24	>sp|P07585|PGS2_HUMAN Decorin OS=Homo sapiens GN=DCN PE=1 SV=1	1	24	24	24	9	23	18	16	10	6	21	19	9	19	14	18	6	20	9	23	18	16	10	6	21	19	9	19	14	18	6	20	9	23	18	16	10	6	21	19	9	19	14	18
sp|P07686|HEXB_HUMAN	sp|P07686|HEXB_HUMAN	13	13	13	>sp|P07686|HEXB_HUMAN Beta-hexosaminidase subunit beta OS=Homo sapiens GN=HEXB PE=1 SV=3	1	13	13	13	9	8	9	6	12	11	3	6	9	4	9	8	8	11	9	8	9	6	12	11	3	6	9	4	9	8	8	11	9	8	9	6	12	11	3	6	9	4	9	8
sp|P07711|CATL1_HUMAN	sp|P07711|CATL1_HUMAN	2	2	2	>sp|P07711|CATL1_HUMAN Cathepsin L1 OS=Homo sapiens GN=CTSL PE=1 SV=2	1	2	2	2	1	0	1	2	0	1	0	0	2	0	2	1	2	1	1	0	1	2	0	1	0	0	2	0	2	1	2	1	1	0	1	2	0	1	0	0	2	0	2	1
sp|P07737|PROF1_HUMAN	sp|P07737|PROF1_HUMAN	15	15	13	>sp|P07737|PROF1_HUMAN Profilin-1 OS=Homo sapiens GN=PFN1 PE=1 SV=2	1	15	15	13	12	11	12	10	12	11	12	12	14	12	13	13	15	13	12	11	12	10	12	11	12	12	14	12	13	13	15	13	10	10	10	8	10	10	10	10	12	10	11	11
sp|P07738|PMGE_HUMAN	sp|P07738|PMGE_HUMAN	1	1	1	>sp|P07738|PMGE_HUMAN Bisphosphoglycerate mutase OS=Homo sapiens GN=BPGM PE=1 SV=2	1	1	1	1	1	0	1	0	0	1	1	0	0	0	1	1	1	1	1	0	1	0	0	1	1	0	0	0	1	1	1	1	1	0	1	0	0	1	1	0	0	0	1	1
sp|P07741|APT_HUMAN	sp|P07741|APT_HUMAN	10	10	10	>sp|P07741|APT_HUMAN Adenine phosphoribosyltransferase OS=Homo sapiens GN=APRT PE=1 SV=2	1	10	10	10	7	8	7	7	8	9	5	8	8	5	9	7	7	10	7	8	7	7	8	9	5	8	8	5	9	7	7	10	7	8	7	7	8	9	5	8	8	5	9	7
sp|P07814|SYEP_HUMAN	sp|P07814|SYEP_HUMAN	25	25	25	>sp|P07814|SYEP_HUMAN Bifunctional glutamate/proline--tRNA ligase OS=Homo sapiens GN=EPRS PE=1 SV=5	1	25	25	25	22	9	8	7	22	13	5	20	13	7	22	16	17	20	22	9	8	7	22	13	5	20	13	7	22	16	17	20	22	9	8	7	22	13	5	20	13	7	22	16
sp|P07858|CATB_HUMAN	sp|P07858|CATB_HUMAN	5	5	5	>sp|P07858|CATB_HUMAN Cathepsin B OS=Homo sapiens GN=CTSB PE=1 SV=3	1	5	5	5	4	3	4	2	2	4	3	2	5	5	4	4	5	5	4	3	4	2	2	4	3	2	5	5	4	4	5	5	4	3	4	2	2	4	3	2	5	5	4	4
sp|P07900|HS90A_HUMAN;sp|Q14568|HS902_HUMAN;sp|Q58FF6|H90B4_HUMAN;sp|Q58FG0|HS905_HUMAN	sp|P07900|HS90A_HUMAN	50;7;2;1	29;1;0;1	28;1;0;1	>sp|P07900|HS90A_HUMAN Heat shock protein HSP 90-alpha OS=Homo sapiens GN=HSP90AA1 PE=1 SV=5	4	50	29	28	44	33	37	16	48	47	18	41	41	23	42	44	43	43	23	20	21	10	27	26	10	24	23	13	25	23	25	23	23	19	20	10	26	26	10	23	22	12	25	23
sp|P07902|GALT_HUMAN	sp|P07902|GALT_HUMAN	3	3	3	>sp|P07902|GALT_HUMAN Galactose-1-phosphate uridylyltransferase OS=Homo sapiens GN=GALT PE=1 SV=3	1	3	3	3	2	2	2	1	1	2	2	2	2	1	3	2	1	2	2	2	2	1	1	2	2	2	2	1	3	2	1	2	2	2	2	1	1	2	2	2	2	1	3	2
sp|P07910|HNRPC_HUMAN;sp|P0DMR1|HNRC4_HUMAN;sp|O60812|HNRC1_HUMAN;sp|B7ZW38|HNRC3_HUMAN;sp|B2RXH8|HNRC2_HUMAN	sp|P07910|HNRPC_HUMAN	19;8;8;8;8	19;8;8;8;8	19;8;8;8;8	>sp|P07910|HNRPC_HUMAN Heterogeneous nuclear ribonucleoproteins C1/C2 OS=Homo sapiens GN=HNRNPC PE=1 SV=4	5	19	19	19	19	18	17	16	19	19	16	18	19	15	19	19	18	18	19	18	17	16	19	19	16	18	19	15	19	19	18	18	19	18	17	16	19	19	16	18	19	15	19	19
sp|P07947|YES_HUMAN	sp|P07947|YES_HUMAN	2	1	1	>sp|P07947|YES_HUMAN Tyrosine-protein kinase Yes OS=Homo sapiens GN=YES1 PE=1 SV=3	1	2	1	1	2	1	0	0	1	1	0	1	1	0	1	1	1	1	1	0	0	0	0	0	0	0	0	0	0	0	0	0	1	0	0	0	0	0	0	0	0	0	0	0
sp|P07948|LYN_HUMAN;sp|P08631|HCK_HUMAN	sp|P07948|LYN_HUMAN;sp|P08631|HCK_HUMAN	1;1	1;1	1;1	>sp|P07948|LYN_HUMAN Tyrosine-protein kinase Lyn OS=Homo sapiens GN=LYN PE=1 SV=3;>sp|P08631|HCK_HUMAN Tyrosine-protein kinase HCK OS=Homo sapiens GN=HCK PE=1 SV=5	2	1	1	1	1	0	1	0	1	1	0	1	1	0	1	1	1	1	1	0	1	0	1	1	0	1	1	0	1	1	1	1	1	0	1	0	1	1	0	1	1	0	1	1
sp|P07949|RET_HUMAN	sp|P07949|RET_HUMAN	1	1	1	>sp|P07949|RET_HUMAN Proto-oncogene tyrosine-protein kinase receptor Ret OS=Homo sapiens GN=RET PE=1 SV=3	1	1	1	1	0	0	0	0	1	1	0	0	1	0	0	0	0	0	0	0	0	0	1	1	0	0	1	0	0	0	0	0	0	0	0	0	1	1	0	0	1	0	0	0
sp|P07954|FUMH_HUMAN	sp|P07954|FUMH_HUMAN	14	14	14	>sp|P07954|FUMH_HUMAN Fumarate hydratase, mitochondrial OS=Homo sapiens GN=FH PE=1 SV=3	1	14	14	14	13	11	8	5	12	9	3	10	12	6	14	11	12	12	13	11	8	5	12	9	3	10	12	6	14	11	12	12	13	11	8	5	12	9	3	10	12	6	14	11
sp|P08123|CO1A2_HUMAN	sp|P08123|CO1A2_HUMAN	19	19	19	>sp|P08123|CO1A2_HUMAN Collagen alpha-2(I) chain OS=Homo sapiens GN=COL1A2 PE=1 SV=7	1	19	19	19	5	19	15	15	9	9	15	15	10	17	7	12	6	12	5	19	15	15	9	9	15	15	10	17	7	12	6	12	5	19	15	15	9	9	15	15	10	17	7	12
sp|P08133|ANXA6_HUMAN	sp|P08133|ANXA6_HUMAN	24	24	24	>sp|P08133|ANXA6_HUMAN Annexin A6 OS=Homo sapiens GN=ANXA6 PE=1 SV=3	1	24	24	24	19	19	17	9	18	13	19	19	21	16	23	22	19	20	19	19	17	9	18	13	19	19	21	16	23	22	19	20	19	19	17	9	18	13	19	19	21	16	23	22
sp|P08134|RHOC_HUMAN	sp|P08134|RHOC_HUMAN	2	1	1	>sp|P08134|RHOC_HUMAN Rho-related GTP-binding protein RhoC OS=Homo sapiens GN=RHOC PE=1 SV=1	1	2	1	1	2	1	2	2	2	2	2	1	2	2	2	2	2	2	1	1	1	1	1	1	1	1	1	1	1	1	1	1	1	1	1	1	1	1	1	1	1	1	1	1
sp|P08195|4F2_HUMAN	sp|P08195|4F2_HUMAN	9	9	9	>sp|P08195|4F2_HUMAN 4F2 cell-surface antigen heavy chain OS=Homo sapiens GN=SLC3A2 PE=1 SV=3	1	9	9	9	9	6	3	6	8	7	1	5	6	3	8	6	8	5	9	6	3	6	8	7	1	5	6	3	8	6	8	5	9	6	3	6	8	7	1	5	6	3	8	6
sp|P08236|BGLR_HUMAN	sp|P08236|BGLR_HUMAN	5	5	5	>sp|P08236|BGLR_HUMAN Beta-glucuronidase OS=Homo sapiens GN=GUSB PE=1 SV=2	1	5	5	5	2	3	3	2	5	3	1	2	2	1	3	3	4	5	2	3	3	2	5	3	1	2	2	1	3	3	4	5	2	3	3	2	5	3	1	2	2	1	3	3
sp|P08237|PFKAM_HUMAN	sp|P08237|PFKAM_HUMAN	15	15	13	>sp|P08237|PFKAM_HUMAN ATP-dependent 6-phosphofructokinase, muscle type OS=Homo sapiens GN=PFKM PE=1 SV=2	1	15	15	13	15	4	6	3	13	11	1	9	7	3	10	8	12	15	15	4	6	3	13	11	1	9	7	3	10	8	12	15	13	4	5	2	11	9	0	7	6	1	9	6
sp|P08238|HS90B_HUMAN;sp|Q58FF7|H90B3_HUMAN	sp|P08238|HS90B_HUMAN	62;19	62;19	37;8	>sp|P08238|HS90B_HUMAN Heat shock protein HSP 90-beta OS=Homo sapiens GN=HSP90AB1 PE=1 SV=4	2	62	62	37	55	37	47	27	58	61	26	52	50	28	55	56	52	54	55	37	47	27	58	61	26	52	50	28	55	56	52	54	31	23	28	19	33	36	17	32	29	17	34	32
sp|P08240|SRPRA_HUMAN	sp|P08240|SRPRA_HUMAN	2	2	2	>sp|P08240|SRPRA_HUMAN Signal recognition particle receptor subunit alpha OS=Homo sapiens GN=SRPRA PE=1 SV=2	1	2	2	2	1	1	2	0	2	0	1	1	1	1	1	2	1	2	1	1	2	0	2	0	1	1	1	1	1	2	1	2	1	1	2	0	2	0	1	1	1	1	1	2
sp|P08246|ELNE_HUMAN	sp|P08246|ELNE_HUMAN	6	6	6	>sp|P08246|ELNE_HUMAN Neutrophil elastase OS=Homo sapiens GN=ELANE PE=1 SV=1	1	6	6	6	3	0	4	3	5	0	5	3	5	0	4	6	4	6	3	0	4	3	5	0	5	3	5	0	4	6	4	6	3	0	4	3	5	0	5	3	5	0	4	6
sp|P08294|SODE_HUMAN	sp|P08294|SODE_HUMAN	4	4	4	>sp|P08294|SODE_HUMAN Extracellular superoxide dismutase [Cu-Zn] OS=Homo sapiens GN=SOD3 PE=1 SV=2	1	4	4	4	0	4	3	2	4	4	4	4	2	4	1	2	2	1	0	4	3	2	4	4	4	4	2	4	1	2	2	1	0	4	3	2	4	4	4	4	2	4	1	2
sp|P08311|CATG_HUMAN	sp|P08311|CATG_HUMAN	16	16	16	>sp|P08311|CATG_HUMAN Cathepsin G OS=Homo sapiens GN=CTSG PE=1 SV=2	1	16	16	16	6	15	16	15	6	7	15	15	15	16	11	13	8	14	6	15	16	15	6	7	15	15	15	16	11	13	8	14	6	15	16	15	6	7	15	15	15	16	11	13
sp|P08397|HEM3_HUMAN	sp|P08397|HEM3_HUMAN	3	3	3	>sp|P08397|HEM3_HUMAN Porphobilinogen deaminase OS=Homo sapiens GN=HMBS PE=1 SV=2	1	3	3	3	2	0	0	0	1	1	1	1	1	0	3	0	2	1	2	0	0	0	1	1	1	1	1	0	3	0	2	1	2	0	0	0	1	1	1	1	1	0	3	0
sp|P08473|NEP_HUMAN	sp|P08473|NEP_HUMAN	3	3	3	>sp|P08473|NEP_HUMAN Neprilysin OS=Homo sapiens GN=MME PE=1 SV=2	1	3	3	3	2	1	0	1	0	0	1	0	1	1	0	2	0	0	2	1	0	1	0	0	1	0	1	1	0	2	0	0	2	1	0	1	0	0	1	0	1	1	0	2
sp|P08493|MGP_HUMAN	sp|P08493|MGP_HUMAN	2	2	2	>sp|P08493|MGP_HUMAN Matrix Gla protein OS=Homo sapiens GN=MGP PE=1 SV=2	1	2	2	2	2	1	1	0	0	1	1	1	0	1	1	1	2	1	2	1	1	0	0	1	1	1	0	1	1	1	2	1	2	1	1	0	0	1	1	1	0	1	1	1
sp|P08559|ODPA_HUMAN;sp|P29803|ODPAT_HUMAN	sp|P08559|ODPA_HUMAN	11;3	11;3	11;3	>sp|P08559|ODPA_HUMAN Pyruvate dehydrogenase E1 component subunit alpha, somatic form, mitochondrial OS=Homo sapiens GN=PDHA1 PE=1 SV=3	2	11	11	11	10	7	8	5	9	10	7	11	8	6	10	10	8	8	10	7	8	5	9	10	7	11	8	6	10	10	8	8	10	7	8	5	9	10	7	11	8	6	10	10
sp|P08567|PLEK_HUMAN	sp|P08567|PLEK_HUMAN	2	2	2	>sp|P08567|PLEK_HUMAN Pleckstrin OS=Homo sapiens GN=PLEK PE=1 SV=3	1	2	2	2	0	0	0	0	0	0	0	0	0	0	1	1	2	0	0	0	0	0	0	0	0	0	0	0	1	1	2	0	0	0	0	0	0	0	0	0	0	0	1	1
sp|P08571|CD14_HUMAN	sp|P08571|CD14_HUMAN	3	3	3	>sp|P08571|CD14_HUMAN Monocyte differentiation antigen CD14 OS=Homo sapiens GN=CD14 PE=1 SV=2	1	3	3	3	1	0	1	0	1	0	1	0	1	0	2	1	3	2	1	0	1	0	1	0	1	0	1	0	2	1	3	2	1	0	1	0	1	0	1	0	1	0	2	1
sp|P08572|CO4A2_HUMAN	sp|P08572|CO4A2_HUMAN	2	2	2	>sp|P08572|CO4A2_HUMAN Collagen alpha-2(IV) chain OS=Homo sapiens GN=COL4A2 PE=1 SV=4	1	2	2	2	2	2	2	2	0	2	2	1	2	2	2	2	2	2	2	2	2	2	0	2	2	1	2	2	2	2	2	2	2	2	2	2	0	2	2	1	2	2	2	2
sp|P08574|CY1_HUMAN	sp|P08574|CY1_HUMAN	4	4	4	>sp|P08574|CY1_HUMAN Cytochrome c1, heme protein, mitochondrial OS=Homo sapiens GN=CYC1 PE=1 SV=3	1	4	4	4	3	4	4	3	3	4	4	4	4	3	4	3	4	4	3	4	4	3	3	4	4	4	4	3	4	3	4	4	3	4	4	3	3	4	4	4	4	3	4	3
sp|P08575|PTPRC_HUMAN	sp|P08575|PTPRC_HUMAN	6	6	6	>sp|P08575|PTPRC_HUMAN Receptor-type tyrosine-protein phosphatase C OS=Homo sapiens GN=PTPRC PE=1 SV=2	1	6	6	6	1	1	4	0	0	0	1	0	6	1	4	5	4	4	1	1	4	0	0	0	1	0	6	1	4	5	4	4	1	1	4	0	0	0	1	0	6	1	4	5
sp|P08579|RU2B_HUMAN	sp|P08579|RU2B_HUMAN	3	2	2	>sp|P08579|RU2B_HUMAN U2 small nuclear ribonucleoprotein B OS=Homo sapiens GN=SNRPB2 PE=1 SV=1	1	3	2	2	1	1	2	0	3	2	0	1	2	0	1	3	3	3	1	1	1	0	2	1	0	1	1	0	1	2	2	2	1	1	1	0	2	1	0	1	1	0	1	2
sp|P08582|TRFM_HUMAN	sp|P08582|TRFM_HUMAN	1	1	1	>sp|P08582|TRFM_HUMAN Melanotransferrin OS=Homo sapiens GN=MELTF PE=1 SV=2	1	1	1	1	0	1	1	0	1	0	0	0	0	0	0	1	1	1	0	1	1	0	1	0	0	0	0	0	0	1	1	1	0	1	1	0	1	0	0	0	0	0	0	1
sp|Q03591|FHR1_HUMAN;sp|P08603|CFAH_HUMAN	sp|Q03591|FHR1_HUMAN;sp|P08603|CFAH_HUMAN	1;1	1;1	1;1	>sp|Q03591|FHR1_HUMAN Complement factor H-related protein 1 OS=Homo sapiens GN=CFHR1 PE=1 SV=2;>sp|P08603|CFAH_HUMAN Complement factor H OS=Homo sapiens GN=CFH PE=1 SV=4	2	1	1	1	1	1	0	1	0	1	1	1	0	1	0	1	1	0	1	1	0	1	0	1	1	1	0	1	0	1	1	0	1	1	0	1	0	1	1	1	0	1	0	1
sp|P08621|RU17_HUMAN	sp|P08621|RU17_HUMAN	12	12	12	>sp|P08621|RU17_HUMAN U1 small nuclear ribonucleoprotein 70 kDa OS=Homo sapiens GN=SNRNP70 PE=1 SV=2	1	12	12	12	11	7	9	5	12	12	3	10	8	5	12	10	11	12	11	7	9	5	12	12	3	10	8	5	12	10	11	12	11	7	9	5	12	12	3	10	8	5	12	10
sp|P08637|FCG3A_HUMAN	sp|P08637|FCG3A_HUMAN	1	1	1	>sp|P08637|FCG3A_HUMAN Low affinity immunoglobulin gamma Fc region receptor III-A OS=Homo sapiens GN=FCGR3A PE=1 SV=2	1	1	1	1	0	0	0	0	0	1	0	0	0	0	1	0	1	1	0	0	0	0	0	1	0	0	0	0	1	0	1	1	0	0	0	0	0	1	0	0	0	0	1	0
sp|P08670|VIME_HUMAN;sp|P07197|NFM_HUMAN;sp|P07196|NFL_HUMAN	sp|P08670|VIME_HUMAN	102;2;1	102;2;1	88;0;0	>sp|P08670|VIME_HUMAN Vimentin OS=Homo sapiens GN=VIM PE=1 SV=4	3	102	102	88	98	93	96	89	98	97	95	90	94	91	96	98	100	96	98	93	96	89	98	97	95	90	94	91	96	98	100	96	86	80	84	77	86	84	83	80	81	80	83	86
sp|P08697|A2AP_HUMAN	sp|P08697|A2AP_HUMAN	1	1	1	>sp|P08697|A2AP_HUMAN Alpha-2-antiplasmin OS=Homo sapiens GN=SERPINF2 PE=1 SV=3	1	1	1	1	1	1	1	1	0	1	1	1	1	1	1	1	1	1	1	1	1	1	0	1	1	1	1	1	1	1	1	1	1	1	1	1	0	1	1	1	1	1	1	1
sp|P08708|RS17_HUMAN	sp|P08708|RS17_HUMAN	13	13	13	>sp|P08708|RS17_HUMAN 40S ribosomal protein S17 OS=Homo sapiens GN=RPS17 PE=1 SV=2	1	13	13	13	13	10	11	9	13	13	9	13	12	9	12	13	12	13	13	10	11	9	13	13	9	13	12	9	12	13	12	13	13	10	11	9	13	13	9	13	12	9	12	13
sp|P08754|GNAI3_HUMAN	sp|P08754|GNAI3_HUMAN	8	1	1	>sp|P08754|GNAI3_HUMAN Guanine nucleotide-binding protein G(k) subunit alpha OS=Homo sapiens GN=GNAI3 PE=1 SV=3	1	8	1	1	7	6	6	4	5	6	6	6	7	7	7	7	8	7	1	0	1	0	0	0	1	1	1	1	1	1	1	1	1	0	1	0	0	0	1	1	1	1	1	1
sp|P08758|ANXA5_HUMAN	sp|P08758|ANXA5_HUMAN	42	42	42	>sp|P08758|ANXA5_HUMAN Annexin A5 OS=Homo sapiens GN=ANXA5 PE=1 SV=2	1	42	42	42	38	35	35	28	41	39	29	37	38	25	39	34	39	41	38	35	35	28	41	39	29	37	38	25	39	34	39	41	38	35	35	28	41	39	29	37	38	25	39	34
sp|P08865|RSSA_HUMAN	sp|P08865|RSSA_HUMAN	17	17	17	>sp|P08865|RSSA_HUMAN 40S ribosomal protein SA OS=Homo sapiens GN=RPSA PE=1 SV=4	1	17	17	17	15	15	15	12	16	16	11	15	15	11	16	14	15	16	15	15	15	12	16	16	11	15	15	11	16	14	15	16	15	15	15	12	16	16	11	15	15	11	16	14
sp|P08962|CD63_HUMAN	sp|P08962|CD63_HUMAN	2	2	2	>sp|P08962|CD63_HUMAN CD63 antigen OS=Homo sapiens GN=CD63 PE=1 SV=2	1	2	2	2	1	0	2	1	2	1	0	0	1	0	0	2	2	2	1	0	2	1	2	1	0	0	1	0	0	2	2	2	1	0	2	1	2	1	0	0	1	0	0	2
sp|P09012|SNRPA_HUMAN	sp|P09012|SNRPA_HUMAN	9	9	8	>sp|P09012|SNRPA_HUMAN U1 small nuclear ribonucleoprotein A OS=Homo sapiens GN=SNRPA PE=1 SV=3	1	9	9	8	6	4	7	2	6	8	2	4	8	3	7	7	7	7	6	4	7	2	6	8	2	4	8	3	7	7	7	7	6	4	6	2	5	7	2	4	7	3	7	6
sp|P09104|ENOG_HUMAN;sp|P13929|ENOB_HUMAN	sp|P09104|ENOG_HUMAN	11;3	10;2	10;2	>sp|P09104|ENOG_HUMAN Gamma-enolase OS=Homo sapiens GN=ENO2 PE=1 SV=3	2	11	10	10	2	10	8	4	1	7	7	4	4	5	4	10	11	11	1	9	7	3	0	6	6	3	3	4	3	9	10	10	1	9	7	3	0	6	6	3	3	4	3	9
sp|P09110|THIK_HUMAN	sp|P09110|THIK_HUMAN	5	5	5	>sp|P09110|THIK_HUMAN 3-ketoacyl-CoA thiolase, peroxisomal OS=Homo sapiens GN=ACAA1 PE=1 SV=2	1	5	5	5	5	3	3	3	3	5	1	3	4	5	5	4	5	4	5	3	3	3	3	5	1	3	4	5	5	4	5	4	5	3	3	3	3	5	1	3	4	5	5	4
sp|P09211|GSTP1_HUMAN	sp|P09211|GSTP1_HUMAN	12	12	12	>sp|P09211|GSTP1_HUMAN Glutathione S-transferase P OS=Homo sapiens GN=GSTP1 PE=1 SV=2	1	12	12	12	10	8	8	5	9	9	8	8	10	6	10	11	10	8	10	8	8	5	9	9	8	8	10	6	10	11	10	8	10	8	8	5	9	9	8	8	10	6	10	11
sp|P09382|LEG1_HUMAN	sp|P09382|LEG1_HUMAN	10	10	10	>sp|P09382|LEG1_HUMAN Galectin-1 OS=Homo sapiens GN=LGALS1 PE=1 SV=2	1	10	10	10	4	3	4	6	7	3	3	4	6	3	6	7	10	9	4	3	4	6	7	3	3	4	6	3	6	7	10	9	4	3	4	6	7	3	3	4	6	3	6	7
sp|P09417|DHPR_HUMAN	sp|P09417|DHPR_HUMAN	11	11	11	>sp|P09417|DHPR_HUMAN Dihydropteridine reductase OS=Homo sapiens GN=QDPR PE=1 SV=2	1	11	11	11	8	6	8	6	10	9	3	9	9	5	5	10	10	10	8	6	8	6	10	9	3	9	9	5	5	10	10	10	8	6	8	6	10	9	3	9	9	5	5	10
sp|P09429|HMGB1_HUMAN;sp|B2RPK0|HGB1A_HUMAN	sp|P09429|HMGB1_HUMAN	15;7	15;7	10;4	>sp|P09429|HMGB1_HUMAN High mobility group protein B1 OS=Homo sapiens GN=HMGB1 PE=1 SV=3	2	15	15	10	7	8	10	6	11	9	5	10	9	4	12	11	15	13	7	8	10	6	11	9	5	10	9	4	12	11	15	13	4	4	5	4	6	5	2	7	6	2	7	6
sp|P09467|F16P1_HUMAN;sp|O00757|F16P2_HUMAN	sp|P09467|F16P1_HUMAN	6;1	6;1	6;1	>sp|P09467|F16P1_HUMAN Fructose-1,6-bisphosphatase 1 OS=Homo sapiens GN=FBP1 PE=1 SV=5	2	6	6	6	2	1	5	0	0	1	1	0	2	5	2	4	6	4	2	1	5	0	0	1	1	0	2	5	2	4	6	4	2	1	5	0	0	1	1	0	2	5	2	4
sp|P09471|GNAO_HUMAN	sp|P09471|GNAO_HUMAN	5	1	1	>sp|P09471|GNAO_HUMAN Guanine nucleotide-binding protein G(o) subunit alpha OS=Homo sapiens GN=GNAO1 PE=1 SV=4	1	5	1	1	5	4	4	3	4	4	3	3	4	4	4	3	4	4	1	0	0	0	0	0	0	0	0	0	0	0	0	0	1	0	0	0	0	0	0	0	0	0	0	0
sp|P09486|SPRC_HUMAN	sp|P09486|SPRC_HUMAN	2	2	2	>sp|P09486|SPRC_HUMAN SPARC OS=Homo sapiens GN=SPARC PE=1 SV=1	1	2	2	2	2	2	2	2	2	1	2	2	1	0	1	1	2	2	2	2	2	2	2	1	2	2	1	0	1	1	2	2	2	2	2	2	2	1	2	2	1	0	1	1
sp|P09488|GSTM1_HUMAN	sp|P09488|GSTM1_HUMAN	4	2	1	>sp|P09488|GSTM1_HUMAN Glutathione S-transferase Mu 1 OS=Homo sapiens GN=GSTM1 PE=1 SV=3	1	4	2	1	2	0	1	0	1	1	0	3	1	0	0	0	1	3	1	0	1	0	1	1	0	1	0	0	0	0	1	2	1	0	1	0	1	1	0	1	0	0	0	0
sp|P09493|TPM1_HUMAN	sp|P09493|TPM1_HUMAN	13	2	2	>sp|P09493|TPM1_HUMAN Tropomyosin alpha-1 chain OS=Homo sapiens GN=TPM1 PE=1 SV=2	1	13	2	2	11	12	12	9	10	11	11	11	10	13	12	11	11	13	2	2	2	2	2	1	2	2	2	2	2	1	2	2	2	2	2	2	2	1	2	2	2	2	2	1
sp|P09496|CLCA_HUMAN	sp|P09496|CLCA_HUMAN	10	10	10	>sp|P09496|CLCA_HUMAN Clathrin light chain A OS=Homo sapiens GN=CLTA PE=1 SV=1	1	10	10	10	9	4	5	3	9	9	4	6	6	4	8	7	8	8	9	4	5	3	9	9	4	6	6	4	8	7	8	8	9	4	5	3	9	9	4	6	6	4	8	7
sp|P09497|CLCB_HUMAN	sp|P09497|CLCB_HUMAN	3	3	3	>sp|P09497|CLCB_HUMAN Clathrin light chain B OS=Homo sapiens GN=CLTB PE=1 SV=1	1	3	3	3	2	1	2	1	2	0	1	2	1	1	1	0	1	2	2	1	2	1	2	0	1	2	1	1	1	0	1	2	2	1	2	1	2	0	1	2	1	1	1	0
sp|P09525|ANXA4_HUMAN	sp|P09525|ANXA4_HUMAN	14	14	14	>sp|P09525|ANXA4_HUMAN Annexin A4 OS=Homo sapiens GN=ANXA4 PE=1 SV=4	1	14	14	14	13	10	13	10	14	13	9	13	13	10	13	13	13	13	13	10	13	10	14	13	9	13	13	10	13	13	13	13	13	10	13	10	14	13	9	13	13	10	13	13
sp|P09543|CN37_HUMAN	sp|P09543|CN37_HUMAN	15	15	15	>sp|P09543|CN37_HUMAN 2,3-cyclic-nucleotide 3-phosphodiesterase OS=Homo sapiens GN=CNP PE=1 SV=2	1	15	15	15	13	4	7	2	9	4	1	9	7	4	7	9	12	12	13	4	7	2	9	4	1	9	7	4	7	9	12	12	13	4	7	2	9	4	1	9	7	4	7	9
sp|P09601|HMOX1_HUMAN	sp|P09601|HMOX1_HUMAN	5	5	5	>sp|P09601|HMOX1_HUMAN Heme oxygenase 1 OS=Homo sapiens GN=HMOX1 PE=1 SV=1	1	5	5	5	3	1	2	2	0	0	1	2	3	1	5	3	3	3	3	1	2	2	0	0	1	2	3	1	5	3	3	3	3	1	2	2	0	0	1	2	3	1	5	3
sp|P09619|PGFRB_HUMAN	sp|P09619|PGFRB_HUMAN	2	2	2	>sp|P09619|PGFRB_HUMAN Platelet-derived growth factor receptor beta OS=Homo sapiens GN=PDGFRB PE=1 SV=1	1	2	2	2	2	1	2	1	2	1	0	1	1	1	1	1	2	2	2	1	2	1	2	1	0	1	1	1	1	1	2	2	2	1	2	1	2	1	0	1	1	1	1	1
sp|P09622|DLDH_HUMAN	sp|P09622|DLDH_HUMAN	12	12	12	>sp|P09622|DLDH_HUMAN Dihydrolipoyl dehydrogenase, mitochondrial OS=Homo sapiens GN=DLD PE=1 SV=2	1	12	12	12	11	6	9	5	9	7	5	8	9	8	12	8	10	11	11	6	9	5	9	7	5	8	9	8	12	8	10	11	11	6	9	5	9	7	5	8	9	8	12	8
sp|P09651|ROA1_HUMAN;sp|Q32P51|RA1L2_HUMAN	sp|P09651|ROA1_HUMAN	21;9	21;9	20;8	>sp|P09651|ROA1_HUMAN Heterogeneous nuclear ribonucleoprotein A1 OS=Homo sapiens GN=HNRNPA1 PE=1 SV=5	2	21	21	20	20	18	17	11	19	21	14	18	21	13	19	20	18	17	20	18	17	11	19	21	14	18	21	13	19	20	18	17	19	17	16	10	18	20	13	17	20	12	18	19
sp|P09661|RU2A_HUMAN	sp|P09661|RU2A_HUMAN	3	3	3	>sp|P09661|RU2A_HUMAN U2 small nuclear ribonucleoprotein A OS=Homo sapiens GN=SNRPA1 PE=1 SV=2	1	3	3	3	3	2	3	1	3	3	2	3	3	0	3	3	3	3	3	2	3	1	3	3	2	3	3	0	3	3	3	3	3	2	3	1	3	3	2	3	3	0	3	3
sp|P09669|COX6C_HUMAN	sp|P09669|COX6C_HUMAN	7	7	7	>sp|P09669|COX6C_HUMAN Cytochrome c oxidase subunit 6C OS=Homo sapiens GN=COX6C PE=1 SV=2	1	7	7	7	7	7	6	6	5	6	5	7	6	6	6	6	7	7	7	7	6	6	5	6	5	7	6	6	6	6	7	7	7	7	6	6	5	6	5	7	6	6	6	6
sp|P09758|TACD2_HUMAN	sp|P09758|TACD2_HUMAN	1	1	1	>sp|P09758|TACD2_HUMAN Tumor-associated calcium signal transducer 2 OS=Homo sapiens GN=TACSTD2 PE=1 SV=3	1	1	1	1	0	1	1	1	0	0	1	0	1	1	0	0	0	1	0	1	1	1	0	0	1	0	1	1	0	0	0	1	0	1	1	1	0	0	1	0	1	1	0	0
sp|P09848|LPH_HUMAN	sp|P09848|LPH_HUMAN	1	1	1	>sp|P09848|LPH_HUMAN Lactase-phlorizin hydrolase OS=Homo sapiens GN=LCT PE=1 SV=3	1	1	1	1	1	1	1	1	1	1	1	1	1	1	1	1	1	1	1	1	1	1	1	1	1	1	1	1	1	1	1	1	1	1	1	1	1	1	1	1	1	1	1	1
sp|P09871|C1S_HUMAN	sp|P09871|C1S_HUMAN	1	1	1	>sp|P09871|C1S_HUMAN Complement C1s subcomponent OS=Homo sapiens GN=C1S PE=1 SV=1	1	1	1	1	1	1	0	1	0	0	1	1	0	1	0	1	0	1	1	1	0	1	0	0	1	1	0	1	0	1	0	1	1	1	0	1	0	0	1	1	0	1	0	1
sp|P09874|PARP1_HUMAN	sp|P09874|PARP1_HUMAN	19	19	19	>sp|P09874|PARP1_HUMAN Poly [ADP-ribose] polymerase 1 OS=Homo sapiens GN=PARP1 PE=1 SV=4	1	19	19	19	16	7	10	7	14	13	5	13	10	6	15	13	15	14	16	7	10	7	14	13	5	13	10	6	15	13	15	14	16	7	10	7	14	13	5	13	10	6	15	13
sp|P09914|IFIT1_HUMAN	sp|P09914|IFIT1_HUMAN	1	1	1	>sp|P09914|IFIT1_HUMAN Interferon-induced protein with tetratricopeptide repeats 1 OS=Homo sapiens GN=IFIT1 PE=1 SV=2	1	1	1	1	0	0	0	0	0	0	0	0	0	0	1	1	0	0	0	0	0	0	0	0	0	0	0	0	1	1	0	0	0	0	0	0	0	0	0	0	0	0	1	1
sp|P09960|LKHA4_HUMAN	sp|P09960|LKHA4_HUMAN	13	13	13	>sp|P09960|LKHA4_HUMAN Leukotriene A-4 hydrolase OS=Homo sapiens GN=LTA4H PE=1 SV=2	1	13	13	13	11	9	11	7	10	9	6	8	10	8	13	12	13	12	11	9	11	7	10	9	6	8	10	8	13	12	13	12	11	9	11	7	10	9	6	8	10	8	13	12
sp|P09972|ALDOC_HUMAN	sp|P09972|ALDOC_HUMAN	12	11	11	>sp|P09972|ALDOC_HUMAN Fructose-bisphosphate aldolase C OS=Homo sapiens GN=ALDOC PE=1 SV=2	1	12	11	11	9	9	3	1	3	5	7	6	4	6	10	6	11	11	8	8	2	1	2	4	6	5	3	5	9	5	10	10	8	8	2	1	2	4	6	5	3	5	9	5
sp|P0C0L5|CO4B_HUMAN	sp|P0C0L5|CO4B_HUMAN	22	22	1	>sp|P0C0L5|CO4B_HUMAN Complement C4-B OS=Homo sapiens GN=C4B PE=1 SV=2	1	22	22	1	10	16	15	8	9	5	15	8	6	7	13	11	15	20	10	16	15	8	9	5	15	8	6	7	13	11	15	20	1	0	0	0	0	1	1	0	0	0	1	0
sp|Q71UI9|H2AV_HUMAN;sp|P0C0S5|H2AZ_HUMAN	sp|Q71UI9|H2AV_HUMAN;sp|P0C0S5|H2AZ_HUMAN	11;11	9;9	9;9	>sp|Q71UI9|H2AV_HUMAN Histone H2A.V OS=Homo sapiens GN=H2AFV PE=1 SV=3;>sp|P0C0S5|H2AZ_HUMAN Histone H2A.Z OS=Homo sapiens GN=H2AFZ PE=1 SV=2	2	11	9	9	8	6	6	5	8	10	6	7	6	5	8	7	8	7	6	4	4	3	6	8	4	5	4	3	6	5	6	5	6	4	4	3	6	8	4	5	4	3	6	5
sp|Q99878|H2A1J_HUMAN;sp|Q96KK5|H2A1H_HUMAN;sp|P0C0S8|H2A1_HUMAN;sp|Q9BTM1|H2AJ_HUMAN	sp|Q99878|H2A1J_HUMAN;sp|Q96KK5|H2A1H_HUMAN;sp|P0C0S8|H2A1_HUMAN;sp|Q9BTM1|H2AJ_HUMAN	19;19;19;18	19;19;19;18	0;0;0;0	>sp|Q99878|H2A1J_HUMAN Histone H2A type 1-J OS=Homo sapiens GN=HIST1H2AJ PE=1 SV=3;>sp|Q96KK5|H2A1H_HUMAN Histone H2A type 1-H OS=Homo sapiens GN=HIST1H2AH PE=1 SV=3;>sp|P0C0S8|H2A1_HUMAN Histone H2A type 1 OS=Homo sapiens GN=HIST1H2AG PE=1 SV=2;>sp|Q9BTM1	4	19	19	0	17	16	16	15	18	17	15	15	15	15	17	18	17	16	17	16	16	15	18	17	15	15	15	15	17	18	17	16	0	0	0	0	0	0	0	0	0	0	0	0
sp|P0C6T2|OST4_HUMAN	sp|P0C6T2|OST4_HUMAN	1	1	1	>sp|P0C6T2|OST4_HUMAN Dolichyl-diphosphooligosaccharide--protein glycosyltransferase subunit 4 OS=Homo sapiens GN=OST4 PE=1 SV=1	1	1	1	1	0	0	0	0	0	0	0	0	0	0	1	0	1	1	0	0	0	0	0	0	0	0	0	0	1	0	1	1	0	0	0	0	0	0	0	0	0	0	1	0
sp|P0C7P0|CISD3_HUMAN	sp|P0C7P0|CISD3_HUMAN	1	1	1	>sp|P0C7P0|CISD3_HUMAN CDGSH iron-sulfur domain-containing protein 3, mitochondrial OS=Homo sapiens GN=CISD3 PE=1 SV=1	1	1	1	1	1	1	1	1	1	1	1	1	1	1	1	1	1	1	1	1	1	1	1	1	1	1	1	1	1	1	1	1	1	1	1	1	1	1	1	1	1	1	1	1
sp|P47985|UCRI_HUMAN;sp|P0C7P4|UCRIL_HUMAN	sp|P47985|UCRI_HUMAN;sp|P0C7P4|UCRIL_HUMAN	9;9	9;9	9;9	>sp|P47985|UCRI_HUMAN Cytochrome b-c1 complex subunit Rieske, mitochondrial OS=Homo sapiens GN=UQCRFS1 PE=1 SV=2;>sp|P0C7P4|UCRIL_HUMAN Putative cytochrome b-c1 complex subunit Rieske-like protein 1 OS=Homo sapiens GN=UQCRFS1P1 PE=5 SV=1	2	9	9	9	7	6	7	6	4	5	6	8	8	6	6	7	7	7	7	6	7	6	4	5	6	8	8	6	6	7	7	7	7	6	7	6	4	5	6	8	8	6	6	7
sp|P0CG05|LAC2_HUMAN;sp|P0CG06|LAC3_HUMAN;sp|P0CG04|LAC1_HUMAN;sp|P0CF74|LAC6_HUMAN;sp|A0M8Q6|LAC7_HUMAN	sp|P0CG05|LAC2_HUMAN;sp|P0CG06|LAC3_HUMAN	5;4;2;2;2	5;4;2;2;2	3;2;0;0;0	>sp|P0CG05|LAC2_HUMAN Ig lambda-2 chain C regions OS=Homo sapiens GN=IGLC2 PE=1 SV=1;>sp|P0CG06|LAC3_HUMAN Ig lambda-3 chain C regions OS=Homo sapiens GN=IGLC3 PE=1 SV=1	5	5	5	3	4	4	5	4	4	4	5	4	4	4	5	5	4	5	4	4	5	4	4	4	5	4	4	4	5	5	4	5	2	2	3	2	2	2	3	2	2	2	3	3
sp|P0CG12|CTF8A_HUMAN	sp|P0CG12|CTF8A_HUMAN	2	2	2	>sp|P0CG12|CTF8A_HUMAN Chromosome transmission fidelity protein 8 homolog isoform 2 OS=Homo sapiens GN=CHTF8 PE=1 SV=1	1	2	2	2	1	2	2	1	1	2	2	2	2	2	0	1	1	0	1	2	2	1	1	2	2	2	2	2	0	1	1	0	1	2	2	1	1	2	2	2	2	2	0	1
sp|P0CG30|GSTT2_HUMAN;sp|P0CG29|GST2_HUMAN	sp|P0CG30|GSTT2_HUMAN;sp|P0CG29|GST2_HUMAN	2;2	2;2	2;2	>sp|P0CG30|GSTT2_HUMAN Glutathione S-transferase theta-2B OS=Homo sapiens GN=GSTT2B PE=1 SV=1;>sp|P0CG29|GST2_HUMAN Glutathione S-transferase theta-2 OS=Homo sapiens GN=GSTT2 PE=1 SV=1	2	2	2	2	0	0	0	0	0	0	0	0	0	0	2	0	1	0	0	0	0	0	0	0	0	0	0	0	2	0	1	0	0	0	0	0	0	0	0	0	0	0	2	0
sp|P0CG35|TB15B_HUMAN;sp|P0CG34|TB15A_HUMAN	sp|P0CG35|TB15B_HUMAN;sp|P0CG34|TB15A_HUMAN	1;1	1;1	1;1	>sp|P0CG35|TB15B_HUMAN Thymosin beta-15B OS=Homo sapiens GN=TMSB15B PE=1 SV=1;>sp|P0CG34|TB15A_HUMAN Thymosin beta-15A OS=Homo sapiens GN=TMSB15A PE=1 SV=1	2	1	1	1	1	1	1	0	1	1	1	1	1	1	1	1	1	1	1	1	1	0	1	1	1	1	1	1	1	1	1	1	1	1	1	0	1	1	1	1	1	1	1	1
sp|P0CG38|POTEI_HUMAN;sp|P0CG39|POTEJ_HUMAN	sp|P0CG38|POTEI_HUMAN;sp|P0CG39|POTEJ_HUMAN	11;8	1;1	0;0	>sp|P0CG38|POTEI_HUMAN POTE ankyrin domain family member I OS=Homo sapiens GN=POTEI PE=3 SV=1;>sp|P0CG39|POTEJ_HUMAN POTE ankyrin domain family member J OS=Homo sapiens GN=POTEJ PE=3 SV=1	2	11	1	0	10	11	11	9	9	11	10	11	11	11	10	11	11	11	1	1	1	0	0	1	0	1	1	1	1	1	1	1	0	0	0	0	0	0	0	0	0	0	0	0
sp|P0DJ93|SIM13_HUMAN	sp|P0DJ93|SIM13_HUMAN	1	1	1	>sp|P0DJ93|SIM13_HUMAN Small integral membrane protein 13 OS=Homo sapiens GN=SMIM13 PE=3 SV=1	1	1	1	1	0	0	0	0	1	1	0	1	1	0	1	0	0	1	0	0	0	0	1	1	0	1	1	0	1	0	0	1	0	0	0	0	1	1	0	1	1	0	1	0
sp|P0DJI8|SAA1_HUMAN	sp|P0DJI8|SAA1_HUMAN	1	1	1	>sp|P0DJI8|SAA1_HUMAN Serum amyloid A-1 protein OS=Homo sapiens GN=SAA1 PE=1 SV=1	1	1	1	1	1	0	0	0	1	0	1	0	0	0	0	0	0	0	1	0	0	0	1	0	1	0	0	0	0	0	0	0	1	0	0	0	1	0	1	0	0	0	0	0
sp|P0DMV9|HS71B_HUMAN;sp|P0DMV8|HS71A_HUMAN	sp|P0DMV9|HS71B_HUMAN;sp|P0DMV8|HS71A_HUMAN	39;39	34;34	20;20	>sp|P0DMV9|HS71B_HUMAN Heat shock 70 kDa protein 1B OS=Homo sapiens GN=HSPA1B PE=1 SV=1;>sp|P0DMV8|HS71A_HUMAN Heat shock 70 kDa protein 1A OS=Homo sapiens GN=HSPA1A PE=1 SV=1	2	39	34	20	37	31	33	25	37	35	30	36	31	29	36	29	35	36	32	27	28	22	32	30	27	31	27	26	31	25	30	31	18	15	16	13	18	17	14	17	16	15	17	12
sp|Q01081|U2AF1_HUMAN;sp|P0DN76|U2AF5_HUMAN	sp|Q01081|U2AF1_HUMAN;sp|P0DN76|U2AF5_HUMAN	1;1	1;1	1;1	>sp|Q01081|U2AF1_HUMAN Splicing factor U2AF 35 kDa subunit OS=Homo sapiens GN=U2AF1 PE=1 SV=3;>sp|P0DN76|U2AF5_HUMAN Splicing factor U2AF 35 kDa subunit-like protein OS=Homo sapiens GN=U2AF1L5 PE=1 SV=1	2	1	1	1	1	0	0	0	0	1	0	1	1	0	0	0	0	1	1	0	0	0	0	1	0	1	1	0	0	0	0	1	1	0	0	0	0	1	0	1	1	0	0	0
sp|P10153|RNAS2_HUMAN	sp|P10153|RNAS2_HUMAN	1	1	1	>sp|P10153|RNAS2_HUMAN Non-secretory ribonuclease OS=Homo sapiens GN=RNASE2 PE=1 SV=2	1	1	1	1	0	0	1	0	0	0	1	0	1	0	0	1	1	1	0	0	1	0	0	0	1	0	1	0	0	1	1	1	0	0	1	0	0	0	1	0	1	0	0	1
sp|P10155|RO60_HUMAN	sp|P10155|RO60_HUMAN	7	7	7	>sp|P10155|RO60_HUMAN 60 kDa SS-A/Ro ribonucleoprotein OS=Homo sapiens GN=TROVE2 PE=1 SV=2	1	7	7	7	6	4	4	1	5	5	1	6	3	1	6	4	5	6	6	4	4	1	5	5	1	6	3	1	6	4	5	6	6	4	4	1	5	5	1	6	3	1	6	4
sp|P10253|LYAG_HUMAN	sp|P10253|LYAG_HUMAN	11	11	11	>sp|P10253|LYAG_HUMAN Lysosomal alpha-glucosidase OS=Homo sapiens GN=GAA PE=1 SV=4	1	11	11	11	9	9	9	6	7	6	5	6	8	6	7	7	10	10	9	9	9	6	7	6	5	6	8	6	7	7	10	10	9	9	9	6	7	6	5	6	8	6	7	7
sp|P10301|RRAS_HUMAN	sp|P10301|RRAS_HUMAN	1	1	1	>sp|P10301|RRAS_HUMAN Ras-related protein R-Ras OS=Homo sapiens GN=RRAS PE=1 SV=1	1	1	1	1	0	0	0	0	0	0	0	0	0	0	1	0	0	0	0	0	0	0	0	0	0	0	0	0	1	0	0	0	0	0	0	0	0	0	0	0	0	0	1	0
sp|P10316|1A69_HUMAN;sp|P01891|1A68_HUMAN	sp|P10316|1A69_HUMAN;sp|P01891|1A68_HUMAN	15;13	2;0	0;0	>sp|P10316|1A69_HUMAN HLA class I histocompatibility antigen, A-69 alpha chain OS=Homo sapiens GN=HLA-A PE=1 SV=2;>sp|P01891|1A68_HUMAN HLA class I histocompatibility antigen, A-68 alpha chain OS=Homo sapiens GN=HLA-A PE=1 SV=4	2	15	2	0	8	6	10	7	8	5	7	3	7	8	14	11	12	8	2	1	0	0	0	1	0	0	0	0	2	0	0	0	0	0	0	0	0	0	0	0	0	0	0	0
sp|P10412|H14_HUMAN	sp|P10412|H14_HUMAN	27	27	3	>sp|P10412|H14_HUMAN Histone H1.4 OS=Homo sapiens GN=HIST1H1E PE=1 SV=2	1	27	27	3	22	23	27	22	26	25	23	25	27	21	27	26	27	25	22	23	27	22	26	25	23	25	27	21	27	26	27	25	2	2	3	2	3	2	2	2	3	2	3	3
sp|P10415|BCL2_HUMAN	sp|P10415|BCL2_HUMAN	1	1	1	>sp|P10415|BCL2_HUMAN Apoptosis regulator Bcl-2 OS=Homo sapiens GN=BCL2 PE=1 SV=2	1	1	1	1	1	0	0	1	0	1	0	1	1	0	1	1	1	0	1	0	0	1	0	1	0	1	1	0	1	1	1	0	1	0	0	1	0	1	0	1	1	0	1	1
sp|P10515|ODP2_HUMAN	sp|P10515|ODP2_HUMAN	8	8	8	>sp|P10515|ODP2_HUMAN Dihydrolipoyllysine-residue acetyltransferase component of pyruvate dehydrogenase complex, mitochondrial OS=Homo sapiens GN=DLAT PE=1 SV=3	1	8	8	8	5	2	1	1	4	1	1	4	2	1	8	2	4	4	5	2	1	1	4	1	1	4	2	1	8	2	4	4	5	2	1	1	4	1	1	4	2	1	8	2
sp|P10523|ARRS_HUMAN	sp|P10523|ARRS_HUMAN	1	1	1	>sp|P10523|ARRS_HUMAN S-arrestin OS=Homo sapiens GN=SAG PE=1 SV=3	1	1	1	1	0	0	0	0	0	1	1	0	0	0	0	0	0	0	0	0	0	0	0	1	1	0	0	0	0	0	0	0	0	0	0	0	0	1	1	0	0	0	0	0
sp|P10599|THIO_HUMAN	sp|P10599|THIO_HUMAN	3	3	3	>sp|P10599|THIO_HUMAN Thioredoxin OS=Homo sapiens GN=TXN PE=1 SV=3	1	3	3	3	3	3	3	3	3	3	3	3	3	3	3	3	3	3	3	3	3	3	3	3	3	3	3	3	3	3	3	3	3	3	3	3	3	3	3	3	3	3	3	3
sp|P10606|COX5B_HUMAN	sp|P10606|COX5B_HUMAN	6	6	6	>sp|P10606|COX5B_HUMAN Cytochrome c oxidase subunit 5B, mitochondrial OS=Homo sapiens GN=COX5B PE=1 SV=2	1	6	6	6	5	4	6	4	5	4	5	5	5	4	5	5	5	5	5	4	6	4	5	4	5	5	5	4	5	5	5	5	5	4	6	4	5	4	5	5	5	4	5	5
sp|P10619|PPGB_HUMAN	sp|P10619|PPGB_HUMAN	3	3	3	>sp|P10619|PPGB_HUMAN Lysosomal protective protein OS=Homo sapiens GN=CTSA PE=1 SV=2	1	3	3	3	3	2	3	2	3	3	1	3	3	1	2	1	2	2	3	2	3	2	3	3	1	3	3	1	2	1	2	2	3	2	3	2	3	3	1	3	3	1	2	1
sp|P10620|MGST1_HUMAN	sp|P10620|MGST1_HUMAN	1	1	1	>sp|P10620|MGST1_HUMAN Microsomal glutathione S-transferase 1 OS=Homo sapiens GN=MGST1 PE=1 SV=1	1	1	1	1	0	0	1	0	0	0	0	0	0	1	0	0	0	0	0	0	1	0	0	0	0	0	0	1	0	0	0	0	0	0	1	0	0	0	0	0	0	1	0	0
sp|P10644|KAP0_HUMAN;sp|P31321|KAP1_HUMAN	sp|P10644|KAP0_HUMAN	13;3	13;3	13;3	>sp|P10644|KAP0_HUMAN cAMP-dependent protein kinase type I-alpha regulatory subunit OS=Homo sapiens GN=PRKAR1A PE=1 SV=1	2	13	13	13	12	9	7	7	11	10	8	10	12	8	9	10	9	11	12	9	7	7	11	10	8	10	12	8	9	10	9	11	12	9	7	7	11	10	8	10	12	8	9	10
sp|P10768|ESTD_HUMAN	sp|P10768|ESTD_HUMAN	7	7	7	>sp|P10768|ESTD_HUMAN S-formylglutathione hydrolase OS=Homo sapiens GN=ESD PE=1 SV=2	1	7	7	7	5	5	5	2	7	4	4	7	4	5	7	7	6	6	5	5	5	2	7	4	4	7	4	5	7	7	6	6	5	5	5	2	7	4	4	7	4	5	7	7
sp|P10809|CH60_HUMAN	sp|P10809|CH60_HUMAN	48	48	48	>sp|P10809|CH60_HUMAN 60 kDa heat shock protein, mitochondrial OS=Homo sapiens GN=HSPD1 PE=1 SV=2	1	48	48	48	44	34	33	24	39	39	22	39	37	28	46	36	38	38	44	34	33	24	39	39	22	39	37	28	46	36	38	38	44	34	33	24	39	39	22	39	37	28	46	36
sp|P10909|CLUS_HUMAN	sp|P10909|CLUS_HUMAN	11	11	11	>sp|P10909|CLUS_HUMAN Clusterin OS=Homo sapiens GN=CLU PE=1 SV=1	1	11	11	11	5	8	7	4	7	6	7	7	2	7	7	8	9	10	5	8	7	4	7	6	7	7	2	7	7	8	9	10	5	8	7	4	7	6	7	7	2	7	7	8
sp|P11021|GRP78_HUMAN	sp|P11021|GRP78_HUMAN	44	42	42	>sp|P11021|GRP78_HUMAN 78 kDa glucose-regulated protein OS=Homo sapiens GN=HSPA5 PE=1 SV=2	1	44	42	42	37	34	32	34	40	34	25	34	36	31	41	35	36	42	35	33	30	33	38	32	25	32	34	31	39	33	34	40	35	33	30	33	38	32	25	32	34	31	39	33
sp|P11047|LAMC1_HUMAN	sp|P11047|LAMC1_HUMAN	1	1	1	>sp|P11047|LAMC1_HUMAN Laminin subunit gamma-1 OS=Homo sapiens GN=LAMC1 PE=1 SV=3	1	1	1	1	1	0	0	0	0	0	0	1	0	1	0	0	0	1	1	0	0	0	0	0	0	1	0	1	0	0	0	1	1	0	0	0	0	0	0	1	0	1	0	0
sp|P11137|MTAP2_HUMAN	sp|P11137|MTAP2_HUMAN	6	6	6	>sp|P11137|MTAP2_HUMAN Microtubule-associated protein 2 OS=Homo sapiens GN=MAP2 PE=1 SV=4	1	6	6	6	5	3	4	3	4	3	4	4	3	3	4	1	2	5	5	3	4	3	4	3	4	4	3	3	4	1	2	5	5	3	4	3	4	3	4	4	3	3	4	1
sp|P11142|HSP7C_HUMAN	sp|P11142|HSP7C_HUMAN	46	46	33	>sp|P11142|HSP7C_HUMAN Heat shock cognate 71 kDa protein OS=Homo sapiens GN=HSPA8 PE=1 SV=1	1	46	46	33	45	40	41	38	45	41	30	42	41	31	45	44	44	44	45	40	41	38	45	41	30	42	41	31	45	44	44	44	32	28	28	27	32	29	23	29	29	23	32	32
sp|P11166|GTR1_HUMAN	sp|P11166|GTR1_HUMAN	2	2	2	>sp|P11166|GTR1_HUMAN Solute carrier family 2, facilitated glucose transporter member 1 OS=Homo sapiens GN=SLC2A1 PE=1 SV=2	1	2	2	2	2	2	2	2	1	1	2	2	2	2	2	2	2	2	2	2	2	2	1	1	2	2	2	2	2	2	2	2	2	2	2	2	1	1	2	2	2	2	2	2
sp|P11169|GTR3_HUMAN;sp|Q8TDB8|GTR14_HUMAN	sp|P11169|GTR3_HUMAN;sp|Q8TDB8|GTR14_HUMAN	1;1	1;1	1;1	>sp|P11169|GTR3_HUMAN Solute carrier family 2, facilitated glucose transporter member 3 OS=Homo sapiens GN=SLC2A3 PE=1 SV=1;>sp|Q8TDB8|GTR14_HUMAN Solute carrier family 2, facilitated glucose transporter member 14 OS=Homo sapiens GN=SLC2A14 PE=2 SV=1	2	1	1	1	0	0	0	0	0	0	0	0	0	0	0	1	1	1	0	0	0	0	0	0	0	0	0	0	0	1	1	1	0	0	0	0	0	0	0	0	0	0	0	1
sp|P11171|41_HUMAN	sp|P11171|41_HUMAN	3	3	3	>sp|P11171|41_HUMAN Protein 4.1 OS=Homo sapiens GN=EPB41 PE=1 SV=4	1	3	3	3	3	0	1	0	0	1	0	1	1	1	1	1	1	0	3	0	1	0	0	1	0	1	1	1	1	1	1	0	3	0	1	0	0	1	0	1	1	1	1	1
sp|P11172|UMPS_HUMAN	sp|P11172|UMPS_HUMAN	3	3	3	>sp|P11172|UMPS_HUMAN Uridine 5-monophosphate synthase OS=Homo sapiens GN=UMPS PE=1 SV=1	1	3	3	3	2	1	2	0	3	3	1	3	2	2	3	1	3	1	2	1	2	0	3	3	1	3	2	2	3	1	3	1	2	1	2	0	3	3	1	3	2	2	3	1
sp|P11177|ODPB_HUMAN	sp|P11177|ODPB_HUMAN	7	7	7	>sp|P11177|ODPB_HUMAN Pyruvate dehydrogenase E1 component subunit beta, mitochondrial OS=Homo sapiens GN=PDHB PE=1 SV=3	1	7	7	7	4	5	5	4	6	5	4	5	6	5	7	6	6	5	4	5	5	4	6	5	4	5	6	5	7	6	6	5	4	5	5	4	6	5	4	5	6	5	7	6
sp|P11215|ITAM_HUMAN	sp|P11215|ITAM_HUMAN	5	5	5	>sp|P11215|ITAM_HUMAN Integrin alpha-M OS=Homo sapiens GN=ITGAM PE=1 SV=2	1	5	5	5	2	0	3	0	0	0	3	0	3	0	2	4	3	4	2	0	3	0	0	0	3	0	3	0	2	4	3	4	2	0	3	0	0	0	3	0	3	0	2	4
sp|P11216|PYGB_HUMAN	sp|P11216|PYGB_HUMAN	32	32	22	>sp|P11216|PYGB_HUMAN Glycogen phosphorylase, brain form OS=Homo sapiens GN=PYGB PE=1 SV=5	1	32	32	22	26	26	18	19	24	28	20	24	27	21	24	26	30	26	26	26	18	19	24	28	20	24	27	21	24	26	30	26	17	17	10	13	15	18	13	14	17	12	16	16
sp|P11233|RALA_HUMAN	sp|P11233|RALA_HUMAN	4	1	1	>sp|P11233|RALA_HUMAN Ras-related protein Ral-A OS=Homo sapiens GN=RALA PE=1 SV=1	1	4	1	1	4	2	4	1	3	3	2	3	2	2	3	4	3	4	1	0	1	0	1	1	0	1	0	0	1	1	1	1	1	0	1	0	1	1	0	1	0	0	1	1
sp|P11234|RALB_HUMAN	sp|P11234|RALB_HUMAN	6	6	3	>sp|P11234|RALB_HUMAN Ras-related protein Ral-B OS=Homo sapiens GN=RALB PE=1 SV=1	1	6	6	3	6	4	5	2	3	4	2	4	3	4	4	6	4	5	6	4	5	2	3	4	2	4	3	4	4	6	4	5	3	2	2	1	1	2	0	2	1	2	2	3
sp|P11277|SPTB1_HUMAN	sp|P11277|SPTB1_HUMAN	8	8	8	>sp|P11277|SPTB1_HUMAN Spectrin beta chain, erythrocytic OS=Homo sapiens GN=SPTB PE=1 SV=5	1	8	8	8	7	0	3	0	0	0	1	0	0	0	0	0	0	1	7	0	3	0	0	0	1	0	0	0	0	0	0	1	7	0	3	0	0	0	1	0	0	0	0	0
sp|P11279|LAMP1_HUMAN	sp|P11279|LAMP1_HUMAN	2	2	2	>sp|P11279|LAMP1_HUMAN Lysosome-associated membrane glycoprotein 1 OS=Homo sapiens GN=LAMP1 PE=1 SV=3	1	2	2	2	2	1	1	1	1	1	0	1	1	1	1	1	1	1	2	1	1	1	1	1	0	1	1	1	1	1	1	1	2	1	1	1	1	1	0	1	1	1	1	1
sp|P11310|ACADM_HUMAN	sp|P11310|ACADM_HUMAN	11	11	11	>sp|P11310|ACADM_HUMAN Medium-chain specific acyl-CoA dehydrogenase, mitochondrial OS=Homo sapiens GN=ACADM PE=1 SV=1	1	11	11	11	9	9	11	3	7	6	7	9	9	10	9	8	9	10	9	9	11	3	7	6	7	9	9	10	9	8	9	10	9	9	11	3	7	6	7	9	9	10	9	8
sp|P11387|TOP1_HUMAN;sp|Q969P6|TOP1M_HUMAN	sp|P11387|TOP1_HUMAN	6;2	6;2	6;2	>sp|P11387|TOP1_HUMAN DNA topoisomerase 1 OS=Homo sapiens GN=TOP1 PE=1 SV=2	2	6	6	6	3	2	3	1	4	4	1	3	3	1	5	4	5	3	3	2	3	1	4	4	1	3	3	1	5	4	5	3	3	2	3	1	4	4	1	3	3	1	5	4
sp|P11413|G6PD_HUMAN	sp|P11413|G6PD_HUMAN	11	11	11	>sp|P11413|G6PD_HUMAN Glucose-6-phosphate 1-dehydrogenase OS=Homo sapiens GN=G6PD PE=1 SV=4	1	11	11	11	7	7	9	5	8	10	9	8	6	10	8	10	10	9	7	7	9	5	8	10	9	8	6	10	8	10	10	9	7	7	9	5	8	10	9	8	6	10	8	10
sp|P11498|PYC_HUMAN	sp|P11498|PYC_HUMAN	3	3	3	>sp|P11498|PYC_HUMAN Pyruvate carboxylase, mitochondrial OS=Homo sapiens GN=PC PE=1 SV=2	1	3	3	3	1	1	2	1	1	0	1	2	1	2	1	1	1	1	1	1	2	1	1	0	1	2	1	2	1	1	1	1	1	1	2	1	1	0	1	2	1	2	1	1
sp|P11532|DMD_HUMAN	sp|P11532|DMD_HUMAN	1	1	1	>sp|P11532|DMD_HUMAN Dystrophin OS=Homo sapiens GN=DMD PE=1 SV=3	1	1	1	1	1	0	0	0	0	1	0	1	0	0	0	0	0	0	1	0	0	0	0	1	0	1	0	0	0	0	0	0	1	0	0	0	0	1	0	1	0	0	0	0
sp|P11586|C1TC_HUMAN	sp|P11586|C1TC_HUMAN	26	26	25	>sp|P11586|C1TC_HUMAN C-1-tetrahydrofolate synthase, cytoplasmic OS=Homo sapiens GN=MTHFD1 PE=1 SV=3	1	26	26	25	17	13	15	9	21	18	10	19	20	10	21	18	21	20	17	13	15	9	21	18	10	19	20	10	21	18	21	20	17	12	14	8	20	17	9	18	19	9	21	17
sp|P11678|PERE_HUMAN	sp|P11678|PERE_HUMAN	12	8	8	>sp|P11678|PERE_HUMAN Eosinophil peroxidase OS=Homo sapiens GN=EPX PE=1 SV=2	1	12	8	8	0	1	6	1	2	2	9	1	6	1	4	6	1	7	0	1	6	1	0	1	7	0	2	1	2	2	0	3	0	1	6	1	0	1	7	0	2	1	2	2
sp|P33261|CP2CJ_HUMAN;sp|P11712|CP2C9_HUMAN	sp|P33261|CP2CJ_HUMAN;sp|P11712|CP2C9_HUMAN	1;1	1;1	1;1	>sp|P33261|CP2CJ_HUMAN Cytochrome P450 2C19 OS=Homo sapiens GN=CYP2C19 PE=1 SV=3;>sp|P11712|CP2C9_HUMAN Cytochrome P450 2C9 OS=Homo sapiens GN=CYP2C9 PE=1 SV=3	2	1	1	1	0	0	1	0	0	1	0	0	1	1	1	1	0	0	0	0	1	0	0	1	0	0	1	1	1	1	0	0	0	0	1	0	0	1	0	0	1	1	1	1
sp|P11717|MPRI_HUMAN	sp|P11717|MPRI_HUMAN	2	2	2	>sp|P11717|MPRI_HUMAN Cation-independent mannose-6-phosphate receptor OS=Homo sapiens GN=IGF2R PE=1 SV=3	1	2	2	2	2	0	1	0	0	0	0	0	0	0	2	0	0	1	2	0	1	0	0	0	0	0	0	0	2	0	0	1	2	0	1	0	0	0	0	0	0	0	2	0
sp|P11766|ADHX_HUMAN	sp|P11766|ADHX_HUMAN	7	7	7	>sp|P11766|ADHX_HUMAN Alcohol dehydrogenase class-3 OS=Homo sapiens GN=ADH5 PE=1 SV=4	1	7	7	7	6	6	6	1	7	6	4	7	7	3	5	6	6	7	6	6	6	1	7	6	4	7	7	3	5	6	6	7	6	6	6	1	7	6	4	7	7	3	5	6
sp|P11802|CDK4_HUMAN	sp|P11802|CDK4_HUMAN	2	1	1	>sp|P11802|CDK4_HUMAN Cyclin-dependent kinase 4 OS=Homo sapiens GN=CDK4 PE=1 SV=2	1	2	1	1	2	0	0	1	2	2	1	2	1	0	1	1	2	2	1	0	0	0	1	1	1	1	1	0	0	0	1	1	1	0	0	0	1	1	1	1	1	0	0	0
sp|P11908|PRPS2_HUMAN;sp|P21108|PRPS3_HUMAN	sp|P11908|PRPS2_HUMAN	3;1	3;1	1;0	>sp|P11908|PRPS2_HUMAN Ribose-phosphate pyrophosphokinase 2 OS=Homo sapiens GN=PRPS2 PE=1 SV=2	2	3	3	1	2	1	2	1	2	3	1	2	3	2	2	2	3	3	2	1	2	1	2	3	1	2	3	2	2	2	3	3	1	1	1	1	0	1	1	1	1	1	1	1
sp|P11940|PABP1_HUMAN;sp|Q9H361|PABP3_HUMAN;sp|Q4VXU2|PAP1L_HUMAN;sp|Q5JQF8|PAP1M_HUMAN;sp|Q96DU9|PABP5_HUMAN	sp|P11940|PABP1_HUMAN	23;9;4;2;2	23;9;4;2;2	19;8;4;1;2	>sp|P11940|PABP1_HUMAN Polyadenylate-binding protein 1 OS=Homo sapiens GN=PABPC1 PE=1 SV=2	5	23	23	19	21	16	19	11	22	21	14	19	20	15	21	21	21	20	21	16	19	11	22	21	14	19	20	15	21	21	21	20	17	12	16	8	18	17	10	16	17	11	17	17
sp|P12004|PCNA_HUMAN	sp|P12004|PCNA_HUMAN	8	8	8	>sp|P12004|PCNA_HUMAN Proliferating cell nuclear antigen OS=Homo sapiens GN=PCNA PE=1 SV=1	1	8	8	8	3	5	4	3	5	6	3	5	4	2	5	6	5	8	3	5	4	3	5	6	3	5	4	2	5	6	5	8	3	5	4	3	5	6	3	5	4	2	5	6
sp|P12036|NFH_HUMAN	sp|P12036|NFH_HUMAN	2	1	1	>sp|P12036|NFH_HUMAN Neurofilament heavy polypeptide OS=Homo sapiens GN=NEFH PE=1 SV=4	1	2	1	1	1	1	1	1	1	1	1	1	1	1	2	1	1	1	0	0	0	0	0	0	0	0	0	0	1	0	0	0	0	0	0	0	0	0	0	0	0	0	1	0
sp|P12074|CX6A1_HUMAN	sp|P12074|CX6A1_HUMAN	3	3	3	>sp|P12074|CX6A1_HUMAN Cytochrome c oxidase subunit 6A1, mitochondrial OS=Homo sapiens GN=COX6A1 PE=1 SV=4	1	3	3	3	3	3	3	1	2	2	2	3	3	2	3	3	3	3	3	3	3	1	2	2	2	3	3	2	3	3	3	3	3	3	3	1	2	2	2	3	3	2	3	3
sp|P12081|SYHC_HUMAN	sp|P12081|SYHC_HUMAN	9	9	8	>sp|P12081|SYHC_HUMAN Histidine--tRNA ligase, cytoplasmic OS=Homo sapiens GN=HARS PE=1 SV=2	1	9	9	8	6	5	7	3	7	4	2	7	6	6	7	7	6	7	6	5	7	3	7	4	2	7	6	6	7	7	6	7	5	4	6	3	7	4	2	6	5	5	6	6
sp|P12107|COBA1_HUMAN	sp|P12107|COBA1_HUMAN	1	1	1	>sp|P12107|COBA1_HUMAN Collagen alpha-1(XI) chain OS=Homo sapiens GN=COL11A1 PE=1 SV=4	1	1	1	1	0	0	1	0	1	0	0	0	0	0	0	0	0	0	0	0	1	0	1	0	0	0	0	0	0	0	0	0	0	0	1	0	1	0	0	0	0	0	0	0
sp|P12109|CO6A1_HUMAN	sp|P12109|CO6A1_HUMAN	23	23	23	>sp|P12109|CO6A1_HUMAN Collagen alpha-1(VI) chain OS=Homo sapiens GN=COL6A1 PE=1 SV=3	1	23	23	23	11	22	21	17	13	14	20	20	14	20	14	12	10	18	11	22	21	17	13	14	20	20	14	20	14	12	10	18	11	22	21	17	13	14	20	20	14	20	14	12
sp|P12110|CO6A2_HUMAN	sp|P12110|CO6A2_HUMAN	23	23	23	>sp|P12110|CO6A2_HUMAN Collagen alpha-2(VI) chain OS=Homo sapiens GN=COL6A2 PE=1 SV=4	1	23	23	23	14	23	17	16	12	10	22	16	11	20	14	15	9	20	14	23	17	16	12	10	22	16	11	20	14	15	9	20	14	23	17	16	12	10	22	16	11	20	14	15
sp|P12111|CO6A3_HUMAN	sp|P12111|CO6A3_HUMAN	143	143	143	>sp|P12111|CO6A3_HUMAN Collagen alpha-3(VI) chain OS=Homo sapiens GN=COL6A3 PE=1 SV=5	1	143	143	143	96	140	127	118	91	93	130	117	97	125	91	97	73	120	96	140	127	118	91	93	130	117	97	125	91	97	73	120	96	140	127	118	91	93	130	117	97	125	91	97
sp|P12235|ADT1_HUMAN	sp|P12235|ADT1_HUMAN	13	2	2	>sp|P12235|ADT1_HUMAN ADP/ATP translocase 1 OS=Homo sapiens GN=SLC25A4 PE=1 SV=4	1	13	2	2	11	12	9	9	11	13	7	10	12	9	13	10	12	12	1	2	1	1	1	2	0	2	2	2	2	0	2	1	1	2	1	1	1	2	0	2	2	2	2	0
sp|P12236|ADT3_HUMAN	sp|P12236|ADT3_HUMAN	21	7	6	>sp|P12236|ADT3_HUMAN ADP/ATP translocase 3 OS=Homo sapiens GN=SLC25A6 PE=1 SV=4	1	21	7	6	17	16	14	11	17	20	9	14	16	10	21	17	18	20	3	4	4	3	5	6	2	4	3	2	7	3	5	6	3	3	3	3	4	5	2	4	2	2	6	3
sp|P12268|IMDH2_HUMAN	sp|P12268|IMDH2_HUMAN	9	9	9	>sp|P12268|IMDH2_HUMAN Inosine-5-monophosphate dehydrogenase 2 OS=Homo sapiens GN=IMPDH2 PE=1 SV=2	1	9	9	9	8	8	6	6	9	9	5	8	7	6	9	9	8	9	8	8	6	6	9	9	5	8	7	6	9	9	8	9	8	8	6	6	9	9	5	8	7	6	9	9
sp|P12270|TPR_HUMAN	sp|P12270|TPR_HUMAN	4	4	4	>sp|P12270|TPR_HUMAN Nucleoprotein TPR OS=Homo sapiens GN=TPR PE=1 SV=3	1	4	4	4	3	0	0	0	1	0	0	0	0	0	4	1	1	3	3	0	0	0	1	0	0	0	0	0	4	1	1	3	3	0	0	0	1	0	0	0	0	0	4	1
sp|P12271|RLBP1_HUMAN	sp|P12271|RLBP1_HUMAN	11	11	11	>sp|P12271|RLBP1_HUMAN Retinaldehyde-binding protein 1 OS=Homo sapiens GN=RLBP1 PE=1 SV=2	1	11	11	11	1	1	0	0	11	2	0	1	2	1	0	1	1	4	1	1	0	0	11	2	0	1	2	1	0	1	1	4	1	1	0	0	11	2	0	1	2	1	0	1
sp|P12273|PIP_HUMAN	sp|P12273|PIP_HUMAN	2	2	2	>sp|P12273|PIP_HUMAN Prolactin-inducible protein OS=Homo sapiens GN=PIP PE=1 SV=1	1	2	2	2	0	2	0	0	0	0	2	0	1	1	1	0	0	0	0	2	0	0	0	0	2	0	1	1	1	0	0	0	0	2	0	0	0	0	2	0	1	1	1	0
sp|P12277|KCRB_HUMAN	sp|P12277|KCRB_HUMAN	5	5	5	>sp|P12277|KCRB_HUMAN Creatine kinase B-type OS=Homo sapiens GN=CKB PE=1 SV=1	1	5	5	5	0	5	3	1	0	0	4	2	0	5	0	0	0	0	0	5	3	1	0	0	4	2	0	5	0	0	0	0	0	5	3	1	0	0	4	2	0	5	0	0
sp|P12429|ANXA3_HUMAN	sp|P12429|ANXA3_HUMAN	7	7	7	>sp|P12429|ANXA3_HUMAN Annexin A3 OS=Homo sapiens GN=ANXA3 PE=1 SV=3	1	7	7	7	0	2	3	5	1	0	7	2	6	5	4	4	6	6	0	2	3	5	1	0	7	2	6	5	4	4	6	6	0	2	3	5	1	0	7	2	6	5	4	4
sp|P12532|KCRU_HUMAN	sp|P12532|KCRU_HUMAN	13	13	13	>sp|P12532|KCRU_HUMAN Creatine kinase U-type, mitochondrial OS=Homo sapiens GN=CKMT1A PE=1 SV=1	1	13	13	13	2	11	11	4	12	1	9	3	5	12	6	9	0	6	2	11	11	4	12	1	9	3	5	12	6	9	0	6	2	11	11	4	12	1	9	3	5	12	6	9
sp|P12694|ODBA_HUMAN	sp|P12694|ODBA_HUMAN	2	2	2	>sp|P12694|ODBA_HUMAN 2-oxoisovalerate dehydrogenase subunit alpha, mitochondrial OS=Homo sapiens GN=BCKDHA PE=1 SV=2	1	2	2	2	0	2	2	0	0	1	2	2	0	2	2	2	1	2	0	2	2	0	0	1	2	2	0	2	2	2	1	2	0	2	2	0	0	1	2	2	0	2	2	2
sp|P12724|ECP_HUMAN	sp|P12724|ECP_HUMAN	2	2	2	>sp|P12724|ECP_HUMAN Eosinophil cationic protein OS=Homo sapiens GN=RNASE3 PE=1 SV=2	1	2	2	2	1	0	2	1	0	0	2	0	2	0	2	2	2	2	1	0	2	1	0	0	2	0	2	0	2	2	2	2	1	0	2	1	0	0	2	0	2	0	2	2
sp|P12814|ACTN1_HUMAN;sp|Q08043|ACTN3_HUMAN;sp|P35609|ACTN2_HUMAN	sp|P12814|ACTN1_HUMAN	37;4;2	26;0;0	26;0;0	>sp|P12814|ACTN1_HUMAN Alpha-actinin-1 OS=Homo sapiens GN=ACTN1 PE=1 SV=2	3	37	26	26	26	24	22	18	32	21	22	19	21	26	25	29	31	35	17	16	16	12	22	14	16	10	16	18	15	21	22	25	17	16	16	12	22	14	16	10	16	18	15	21
sp|P12830|CADH1_HUMAN	sp|P12830|CADH1_HUMAN	2	1	1	>sp|P12830|CADH1_HUMAN Cadherin-1 OS=Homo sapiens GN=CDH1 PE=1 SV=3	1	2	1	1	0	2	1	0	1	0	1	0	0	1	0	0	1	2	0	1	0	0	0	0	0	0	0	0	0	0	0	1	0	1	0	0	0	0	0	0	0	0	0	0
sp|P12931|SRC_HUMAN;sp|Q9H3Y6|SRMS_HUMAN;sp|P42685|FRK_HUMAN;sp|P06239|LCK_HUMAN;sp|P06241|FYN_HUMAN;sp|P08581|MET_HUMAN	sp|P12931|SRC_HUMAN	5;1;1;1;1;1	5;1;1;1;1;1	3;0;0;0;0;0	>sp|P12931|SRC_HUMAN Proto-oncogene tyrosine-protein kinase Src OS=Homo sapiens GN=SRC PE=1 SV=3	6	5	5	3	2	1	0	0	4	3	0	4	2	0	3	1	2	2	2	1	0	0	4	3	0	4	2	0	3	1	2	2	1	0	0	0	3	2	0	2	1	0	2	0
sp|P12955|PEPD_HUMAN	sp|P12955|PEPD_HUMAN	5	5	5	>sp|P12955|PEPD_HUMAN Xaa-Pro dipeptidase OS=Homo sapiens GN=PEPD PE=1 SV=3	1	5	5	5	3	1	1	1	4	3	2	0	2	0	1	3	3	2	3	1	1	1	4	3	2	0	2	0	1	3	3	2	3	1	1	1	4	3	2	0	2	0	1	3
sp|P12956|XRCC6_HUMAN	sp|P12956|XRCC6_HUMAN	34	34	34	>sp|P12956|XRCC6_HUMAN X-ray repair cross-complementing protein 6 OS=Homo sapiens GN=XRCC6 PE=1 SV=2	1	34	34	34	26	25	27	19	30	27	21	27	28	17	29	27	30	29	26	25	27	19	30	27	21	27	28	17	29	27	30	29	26	25	27	19	30	27	21	27	28	17	29	27
sp|P13010|XRCC5_HUMAN	sp|P13010|XRCC5_HUMAN	31	31	31	>sp|P13010|XRCC5_HUMAN X-ray repair cross-complementing protein 5 OS=Homo sapiens GN=XRCC5 PE=1 SV=3	1	31	31	31	23	16	20	13	28	23	15	17	24	12	26	24	23	22	23	16	20	13	28	23	15	17	24	12	26	24	23	22	23	16	20	13	28	23	15	17	24	12	26	24
sp|P13073|COX41_HUMAN	sp|P13073|COX41_HUMAN	4	4	4	>sp|P13073|COX41_HUMAN Cytochrome c oxidase subunit 4 isoform 1, mitochondrial OS=Homo sapiens GN=COX4I1 PE=1 SV=1	1	4	4	4	4	4	4	4	4	3	4	4	4	3	4	4	4	4	4	4	4	4	4	3	4	4	4	3	4	4	4	4	4	4	4	4	4	3	4	4	4	3	4	4
sp|P13164|IFM1_HUMAN	sp|P13164|IFM1_HUMAN	1	1	1	>sp|P13164|IFM1_HUMAN Interferon-induced transmembrane protein 1 OS=Homo sapiens GN=IFITM1 PE=1 SV=3	1	1	1	1	0	1	1	1	1	0	1	1	1	1	1	1	1	1	0	1	1	1	1	0	1	1	1	1	1	1	1	1	0	1	1	1	1	0	1	1	1	1	1	1
sp|P13489|RINI_HUMAN	sp|P13489|RINI_HUMAN	3	3	3	>sp|P13489|RINI_HUMAN Ribonuclease inhibitor OS=Homo sapiens GN=RNH1 PE=1 SV=2	1	3	3	3	2	3	3	3	3	3	2	3	3	3	3	3	3	3	2	3	3	3	3	3	2	3	3	3	3	3	3	3	2	3	3	3	3	3	2	3	3	3	3	3
sp|P13611|CSPG2_HUMAN	sp|P13611|CSPG2_HUMAN	3	3	3	>sp|P13611|CSPG2_HUMAN Versican core protein OS=Homo sapiens GN=VCAN PE=1 SV=3	1	3	3	3	0	2	2	2	2	2	3	2	1	1	2	2	1	2	0	2	2	2	2	2	3	2	1	1	2	2	1	2	0	2	2	2	2	2	3	2	1	1	2	2
sp|P13639|EF2_HUMAN	sp|P13639|EF2_HUMAN	31	31	29	>sp|P13639|EF2_HUMAN Elongation factor 2 OS=Homo sapiens GN=EEF2 PE=1 SV=4	1	31	31	29	28	24	25	24	27	28	22	27	28	20	30	26	31	28	28	24	25	24	27	28	22	27	28	20	30	26	31	28	26	22	23	22	25	26	20	25	26	18	28	24
sp|P13667|PDIA4_HUMAN	sp|P13667|PDIA4_HUMAN	23	23	23	>sp|P13667|PDIA4_HUMAN Protein disulfide-isomerase A4 OS=Homo sapiens GN=PDIA4 PE=1 SV=2	1	23	23	23	21	18	18	11	18	17	7	18	19	10	21	19	20	21	21	18	18	11	18	17	7	18	19	10	21	19	20	21	21	18	18	11	18	17	7	18	19	10	21	19
sp|P13674|P4HA1_HUMAN	sp|P13674|P4HA1_HUMAN	6	6	6	>sp|P13674|P4HA1_HUMAN Prolyl 4-hydroxylase subunit alpha-1 OS=Homo sapiens GN=P4HA1 PE=1 SV=2	1	6	6	6	5	3	3	0	3	4	0	4	3	1	4	3	5	4	5	3	3	0	3	4	0	4	3	1	4	3	5	4	5	3	3	0	3	4	0	4	3	1	4	3
sp|P13686|PPA5_HUMAN	sp|P13686|PPA5_HUMAN	3	3	3	>sp|P13686|PPA5_HUMAN Tartrate-resistant acid phosphatase type 5 OS=Homo sapiens GN=ACP5 PE=1 SV=3	1	3	3	3	3	0	3	2	3	2	0	2	2	2	2	3	2	3	3	0	3	2	3	2	0	2	2	2	2	3	2	3	3	0	3	2	3	2	0	2	2	2	2	3
sp|P13688|CEAM1_HUMAN;sp|P31997|CEAM8_HUMAN;sp|P06731|CEAM5_HUMAN	sp|P13688|CEAM1_HUMAN	4;1;1	4;1;1	4;1;1	>sp|P13688|CEAM1_HUMAN Carcinoembryonic antigen-related cell adhesion molecule 1 OS=Homo sapiens GN=CEACAM1 PE=1 SV=2	3	4	4	4	1	0	1	0	1	0	0	0	1	0	0	4	4	2	1	0	1	0	1	0	0	0	1	0	0	4	4	2	1	0	1	0	1	0	0	0	1	0	0	4
sp|P13693|TCTP_HUMAN;sp|Q56UQ5|TPT1L_HUMAN;sp|Q9HAU6|TCTP8_HUMAN	sp|P13693|TCTP_HUMAN	8;3;1	8;3;1	8;3;1	>sp|P13693|TCTP_HUMAN Translationally-controlled tumor protein OS=Homo sapiens GN=TPT1 PE=1 SV=1	3	8	8	8	5	4	5	3	8	5	4	5	7	4	8	7	8	7	5	4	5	3	8	5	4	5	7	4	8	7	8	7	5	4	5	3	8	5	4	5	7	4	8	7
sp|P13716|HEM2_HUMAN	sp|P13716|HEM2_HUMAN	4	4	4	>sp|P13716|HEM2_HUMAN Delta-aminolevulinic acid dehydratase OS=Homo sapiens GN=ALAD PE=1 SV=1	1	4	4	4	3	4	3	2	4	3	4	4	4	2	4	4	4	4	3	4	3	2	4	3	4	4	4	2	4	4	4	4	3	4	3	2	4	3	4	4	4	2	4	4
sp|P13746|1A11_HUMAN	sp|P13746|1A11_HUMAN	18	1	1	>sp|P13746|1A11_HUMAN HLA class I histocompatibility antigen, A-11 alpha chain OS=Homo sapiens GN=HLA-A PE=1 SV=1	1	18	1	1	10	9	15	12	9	4	10	7	11	13	12	16	17	13	1	0	1	1	0	0	0	0	0	1	0	0	0	0	1	0	1	1	0	0	0	0	0	1	0	0
sp|P13747|HLAE_HUMAN	sp|P13747|HLAE_HUMAN	4	1	1	>sp|P13747|HLAE_HUMAN HLA class I histocompatibility antigen, alpha chain E OS=Homo sapiens GN=HLA-E PE=1 SV=3	1	4	1	1	2	2	1	0	1	0	0	0	2	0	3	2	3	2	0	0	0	0	0	0	0	0	0	0	1	0	1	0	0	0	0	0	0	0	0	0	0	0	1	0
sp|P13760|2B14_HUMAN	sp|P13760|2B14_HUMAN	5	2	2	>sp|P13760|2B14_HUMAN HLA class II histocompatibility antigen, DRB1-4 beta chain OS=Homo sapiens GN=HLA-DRB1 PE=1 SV=1	1	5	2	2	2	4	2	3	3	4	5	0	2	2	2	3	2	4	0	2	0	0	1	2	2	0	0	0	0	0	0	2	0	2	0	0	1	2	2	0	0	0	0	0
sp|P13761|2B17_HUMAN;sp|Q9TQE0|2B19_HUMAN	sp|P13761|2B17_HUMAN;sp|Q9TQE0|2B19_HUMAN	7;5	4;2	3;2	>sp|P13761|2B17_HUMAN HLA class II histocompatibility antigen, DRB1-7 beta chain OS=Homo sapiens GN=HLA-DRB1 PE=1 SV=1;>sp|Q9TQE0|2B19_HUMAN HLA class II histocompatibility antigen, DRB1-9 beta chain OS=Homo sapiens GN=HLA-DRB1 PE=1 SV=1	2	7	4	3	2	2	2	6	4	2	5	0	2	3	2	7	2	4	0	0	0	3	2	0	2	0	0	1	0	4	0	2	0	0	0	2	2	0	2	0	0	1	0	3
sp|P13762|DRB4_HUMAN	sp|P13762|DRB4_HUMAN	2	1	1	>sp|P13762|DRB4_HUMAN HLA class II histocompatibility antigen, DR beta 4 chain OS=Homo sapiens GN=HLA-DRB4 PE=1 SV=2	1	2	1	1	1	1	1	1	1	0	1	0	0	2	0	1	1	1	0	1	0	1	1	0	1	0	0	1	0	1	0	1	0	1	0	1	1	0	1	0	0	1	0	1
sp|P13796|PLSL_HUMAN	sp|P13796|PLSL_HUMAN	16	16	14	>sp|P13796|PLSL_HUMAN Plastin-2 OS=Homo sapiens GN=LCP1 PE=1 SV=6	1	16	16	14	9	6	11	5	8	6	5	7	13	9	13	15	15	14	9	6	11	5	8	6	5	7	13	9	13	15	15	14	8	5	9	4	7	5	4	5	12	8	11	13
sp|P13797|PLST_HUMAN;sp|Q14651|PLSI_HUMAN	sp|P13797|PLST_HUMAN	13;2	11;2	11;2	>sp|P13797|PLST_HUMAN Plastin-3 OS=Homo sapiens GN=PLS3 PE=1 SV=4	2	13	11	11	8	6	8	6	8	7	5	8	10	7	10	6	11	12	7	5	6	5	7	6	4	6	9	6	8	4	9	10	7	5	6	5	7	6	4	6	9	6	8	4
sp|P13798|ACPH_HUMAN	sp|P13798|ACPH_HUMAN	12	12	12	>sp|P13798|ACPH_HUMAN Acylamino-acid-releasing enzyme OS=Homo sapiens GN=APEH PE=1 SV=4	1	12	12	12	6	6	8	4	11	7	5	5	6	4	7	8	11	10	6	6	8	4	11	7	5	5	6	4	7	8	11	10	6	6	8	4	11	7	5	5	6	4	7	8
sp|P13804|ETFA_HUMAN	sp|P13804|ETFA_HUMAN	11	11	11	>sp|P13804|ETFA_HUMAN Electron transfer flavoprotein subunit alpha, mitochondrial OS=Homo sapiens GN=ETFA PE=1 SV=1	1	11	11	11	9	8	6	3	10	7	2	8	8	5	11	8	10	9	9	8	6	3	10	7	2	8	8	5	11	8	10	9	9	8	6	3	10	7	2	8	8	5	11	8
sp|P13807|GYS1_HUMAN	sp|P13807|GYS1_HUMAN	3	3	3	>sp|P13807|GYS1_HUMAN Glycogen [starch] synthase, muscle OS=Homo sapiens GN=GYS1 PE=1 SV=2	1	3	3	3	2	1	2	1	2	2	2	1	1	1	2	1	2	2	2	1	2	1	2	2	2	1	1	1	2	1	2	2	2	1	2	1	2	2	2	1	1	1	2	1
sp|P13861|KAP2_HUMAN;sp|P31323|KAP3_HUMAN	sp|P13861|KAP2_HUMAN	13;2	13;2	13;2	>sp|P13861|KAP2_HUMAN cAMP-dependent protein kinase type II-alpha regulatory subunit OS=Homo sapiens GN=PRKAR2A PE=1 SV=2	2	13	13	13	10	10	8	8	4	10	12	10	11	4	11	9	11	10	10	10	8	8	4	10	12	10	11	4	11	9	11	10	10	10	8	8	4	10	12	10	11	4	11	9
sp|P13984|T2FB_HUMAN	sp|P13984|T2FB_HUMAN	2	2	2	>sp|P13984|T2FB_HUMAN General transcription factor IIF subunit 2 OS=Homo sapiens GN=GTF2F2 PE=1 SV=2	1	2	2	2	0	1	1	0	2	0	0	2	2	0	2	2	2	1	0	1	1	0	2	0	0	2	2	0	2	2	2	1	0	1	1	0	2	0	0	2	2	0	2	2
sp|P14136|GFAP_HUMAN	sp|P14136|GFAP_HUMAN	14	10	10	>sp|P14136|GFAP_HUMAN Glial fibrillary acidic protein OS=Homo sapiens GN=GFAP PE=1 SV=1	1	14	10	10	1	3	2	2	1	2	3	1	2	2	13	1	14	2	0	0	0	0	0	0	0	0	0	0	10	0	10	0	0	0	0	0	0	0	0	0	0	0	10	0
sp|P14174|MIF_HUMAN	sp|P14174|MIF_HUMAN	6	6	6	>sp|P14174|MIF_HUMAN Macrophage migration inhibitory factor OS=Homo sapiens GN=MIF PE=1 SV=4	1	6	6	6	6	4	2	2	4	6	3	5	5	1	6	6	6	5	6	4	2	2	4	6	3	5	5	1	6	6	6	5	6	4	2	2	4	6	3	5	5	1	6	6
sp|P14209|CD99_HUMAN	sp|P14209|CD99_HUMAN	1	1	1	>sp|P14209|CD99_HUMAN CD99 antigen OS=Homo sapiens GN=CD99 PE=1 SV=1	1	1	1	1	0	0	1	1	0	1	0	1	0	1	0	1	1	1	0	0	1	1	0	1	0	1	0	1	0	1	1	1	0	0	1	1	0	1	0	1	0	1	0	1
sp|P14314|GLU2B_HUMAN	sp|P14314|GLU2B_HUMAN	13	13	13	>sp|P14314|GLU2B_HUMAN Glucosidase 2 subunit beta OS=Homo sapiens GN=PRKCSH PE=1 SV=2	1	13	13	13	10	8	9	10	11	8	10	9	10	8	12	12	11	12	10	8	9	10	11	8	10	9	10	8	12	12	11	12	10	8	9	10	11	8	10	9	10	8	12	12
sp|P14317|HCLS1_HUMAN	sp|P14317|HCLS1_HUMAN	9	9	9	>sp|P14317|HCLS1_HUMAN Hematopoietic lineage cell-specific protein OS=Homo sapiens GN=HCLS1 PE=1 SV=3	1	9	9	9	7	6	8	3	4	4	5	5	7	7	7	9	8	8	7	6	8	3	4	4	5	5	7	7	7	9	8	8	7	6	8	3	4	4	5	5	7	7	7	9
sp|P14324|FPPS_HUMAN	sp|P14324|FPPS_HUMAN	5	5	5	>sp|P14324|FPPS_HUMAN Farnesyl pyrophosphate synthase OS=Homo sapiens GN=FDPS PE=1 SV=4	1	5	5	5	3	5	4	4	5	3	4	3	4	5	4	5	5	4	3	5	4	4	5	3	4	3	4	5	4	5	5	4	3	5	4	4	5	3	4	3	4	5	4	5
sp|P14406|CX7A2_HUMAN	sp|P14406|CX7A2_HUMAN	2	2	2	>sp|P14406|CX7A2_HUMAN Cytochrome c oxidase subunit 7A2, mitochondrial OS=Homo sapiens GN=COX7A2 PE=1 SV=1	1	2	2	2	2	2	2	0	0	1	0	1	1	0	2	1	2	2	2	2	2	0	0	1	0	1	1	0	2	1	2	2	2	2	2	0	0	1	0	1	1	0	2	1
sp|P14543|NID1_HUMAN	sp|P14543|NID1_HUMAN	2	2	2	>sp|P14543|NID1_HUMAN Nidogen-1 OS=Homo sapiens GN=NID1 PE=1 SV=3	1	2	2	2	1	2	1	2	0	2	2	2	1	2	1	1	0	1	1	2	1	2	0	2	2	2	1	2	1	1	0	1	1	2	1	2	0	2	2	2	1	2	1	1
sp|P14550|AK1A1_HUMAN	sp|P14550|AK1A1_HUMAN	9	9	9	>sp|P14550|AK1A1_HUMAN Alcohol dehydrogenase [NADP(+)] OS=Homo sapiens GN=AKR1A1 PE=1 SV=3	1	9	9	9	8	9	9	6	8	9	8	7	9	6	8	9	9	9	8	9	9	6	8	9	8	7	9	6	8	9	9	9	8	9	9	6	8	9	8	7	9	6	8	9
sp|P14618|KPYM_HUMAN;sp|P30613|KPYR_HUMAN	sp|P14618|KPYM_HUMAN	48;2	48;2	48;2	>sp|P14618|KPYM_HUMAN Pyruvate kinase PKM OS=Homo sapiens GN=PKM PE=1 SV=4	2	48	48	48	38	38	39	37	46	34	33	35	38	37	37	42	45	44	38	38	39	37	46	34	33	35	38	37	37	42	45	44	38	38	39	37	46	34	33	35	38	37	37	42
sp|P14625|ENPL_HUMAN;sp|Q58FF3|ENPLL_HUMAN	sp|P14625|ENPL_HUMAN	48;9	46;9	46;9	>sp|P14625|ENPL_HUMAN Endoplasmin OS=Homo sapiens GN=HSP90B1 PE=1 SV=1	2	48	46	46	43	33	28	23	43	34	19	35	37	21	44	34	40	43	42	32	27	22	41	32	18	34	36	20	42	33	38	42	42	32	27	22	41	32	18	34	36	20	42	33
sp|P63162|RSMN_HUMAN;sp|P14678|RSMB_HUMAN	sp|P63162|RSMN_HUMAN;sp|P14678|RSMB_HUMAN	3;3	3;3	3;3	>sp|P63162|RSMN_HUMAN Small nuclear ribonucleoprotein-associated protein N OS=Homo sapiens GN=SNRPN PE=1 SV=1;>sp|P14678|RSMB_HUMAN Small nuclear ribonucleoprotein-associated proteins B and B OS=Homo sapiens GN=SNRPB PE=1 SV=2	2	3	3	3	3	2	3	2	3	3	2	3	3	2	3	3	3	3	3	2	3	2	3	3	2	3	3	2	3	3	3	3	3	2	3	2	3	3	2	3	3	2	3	3
sp|P14679|TYRO_HUMAN	sp|P14679|TYRO_HUMAN	3	3	3	>sp|P14679|TYRO_HUMAN Tyrosinase OS=Homo sapiens GN=TYR PE=1 SV=3	1	3	3	3	1	0	1	0	1	0	0	0	1	0	0	1	2	3	1	0	1	0	1	0	0	0	1	0	0	1	2	3	1	0	1	0	1	0	0	0	1	0	0	1
sp|P14735|IDE_HUMAN	sp|P14735|IDE_HUMAN	1	1	1	>sp|P14735|IDE_HUMAN Insulin-degrading enzyme OS=Homo sapiens GN=IDE PE=1 SV=4	1	1	1	1	0	0	1	1	0	0	0	0	0	0	1	0	0	1	0	0	1	1	0	0	0	0	0	0	1	0	0	1	0	0	1	1	0	0	0	0	0	0	1	0
sp|P14780|MMP9_HUMAN	sp|P14780|MMP9_HUMAN	5	5	5	>sp|P14780|MMP9_HUMAN Matrix metalloproteinase-9 OS=Homo sapiens GN=MMP9 PE=1 SV=3	1	5	5	5	1	0	0	1	0	1	2	0	3	0	1	2	1	4	1	0	0	1	0	1	2	0	3	0	1	2	1	4	1	0	0	1	0	1	2	0	3	0	1	2
sp|P14854|CX6B1_HUMAN	sp|P14854|CX6B1_HUMAN	3	3	3	>sp|P14854|CX6B1_HUMAN Cytochrome c oxidase subunit 6B1 OS=Homo sapiens GN=COX6B1 PE=1 SV=2	1	3	3	3	3	3	3	3	1	3	3	3	3	3	3	3	3	3	3	3	3	3	1	3	3	3	3	3	3	3	3	3	3	3	3	3	1	3	3	3	3	3	3	3
sp|P14866|HNRPL_HUMAN	sp|P14866|HNRPL_HUMAN	19	19	19	>sp|P14866|HNRPL_HUMAN Heterogeneous nuclear ribonucleoprotein L OS=Homo sapiens GN=HNRNPL PE=1 SV=2	1	19	19	19	17	11	15	6	18	17	8	15	15	9	17	18	16	16	17	11	15	6	18	17	8	15	15	9	17	18	16	16	17	11	15	6	18	17	8	15	15	9	17	18
sp|P14868|SYDC_HUMAN	sp|P14868|SYDC_HUMAN	17	17	17	>sp|P14868|SYDC_HUMAN Aspartate--tRNA ligase, cytoplasmic OS=Homo sapiens GN=DARS PE=1 SV=2	1	17	17	17	12	8	9	3	15	15	3	11	13	4	15	13	11	14	12	8	9	3	15	15	3	11	13	4	15	13	11	14	12	8	9	3	15	15	3	11	13	4	15	13
sp|P14902|I23O1_HUMAN	sp|P14902|I23O1_HUMAN	1	1	1	>sp|P14902|I23O1_HUMAN Indoleamine 2,3-dioxygenase 1 OS=Homo sapiens GN=IDO1 PE=1 SV=1	1	1	1	1	0	0	0	0	0	0	0	0	0	0	1	0	0	0	0	0	0	0	0	0	0	0	0	0	1	0	0	0	0	0	0	0	0	0	0	0	0	0	1	0
sp|P14921|ETS1_HUMAN	sp|P14921|ETS1_HUMAN	1	1	1	>sp|P14921|ETS1_HUMAN Protein C-ets-1 OS=Homo sapiens GN=ETS1 PE=1 SV=1	1	1	1	1	0	0	0	1	0	0	0	0	0	0	1	0	0	0	0	0	0	1	0	0	0	0	0	0	1	0	0	0	0	0	0	1	0	0	0	0	0	0	1	0
sp|P14923|PLAK_HUMAN	sp|P14923|PLAK_HUMAN	16	16	16	>sp|P14923|PLAK_HUMAN Junction plakoglobin OS=Homo sapiens GN=JUP PE=1 SV=3	1	16	16	16	2	7	9	16	2	1	8	8	4	11	0	0	2	7	2	7	9	16	2	1	8	8	4	11	0	0	2	7	2	7	9	16	2	1	8	8	4	11	0	0
sp|P14927|QCR7_HUMAN	sp|P14927|QCR7_HUMAN	6	6	6	>sp|P14927|QCR7_HUMAN Cytochrome b-c1 complex subunit 7 OS=Homo sapiens GN=UQCRB PE=1 SV=2	1	6	6	6	5	4	4	4	3	3	2	5	4	3	4	3	4	4	5	4	4	4	3	3	2	5	4	3	4	3	4	4	5	4	4	4	3	3	2	5	4	3	4	3
sp|P15088|CBPA3_HUMAN	sp|P15088|CBPA3_HUMAN	10	10	10	>sp|P15088|CBPA3_HUMAN Mast cell carboxypeptidase A OS=Homo sapiens GN=CPA3 PE=1 SV=2	1	10	10	10	1	10	10	9	2	1	8	6	8	10	5	4	0	8	1	10	10	9	2	1	8	6	8	10	5	4	0	8	1	10	10	9	2	1	8	6	8	10	5	4
sp|P15090|FABP4_HUMAN;sp|P02689|MYP2_HUMAN	sp|P15090|FABP4_HUMAN	6;1	6;1	6;1	>sp|P15090|FABP4_HUMAN Fatty acid-binding protein, adipocyte OS=Homo sapiens GN=FABP4 PE=1 SV=3	2	6	6	6	6	5	4	0	3	5	6	2	0	1	6	5	0	2	6	5	4	0	3	5	6	2	0	1	6	5	0	2	6	5	4	0	3	5	6	2	0	1	6	5
sp|P15104|GLNA_HUMAN	sp|P15104|GLNA_HUMAN	6	6	6	>sp|P15104|GLNA_HUMAN Glutamine synthetase OS=Homo sapiens GN=GLUL PE=1 SV=4	1	6	6	6	5	1	3	0	1	4	3	5	5	4	5	5	5	5	5	1	3	0	1	4	3	5	5	4	5	5	5	5	5	1	3	0	1	4	3	5	5	4	5	5
sp|P15121|ALDR_HUMAN;sp|C9JRZ8|AK1BF_HUMAN	sp|P15121|ALDR_HUMAN	7;1	7;1	7;1	>sp|P15121|ALDR_HUMAN Aldose reductase OS=Homo sapiens GN=AKR1B1 PE=1 SV=3	2	7	7	7	3	3	5	2	5	2	1	4	4	2	7	6	5	6	3	3	5	2	5	2	1	4	4	2	7	6	5	6	3	3	5	2	5	2	1	4	4	2	7	6
sp|P15144|AMPN_HUMAN	sp|P15144|AMPN_HUMAN	3	3	3	>sp|P15144|AMPN_HUMAN Aminopeptidase N OS=Homo sapiens GN=ANPEP PE=1 SV=4	1	3	3	3	0	1	1	1	0	0	0	0	1	1	1	0	0	3	0	1	1	1	0	0	0	0	1	1	1	0	0	3	0	1	1	1	0	0	0	0	1	1	1	0
sp|P15153|RAC2_HUMAN	sp|P15153|RAC2_HUMAN	4	2	2	>sp|P15153|RAC2_HUMAN Ras-related C3 botulinum toxin substrate 2 OS=Homo sapiens GN=RAC2 PE=1 SV=1	1	4	2	2	4	3	4	2	3	2	3	2	4	4	4	4	4	4	2	1	2	0	1	0	1	1	2	2	2	2	2	2	2	1	2	0	1	0	1	1	2	2	2	2
sp|P15170|ERF3A_HUMAN;sp|Q8IYD1|ERF3B_HUMAN	sp|P15170|ERF3A_HUMAN;sp|Q8IYD1|ERF3B_HUMAN	3;3	3;3	3;3	>sp|P15170|ERF3A_HUMAN Eukaryotic peptide chain release factor GTP-binding subunit ERF3A OS=Homo sapiens GN=GSPT1 PE=1 SV=1;>sp|Q8IYD1|ERF3B_HUMAN Eukaryotic peptide chain release factor GTP-binding subunit ERF3B OS=Homo sapiens GN=GSPT2 PE=1 SV=2	2	3	3	3	3	1	1	0	2	2	0	3	2	0	2	3	3	3	3	1	1	0	2	2	0	3	2	0	2	3	3	3	3	1	1	0	2	2	0	3	2	0	2	3
sp|P15289|ARSA_HUMAN	sp|P15289|ARSA_HUMAN	3	3	3	>sp|P15289|ARSA_HUMAN Arylsulfatase A OS=Homo sapiens GN=ARSA PE=1 SV=3	1	3	3	3	1	0	3	0	1	3	0	1	2	1	2	1	0	2	1	0	3	0	1	3	0	1	2	1	2	1	0	2	1	0	3	0	1	3	0	1	2	1	2	1
sp|P15311|EZRI_HUMAN	sp|P15311|EZRI_HUMAN	25	14	14	>sp|P15311|EZRI_HUMAN Ezrin OS=Homo sapiens GN=EZR PE=1 SV=4	1	25	14	14	20	19	21	13	15	18	17	17	21	16	21	20	20	20	10	11	12	9	5	11	12	8	12	11	11	10	11	10	10	11	12	9	5	11	12	8	12	11	11	10
sp|P15374|UCHL3_HUMAN	sp|P15374|UCHL3_HUMAN	3	3	3	>sp|P15374|UCHL3_HUMAN Ubiquitin carboxyl-terminal hydrolase isozyme L3 OS=Homo sapiens GN=UCHL3 PE=1 SV=1	1	3	3	3	1	0	1	1	2	0	0	1	1	1	2	1	3	3	1	0	1	1	2	0	0	1	1	1	2	1	3	3	1	0	1	1	2	0	0	1	1	1	2	1
sp|P15428|PGDH_HUMAN	sp|P15428|PGDH_HUMAN	3	3	3	>sp|P15428|PGDH_HUMAN 15-hydroxyprostaglandin dehydrogenase [NAD(+)] OS=Homo sapiens GN=HPGD PE=1 SV=1	1	3	3	3	3	0	2	0	1	0	0	1	3	1	0	0	1	3	3	0	2	0	1	0	0	1	3	1	0	0	1	3	3	0	2	0	1	0	0	1	3	1	0	0
sp|P15502|ELN_HUMAN	sp|P15502|ELN_HUMAN	1	1	1	>sp|P15502|ELN_HUMAN Elastin OS=Homo sapiens GN=ELN PE=1 SV=3	1	1	1	1	0	0	0	1	0	0	0	0	0	1	0	0	0	0	0	0	0	1	0	0	0	0	0	1	0	0	0	0	0	0	0	1	0	0	0	0	0	1	0	0
sp|P15531|NDKA_HUMAN	sp|P15531|NDKA_HUMAN	8	2	2	>sp|P15531|NDKA_HUMAN Nucleoside diphosphate kinase A OS=Homo sapiens GN=NME1 PE=1 SV=1	1	8	2	2	7	7	5	4	8	8	4	6	7	3	7	7	8	8	1	1	0	0	2	2	0	0	1	0	1	1	2	2	1	1	0	0	2	2	0	0	1	0	1	1
sp|P15559|NQO1_HUMAN	sp|P15559|NQO1_HUMAN	2	2	2	>sp|P15559|NQO1_HUMAN NAD(P)H dehydrogenase [quinone] 1 OS=Homo sapiens GN=NQO1 PE=1 SV=1	1	2	2	2	1	2	1	0	0	2	2	0	1	0	0	2	2	1	1	2	1	0	0	2	2	0	1	0	0	2	2	1	1	2	1	0	0	2	2	0	1	0	0	2
sp|P15586|GNS_HUMAN	sp|P15586|GNS_HUMAN	10	10	10	>sp|P15586|GNS_HUMAN N-acetylglucosamine-6-sulfatase OS=Homo sapiens GN=GNS PE=1 SV=3	1	10	10	10	8	5	4	4	5	10	1	5	4	3	6	7	4	6	8	5	4	4	5	10	1	5	4	3	6	7	4	6	8	5	4	4	5	10	1	5	4	3	6	7
sp|P15880|RS2_HUMAN	sp|P15880|RS2_HUMAN	19	19	19	>sp|P15880|RS2_HUMAN 40S ribosomal protein S2 OS=Homo sapiens GN=RPS2 PE=1 SV=2	1	19	19	19	15	15	14	10	14	14	8	17	14	6	13	13	14	14	15	15	14	10	14	14	8	17	14	6	13	13	14	14	15	15	14	10	14	14	8	17	14	6	13	13
sp|P15924|DESP_HUMAN	sp|P15924|DESP_HUMAN	110	110	110	>sp|P15924|DESP_HUMAN Desmoplakin OS=Homo sapiens GN=DSP PE=1 SV=3	1	110	110	110	5	30	26	109	10	11	39	14	17	55	9	5	5	14	5	30	26	109	10	11	39	14	17	55	9	5	5	14	5	30	26	109	10	11	39	14	17	55	9	5
sp|P15927|RFA2_HUMAN	sp|P15927|RFA2_HUMAN	2	2	2	>sp|P15927|RFA2_HUMAN Replication protein A 32 kDa subunit OS=Homo sapiens GN=RPA2 PE=1 SV=1	1	2	2	2	2	1	2	0	0	1	0	0	2	0	2	2	2	2	2	1	2	0	0	1	0	0	2	0	2	2	2	2	2	1	2	0	0	1	0	0	2	0	2	2
sp|P16070|CD44_HUMAN	sp|P16070|CD44_HUMAN	9	9	9	>sp|P16070|CD44_HUMAN CD44 antigen OS=Homo sapiens GN=CD44 PE=1 SV=3	1	9	9	9	8	5	7	4	6	7	4	6	4	4	7	7	9	6	8	5	7	4	6	7	4	6	4	4	7	7	9	6	8	5	7	4	6	7	4	6	4	4	7	7
sp|P16083|NQO2_HUMAN	sp|P16083|NQO2_HUMAN	4	4	4	>sp|P16083|NQO2_HUMAN Ribosyldihydronicotinamide dehydrogenase [quinone] OS=Homo sapiens GN=NQO2 PE=1 SV=5	1	4	4	4	1	0	1	1	2	3	0	1	3	1	3	2	2	2	1	0	1	1	2	3	0	1	3	1	3	2	2	2	1	0	1	1	2	3	0	1	3	1	3	2
sp|P16104|H2AX_HUMAN	sp|P16104|H2AX_HUMAN	14	2	1	>sp|P16104|H2AX_HUMAN Histone H2AX OS=Homo sapiens GN=H2AFX PE=1 SV=2	1	14	2	1	11	10	10	7	11	13	9	10	10	7	13	11	12	10	1	0	1	0	2	2	1	1	1	0	2	1	1	1	0	0	0	0	1	1	0	0	0	0	1	0
sp|P16150|LEUK_HUMAN	sp|P16150|LEUK_HUMAN	1	1	1	>sp|P16150|LEUK_HUMAN Leukosialin OS=Homo sapiens GN=SPN PE=1 SV=1	1	1	1	1	0	1	1	0	1	0	1	1	1	1	1	1	1	1	0	1	1	0	1	0	1	1	1	1	1	1	1	1	0	1	1	0	1	0	1	1	1	1	1	1
sp|P16152|CBR1_HUMAN	sp|P16152|CBR1_HUMAN	19	19	16	>sp|P16152|CBR1_HUMAN Carbonyl reductase [NADPH] 1 OS=Homo sapiens GN=CBR1 PE=1 SV=3	1	19	19	16	14	17	15	11	17	15	12	14	18	10	17	13	17	19	14	17	15	11	17	15	12	14	18	10	17	13	17	19	11	14	12	8	14	12	9	11	15	7	14	10
sp|P16157|ANK1_HUMAN	sp|P16157|ANK1_HUMAN	5	5	5	>sp|P16157|ANK1_HUMAN Ankyrin-1 OS=Homo sapiens GN=ANK1 PE=1 SV=3	1	5	5	5	5	0	2	0	1	1	3	1	0	0	0	1	0	0	5	0	2	0	1	1	3	1	0	0	0	1	0	0	5	0	2	0	1	1	3	1	0	0	0	1
sp|P16219|ACADS_HUMAN	sp|P16219|ACADS_HUMAN	7	7	7	>sp|P16219|ACADS_HUMAN Short-chain specific acyl-CoA dehydrogenase, mitochondrial OS=Homo sapiens GN=ACADS PE=1 SV=1	1	7	7	7	3	6	5	1	4	4	2	5	6	3	6	5	5	4	3	6	5	1	4	4	2	5	6	3	6	5	5	4	3	6	5	1	4	4	2	5	6	3	6	5
sp|P16220|CREB1_HUMAN	sp|P16220|CREB1_HUMAN	1	1	1	>sp|P16220|CREB1_HUMAN Cyclic AMP-responsive element-binding protein 1 OS=Homo sapiens GN=CREB1 PE=1 SV=2	1	1	1	1	1	1	1	0	1	1	1	1	1	0	1	1	1	1	1	1	1	0	1	1	1	1	1	0	1	1	1	1	1	1	1	0	1	1	1	1	1	0	1	1
sp|P16278|BGAL_HUMAN	sp|P16278|BGAL_HUMAN	4	4	3	>sp|P16278|BGAL_HUMAN Beta-galactosidase OS=Homo sapiens GN=GLB1 PE=1 SV=2	1	4	4	3	3	3	1	3	2	3	1	2	3	0	3	2	2	3	3	3	1	3	2	3	1	2	3	0	3	2	2	3	3	2	1	2	1	2	1	2	2	0	2	2
sp|P16383|GCFC2_HUMAN	sp|P16383|GCFC2_HUMAN	2	2	2	>sp|P16383|GCFC2_HUMAN GC-rich sequence DNA-binding factor 2 OS=Homo sapiens GN=GCFC2 PE=1 SV=2	1	2	2	2	0	0	0	0	1	1	1	1	0	0	0	1	0	2	0	0	0	0	1	1	1	1	0	0	0	1	0	2	0	0	0	0	1	1	1	1	0	0	0	1
sp|P16401|H15_HUMAN	sp|P16401|H15_HUMAN	24	14	14	>sp|P16401|H15_HUMAN Histone H1.5 OS=Homo sapiens GN=HIST1H1B PE=1 SV=3	1	24	14	14	17	21	24	21	21	23	20	23	24	20	23	23	23	24	10	13	14	13	12	13	11	13	14	12	13	14	13	14	10	13	14	13	12	13	11	13	14	12	13	14
sp|P16402|H13_HUMAN	sp|P16402|H13_HUMAN	27	3	3	>sp|P16402|H13_HUMAN Histone H1.3 OS=Homo sapiens GN=HIST1H1D PE=1 SV=2	1	27	3	3	22	24	27	22	24	25	24	26	27	22	27	26	27	25	2	3	3	2	1	2	3	3	3	3	3	3	3	3	2	3	3	2	1	2	3	3	3	3	3	3
sp|P16403|H12_HUMAN;sp|P22492|H1T_HUMAN	sp|P16403|H12_HUMAN	25;6	2;0	2;0	>sp|P16403|H12_HUMAN Histone H1.2 OS=Homo sapiens GN=HIST1H1C PE=1 SV=2	2	25	2	2	21	22	25	21	24	24	22	24	25	20	25	24	25	23	2	2	2	2	2	2	2	2	2	2	2	2	2	2	2	2	2	2	2	2	2	2	2	2	2	2
sp|P16435|NCPR_HUMAN	sp|P16435|NCPR_HUMAN	5	5	5	>sp|P16435|NCPR_HUMAN NADPH--cytochrome P450 reductase OS=Homo sapiens GN=POR PE=1 SV=2	1	5	5	5	5	1	1	1	1	2	0	2	1	2	4	2	2	1	5	1	1	1	1	2	0	2	1	2	4	2	2	1	5	1	1	1	1	2	0	2	1	2	4	2
sp|P16452|EPB42_HUMAN	sp|P16452|EPB42_HUMAN	1	1	1	>sp|P16452|EPB42_HUMAN Erythrocyte membrane protein band 4.2 OS=Homo sapiens GN=EPB42 PE=1 SV=3	1	1	1	1	1	0	0	0	0	0	0	0	0	0	0	0	0	0	1	0	0	0	0	0	0	0	0	0	0	0	0	0	1	0	0	0	0	0	0	0	0	0	0	0
sp|P16455|MGMT_HUMAN	sp|P16455|MGMT_HUMAN	1	1	1	>sp|P16455|MGMT_HUMAN Methylated-DNA--protein-cysteine methyltransferase OS=Homo sapiens GN=MGMT PE=1 SV=1	1	1	1	1	0	1	0	0	0	1	0	1	0	1	1	1	0	0	0	1	0	0	0	1	0	1	0	1	1	1	0	0	0	1	0	0	0	1	0	1	0	1	1	1
sp|P16520|GBB3_HUMAN	sp|P16520|GBB3_HUMAN	2	1	1	>sp|P16520|GBB3_HUMAN Guanine nucleotide-binding protein G(I)/G(S)/G(T) subunit beta-3 OS=Homo sapiens GN=GNB3 PE=1 SV=1	1	2	1	1	1	1	1	0	2	1	0	1	1	1	1	1	1	1	0	0	0	0	1	0	0	0	0	0	0	0	0	0	0	0	0	0	1	0	0	0	0	0	0	0
sp|P16615|AT2A2_HUMAN;sp|O14983|AT2A1_HUMAN	sp|P16615|AT2A2_HUMAN	11;4	11;4	9;2	>sp|P16615|AT2A2_HUMAN Sarcoplasmic/endoplasmic reticulum calcium ATPase 2 OS=Homo sapiens GN=ATP2A2 PE=1 SV=1	2	11	11	9	9	5	6	4	9	4	4	8	7	6	8	7	8	10	9	5	6	4	9	4	4	8	7	6	8	7	8	10	7	3	5	4	7	3	4	6	5	4	6	6
sp|P16930|FAAA_HUMAN	sp|P16930|FAAA_HUMAN	10	10	10	>sp|P16930|FAAA_HUMAN Fumarylacetoacetase OS=Homo sapiens GN=FAH PE=1 SV=2	1	10	10	10	9	1	4	1	5	6	2	5	6	1	2	4	8	8	9	1	4	1	5	6	2	5	6	1	2	4	8	8	9	1	4	1	5	6	2	5	6	1	2	4
sp|P16949|STMN1_HUMAN	sp|P16949|STMN1_HUMAN	11	11	8	>sp|P16949|STMN1_HUMAN Stathmin OS=Homo sapiens GN=STMN1 PE=1 SV=3	1	11	11	8	9	10	10	9	10	11	8	10	10	9	9	11	11	11	9	10	10	9	10	11	8	10	10	9	9	11	11	11	6	7	7	6	7	8	6	7	7	6	6	8
sp|P16989|YBOX3_HUMAN	sp|P16989|YBOX3_HUMAN	7	3	3	>sp|P16989|YBOX3_HUMAN Y-box-binding protein 3 OS=Homo sapiens GN=YBX3 PE=1 SV=4	1	7	3	3	6	7	7	5	7	7	6	6	5	6	6	4	7	7	3	3	3	3	3	3	3	3	3	3	3	1	3	3	3	3	3	3	3	3	3	3	3	3	3	1
sp|P17026|ZNF22_HUMAN	sp|P17026|ZNF22_HUMAN	1	1	1	>sp|P17026|ZNF22_HUMAN Zinc finger protein 22 OS=Homo sapiens GN=ZNF22 PE=1 SV=3	1	1	1	1	0	0	0	0	0	0	0	0	0	0	1	0	0	0	0	0	0	0	0	0	0	0	0	0	1	0	0	0	0	0	0	0	0	0	0	0	0	0	1	0
sp|P17028|ZNF24_HUMAN	sp|P17028|ZNF24_HUMAN	2	2	2	>sp|P17028|ZNF24_HUMAN Zinc finger protein 24 OS=Homo sapiens GN=ZNF24 PE=1 SV=4	1	2	2	2	1	0	0	0	1	2	0	0	0	0	0	1	0	0	1	0	0	0	1	2	0	0	0	0	0	1	0	0	1	0	0	0	1	2	0	0	0	0	0	1
sp|P17029|ZKSC1_HUMAN	sp|P17029|ZKSC1_HUMAN	1	1	1	>sp|P17029|ZKSC1_HUMAN Zinc finger protein with KRAB and SCAN domains 1 OS=Homo sapiens GN=ZKSCAN1 PE=1 SV=3	1	1	1	1	0	0	0	0	1	0	0	0	0	0	0	0	0	0	0	0	0	0	1	0	0	0	0	0	0	0	0	0	0	0	0	0	1	0	0	0	0	0	0	0
sp|P17050|NAGAB_HUMAN	sp|P17050|NAGAB_HUMAN	2	2	2	>sp|P17050|NAGAB_HUMAN Alpha-N-acetylgalactosaminidase OS=Homo sapiens GN=NAGA PE=1 SV=2	1	2	2	2	1	1	1	1	1	2	1	1	1	1	1	1	1	1	1	1	1	1	1	2	1	1	1	1	1	1	1	1	1	1	1	1	1	2	1	1	1	1	1	1
sp|P17066|HSP76_HUMAN;sp|P48741|HSP77_HUMAN	sp|P17066|HSP76_HUMAN;sp|P48741|HSP77_HUMAN	11;7	2;2	2;2	>sp|P17066|HSP76_HUMAN Heat shock 70 kDa protein 6 OS=Homo sapiens GN=HSPA6 PE=1 SV=2;>sp|P48741|HSP77_HUMAN Putative heat shock 70 kDa protein 7 OS=Homo sapiens GN=HSPA7 PE=5 SV=2	2	11	2	2	11	10	10	8	11	9	10	11	9	8	11	11	10	11	2	2	2	2	2	2	2	2	2	1	2	2	2	2	2	2	2	2	2	2	2	2	2	1	2	2
sp|P17096|HMGA1_HUMAN	sp|P17096|HMGA1_HUMAN	7	7	7	>sp|P17096|HMGA1_HUMAN High mobility group protein HMG-I/HMG-Y OS=Homo sapiens GN=HMGA1 PE=1 SV=3	1	7	7	7	5	4	5	5	5	7	3	5	5	3	5	5	5	5	5	4	5	5	5	7	3	5	5	3	5	5	5	5	5	4	5	5	5	7	3	5	5	3	5	5
sp|P17174|AATC_HUMAN	sp|P17174|AATC_HUMAN	7	7	7	>sp|P17174|AATC_HUMAN Aspartate aminotransferase, cytoplasmic OS=Homo sapiens GN=GOT1 PE=1 SV=3	1	7	7	7	4	6	5	3	4	4	4	4	5	7	6	2	4	7	4	6	5	3	4	4	4	4	5	7	6	2	4	7	4	6	5	3	4	4	4	4	5	7	6	2
sp|P17213|BPI_HUMAN	sp|P17213|BPI_HUMAN	5	5	5	>sp|P17213|BPI_HUMAN Bactericidal permeability-increasing protein OS=Homo sapiens GN=BPI PE=1 SV=4	1	5	5	5	0	0	0	0	0	0	4	0	4	0	0	2	0	4	0	0	0	0	0	0	4	0	4	0	0	2	0	4	0	0	0	0	0	0	4	0	4	0	0	2
sp|P17252|KPCA_HUMAN	sp|P17252|KPCA_HUMAN	1	1	1	>sp|P17252|KPCA_HUMAN Protein kinase C alpha type OS=Homo sapiens GN=PRKCA PE=1 SV=4	1	1	1	1	0	0	0	0	0	0	1	0	0	1	0	0	0	1	0	0	0	0	0	0	1	0	0	1	0	0	0	1	0	0	0	0	0	0	1	0	0	1	0	0
sp|P17301|ITA2_HUMAN	sp|P17301|ITA2_HUMAN	1	1	1	>sp|P17301|ITA2_HUMAN Integrin alpha-2 OS=Homo sapiens GN=ITGA2 PE=1 SV=1	1	1	1	1	0	1	1	1	1	1	1	1	1	1	1	1	1	1	0	1	1	1	1	1	1	1	1	1	1	1	1	1	0	1	1	1	1	1	1	1	1	1	1	1
sp|P17302|CXA1_HUMAN	sp|P17302|CXA1_HUMAN	1	1	1	>sp|P17302|CXA1_HUMAN Gap junction alpha-1 protein OS=Homo sapiens GN=GJA1 PE=1 SV=2	1	1	1	1	0	1	1	1	0	1	0	0	0	1	0	0	0	1	0	1	1	1	0	1	0	0	0	1	0	0	0	1	0	1	1	1	0	1	0	0	0	1	0	0
sp|P17568|NDUB7_HUMAN	sp|P17568|NDUB7_HUMAN	3	3	3	>sp|P17568|NDUB7_HUMAN NADH dehydrogenase [ubiquinone] 1 beta subcomplex subunit 7 OS=Homo sapiens GN=NDUFB7 PE=1 SV=4	1	3	3	3	3	1	1	1	2	2	1	2	2	1	3	1	2	1	3	1	1	1	2	2	1	2	2	1	3	1	2	1	3	1	1	1	2	2	1	2	2	1	3	1
sp|P17612|KAPCA_HUMAN	sp|P17612|KAPCA_HUMAN	3	3	1	>sp|P17612|KAPCA_HUMAN cAMP-dependent protein kinase catalytic subunit alpha OS=Homo sapiens GN=PRKACA PE=1 SV=2	1	3	3	1	3	3	3	3	3	2	3	3	3	3	3	3	3	3	3	3	3	3	3	2	3	3	3	3	3	3	3	3	1	1	1	1	1	1	1	1	1	1	1	1
sp|P17643|TYRP1_HUMAN	sp|P17643|TYRP1_HUMAN	9	9	9	>sp|P17643|TYRP1_HUMAN 5,6-dihydroxyindole-2-carboxylic acid oxidase OS=Homo sapiens GN=TYRP1 PE=1 SV=2	1	9	9	9	4	9	1	3	0	9	1	1	4	3	7	4	0	3	4	9	1	3	0	9	1	1	4	3	7	4	0	3	4	9	1	3	0	9	1	1	4	3	7	4
sp|P17655|CAN2_HUMAN	sp|P17655|CAN2_HUMAN	4	4	4	>sp|P17655|CAN2_HUMAN Calpain-2 catalytic subunit OS=Homo sapiens GN=CAPN2 PE=1 SV=6	1	4	4	4	3	0	2	0	1	1	1	1	1	0	3	1	4	4	3	0	2	0	1	1	1	1	1	0	3	1	4	4	3	0	2	0	1	1	1	1	1	0	3	1
sp|P17661|DESM_HUMAN	sp|P17661|DESM_HUMAN	54	48	48	>sp|P17661|DESM_HUMAN Desmin OS=Homo sapiens GN=DES PE=1 SV=3	1	54	48	48	7	50	31	19	9	15	43	22	10	51	23	14	11	15	1	44	25	14	3	9	38	17	4	46	17	8	5	10	1	44	25	14	3	9	38	17	4	46	17	8
sp|P17812|PYRG1_HUMAN	sp|P17812|PYRG1_HUMAN	3	3	3	>sp|P17812|PYRG1_HUMAN CTP synthase 1 OS=Homo sapiens GN=CTPS1 PE=1 SV=2	1	3	3	3	3	0	0	0	2	1	0	1	1	0	2	2	2	2	3	0	0	0	2	1	0	1	1	0	2	2	2	2	3	0	0	0	2	1	0	1	1	0	2	2
sp|P17813|EGLN_HUMAN	sp|P17813|EGLN_HUMAN	1	1	1	>sp|P17813|EGLN_HUMAN Endoglin OS=Homo sapiens GN=ENG PE=1 SV=2	1	1	1	1	1	0	0	0	0	1	0	1	0	0	1	1	1	1	1	0	0	0	0	1	0	1	0	0	1	1	1	1	1	0	0	0	0	1	0	1	0	0	1	1
sp|P17844|DDX5_HUMAN	sp|P17844|DDX5_HUMAN	16	11	11	>sp|P17844|DDX5_HUMAN Probable ATP-dependent RNA helicase DDX5 OS=Homo sapiens GN=DDX5 PE=1 SV=1	1	16	11	11	13	9	11	8	13	15	7	12	14	11	14	13	10	14	8	7	8	6	9	11	5	8	10	8	10	10	7	10	8	7	8	6	9	11	5	8	10	8	10	10
sp|P17858|PFKAL_HUMAN	sp|P17858|PFKAL_HUMAN	14	12	11	>sp|P17858|PFKAL_HUMAN ATP-dependent 6-phosphofructokinase, liver type OS=Homo sapiens GN=PFKL PE=1 SV=6	1	14	12	11	12	4	7	5	11	11	8	11	10	8	13	12	13	13	10	4	6	4	9	9	7	9	9	6	12	10	11	11	9	3	5	3	8	8	6	8	8	5	11	9
sp|P17900|SAP3_HUMAN	sp|P17900|SAP3_HUMAN	2	2	2	>sp|P17900|SAP3_HUMAN Ganglioside GM2 activator OS=Homo sapiens GN=GM2A PE=1 SV=4	1	2	2	2	1	1	2	1	1	2	1	1	1	1	1	1	2	1	1	1	2	1	1	2	1	1	1	1	1	1	2	1	1	1	2	1	1	2	1	1	1	1	1	1
sp|P17931|LEG3_HUMAN	sp|P17931|LEG3_HUMAN	14	14	14	>sp|P17931|LEG3_HUMAN Galectin-3 OS=Homo sapiens GN=LGALS3 PE=1 SV=5	1	14	14	14	9	10	11	8	13	9	11	6	11	9	6	10	12	11	9	10	11	8	13	9	11	6	11	9	6	10	12	11	9	10	11	8	13	9	11	6	11	9	6	10
sp|P17980|PRS6A_HUMAN	sp|P17980|PRS6A_HUMAN	11	11	11	>sp|P17980|PRS6A_HUMAN 26S protease regulatory subunit 6A OS=Homo sapiens GN=PSMC3 PE=1 SV=3	1	11	11	11	8	8	7	3	6	6	6	8	8	4	9	7	10	9	8	8	7	3	6	6	6	8	8	4	9	7	10	9	8	8	7	3	6	6	6	8	8	4	9	7
sp|P17987|TCPA_HUMAN	sp|P17987|TCPA_HUMAN	22	22	22	>sp|P17987|TCPA_HUMAN T-complex protein 1 subunit alpha OS=Homo sapiens GN=TCP1 PE=1 SV=1	1	22	22	22	18	12	11	9	15	15	8	12	14	11	16	12	14	15	18	12	11	9	15	15	8	12	14	11	16	12	14	15	18	12	11	9	15	15	8	12	14	11	16	12
sp|P18031|PTN1_HUMAN	sp|P18031|PTN1_HUMAN	5	5	5	>sp|P18031|PTN1_HUMAN Tyrosine-protein phosphatase non-receptor type 1 OS=Homo sapiens GN=PTPN1 PE=1 SV=1	1	5	5	5	5	3	3	1	3	4	2	2	4	0	5	4	5	5	5	3	3	1	3	4	2	2	4	0	5	4	5	5	5	3	3	1	3	4	2	2	4	0	5	4
sp|P18077|RL35A_HUMAN	sp|P18077|RL35A_HUMAN	11	11	11	>sp|P18077|RL35A_HUMAN 60S ribosomal protein L35a OS=Homo sapiens GN=RPL35A PE=1 SV=2	1	11	11	11	9	8	11	6	10	9	8	10	9	7	10	10	10	10	9	8	11	6	10	9	8	10	9	7	10	10	10	10	9	8	11	6	10	9	8	10	9	7	10	10
sp|P18085|ARF4_HUMAN	sp|P18085|ARF4_HUMAN	3	1	1	>sp|P18085|ARF4_HUMAN ADP-ribosylation factor 4 OS=Homo sapiens GN=ARF4 PE=1 SV=3	1	3	1	1	1	1	1	1	2	3	1	2	1	0	1	2	2	2	0	0	1	0	1	1	0	1	0	0	0	1	1	1	0	0	1	0	1	1	0	1	0	0	0	1
sp|P18124|RL7_HUMAN	sp|P18124|RL7_HUMAN	24	24	24	>sp|P18124|RL7_HUMAN 60S ribosomal protein L7 OS=Homo sapiens GN=RPL7 PE=1 SV=1	1	24	24	24	22	19	20	16	24	21	13	23	22	13	22	21	22	21	22	19	20	16	24	21	13	23	22	13	22	21	22	21	22	19	20	16	24	21	13	23	22	13	22	21
sp|P18135|KV312_HUMAN;sp|P18136|KV313_HUMAN	sp|P18135|KV312_HUMAN;sp|P18136|KV313_HUMAN	3;2	1;1	0;0	>sp|P18135|KV312_HUMAN Ig kappa chain V-III region HAH OS=Homo sapiens PE=2 SV=1;>sp|P18136|KV313_HUMAN Ig kappa chain V-III region HIC OS=Homo sapiens PE=1 SV=2	2	3	1	0	3	2	3	2	2	2	2	2	2	2	2	3	2	2	1	0	1	0	0	0	0	0	0	0	0	1	0	0	0	0	0	0	0	0	0	0	0	0	0	0
sp|P18206|VINC_HUMAN	sp|P18206|VINC_HUMAN	29	29	29	>sp|P18206|VINC_HUMAN Vinculin OS=Homo sapiens GN=VCL PE=1 SV=4	1	29	29	29	19	20	21	15	20	17	21	18	18	20	25	21	24	26	19	20	21	15	20	17	21	18	18	20	25	21	24	26	19	20	21	15	20	17	21	18	18	20	25	21
sp|P18405|S5A1_HUMAN	sp|P18405|S5A1_HUMAN	1	1	1	>sp|P18405|S5A1_HUMAN 3-oxo-5-alpha-steroid 4-dehydrogenase 1 OS=Homo sapiens GN=SRD5A1 PE=1 SV=1	1	1	1	1	0	0	1	0	0	0	0	0	0	1	0	0	0	0	0	0	1	0	0	0	0	0	0	1	0	0	0	0	0	0	1	0	0	0	0	0	0	1	0	0
sp|P18463|1B37_HUMAN	sp|P18463|1B37_HUMAN	14	1	0	>sp|P18463|1B37_HUMAN HLA class I histocompatibility antigen, B-37 alpha chain OS=Homo sapiens GN=HLA-B PE=1 SV=1	1	14	1	0	6	6	7	2	4	2	5	2	9	4	10	10	10	10	0	0	1	0	0	0	0	0	1	1	0	0	0	0	0	0	0	0	0	0	0	0	0	0	0	0
sp|P18564|ITB6_HUMAN	sp|P18564|ITB6_HUMAN	1	1	1	>sp|P18564|ITB6_HUMAN Integrin beta-6 OS=Homo sapiens GN=ITGB6 PE=1 SV=2	1	1	1	1	0	1	1	1	1	1	1	1	0	1	1	1	1	1	0	1	1	1	1	1	1	1	0	1	1	1	1	1	0	1	1	1	1	1	1	1	0	1	1	1
sp|P18583|SON_HUMAN	sp|P18583|SON_HUMAN	3	3	3	>sp|P18583|SON_HUMAN Protein SON OS=Homo sapiens GN=SON PE=1 SV=4	1	3	3	3	3	2	2	0	2	2	1	1	3	1	3	2	2	3	3	2	2	0	2	2	1	1	3	1	3	2	2	3	3	2	2	0	2	2	1	1	3	1	3	2
sp|P18615|NELFE_HUMAN	sp|P18615|NELFE_HUMAN	6	6	6	>sp|P18615|NELFE_HUMAN Negative elongation factor E OS=Homo sapiens GN=NELFE PE=1 SV=3	1	6	6	6	3	1	3	0	5	4	1	4	4	1	5	5	4	5	3	1	3	0	5	4	1	4	4	1	5	5	4	5	3	1	3	0	5	4	1	4	4	1	5	5
sp|P18621|RL17_HUMAN	sp|P18621|RL17_HUMAN	8	8	8	>sp|P18621|RL17_HUMAN 60S ribosomal protein L17 OS=Homo sapiens GN=RPL17 PE=1 SV=3	1	8	8	8	8	8	7	7	8	8	8	8	8	7	8	8	8	8	8	8	7	7	8	8	8	8	8	7	8	8	8	8	8	8	7	7	8	8	8	8	8	7	8	8
sp|P18669|PGAM1_HUMAN;sp|Q8N0Y7|PGAM4_HUMAN;sp|P15259|PGAM2_HUMAN	sp|P18669|PGAM1_HUMAN;sp|Q8N0Y7|PGAM4_HUMAN	24;15;10	24;15;10	24;15;10	>sp|P18669|PGAM1_HUMAN Phosphoglycerate mutase 1 OS=Homo sapiens GN=PGAM1 PE=1 SV=2;>sp|Q8N0Y7|PGAM4_HUMAN Probable phosphoglycerate mutase 4 OS=Homo sapiens GN=PGAM4 PE=3 SV=1	3	24	24	24	21	23	24	22	20	24	18	22	22	21	23	24	24	24	21	23	24	22	20	24	18	22	22	21	23	24	24	24	21	23	24	22	20	24	18	22	22	21	23	24
sp|P18754|RCC1_HUMAN	sp|P18754|RCC1_HUMAN	7	7	7	>sp|P18754|RCC1_HUMAN Regulator of chromosome condensation OS=Homo sapiens GN=RCC1 PE=1 SV=1	1	7	7	7	7	5	3	0	3	6	1	5	5	2	6	5	5	5	7	5	3	0	3	6	1	5	5	2	6	5	5	5	7	5	3	0	3	6	1	5	5	2	6	5
sp|P18859|ATP5J_HUMAN	sp|P18859|ATP5J_HUMAN	5	5	5	>sp|P18859|ATP5J_HUMAN ATP synthase-coupling factor 6, mitochondrial OS=Homo sapiens GN=ATP5J PE=1 SV=1	1	5	5	5	4	4	3	3	3	2	3	3	3	3	3	3	5	4	4	4	3	3	3	2	3	3	3	3	3	3	5	4	4	4	3	3	3	2	3	3	3	3	3	3
sp|P18887|XRCC1_HUMAN	sp|P18887|XRCC1_HUMAN	4	4	4	>sp|P18887|XRCC1_HUMAN DNA repair protein XRCC1 OS=Homo sapiens GN=XRCC1 PE=1 SV=2	1	4	4	4	3	1	2	0	3	2	0	3	2	1	4	2	3	3	3	1	2	0	3	2	0	3	2	1	4	2	3	3	3	1	2	0	3	2	0	3	2	1	4	2
sp|P19174|PLCG1_HUMAN	sp|P19174|PLCG1_HUMAN	3	3	3	>sp|P19174|PLCG1_HUMAN 1-phosphatidylinositol 4,5-bisphosphate phosphodiesterase gamma-1 OS=Homo sapiens GN=PLCG1 PE=1 SV=1	1	3	3	3	3	1	2	0	1	2	0	3	2	0	1	1	2	1	3	1	2	0	1	2	0	3	2	0	1	1	2	1	3	1	2	0	1	2	0	3	2	0	1	1
sp|P19338|NUCL_HUMAN	sp|P19338|NUCL_HUMAN	43	43	43	>sp|P19338|NUCL_HUMAN Nucleolin OS=Homo sapiens GN=NCL PE=1 SV=3	1	43	43	43	32	29	32	17	38	35	25	35	34	23	41	38	35	36	32	29	32	17	38	35	25	35	34	23	41	38	35	36	32	29	32	17	38	35	25	35	34	23	41	38
sp|P19367|HXK1_HUMAN	sp|P19367|HXK1_HUMAN	24	24	20	>sp|P19367|HXK1_HUMAN Hexokinase-1 OS=Homo sapiens GN=HK1 PE=1 SV=3	1	24	24	20	15	13	13	4	10	13	6	19	13	11	20	12	19	16	15	13	13	4	10	13	6	19	13	11	20	12	19	16	12	11	11	3	8	10	5	16	11	10	17	9
sp|P19387|RPB3_HUMAN	sp|P19387|RPB3_HUMAN	2	2	2	>sp|P19387|RPB3_HUMAN DNA-directed RNA polymerase II subunit RPB3 OS=Homo sapiens GN=POLR2C PE=1 SV=2	1	2	2	2	2	2	1	0	2	2	1	2	1	0	2	1	2	1	2	2	1	0	2	2	1	2	1	0	2	1	2	1	2	2	1	0	2	2	1	2	1	0	2	1
sp|P19388|RPAB1_HUMAN	sp|P19388|RPAB1_HUMAN	4	4	4	>sp|P19388|RPAB1_HUMAN DNA-directed RNA polymerases I, II, and III subunit RPABC1 OS=Homo sapiens GN=POLR2E PE=1 SV=4	1	4	4	4	2	2	2	2	3	3	3	3	2	3	4	1	1	3	2	2	2	2	3	3	3	3	2	3	4	1	1	3	2	2	2	2	3	3	3	3	2	3	4	1
sp|P19404|NDUV2_HUMAN	sp|P19404|NDUV2_HUMAN	1	1	1	>sp|P19404|NDUV2_HUMAN NADH dehydrogenase [ubiquinone] flavoprotein 2, mitochondrial OS=Homo sapiens GN=NDUFV2 PE=1 SV=2	1	1	1	1	1	1	0	1	1	1	1	1	1	0	1	1	1	1	1	1	0	1	1	1	1	1	1	0	1	1	1	1	1	1	0	1	1	1	1	1	1	0	1	1
sp|P19447|ERCC3_HUMAN	sp|P19447|ERCC3_HUMAN	1	1	1	>sp|P19447|ERCC3_HUMAN TFIIH basal transcription factor complex helicase XPB subunit OS=Homo sapiens GN=ERCC3 PE=1 SV=1	1	1	1	1	1	0	0	0	1	1	0	0	1	0	1	1	1	0	1	0	0	0	1	1	0	0	1	0	1	1	1	0	1	0	0	0	1	1	0	0	1	0	1	1
sp|P19525|E2AK2_HUMAN	sp|P19525|E2AK2_HUMAN	3	3	3	>sp|P19525|E2AK2_HUMAN Interferon-induced, double-stranded RNA-activated protein kinase OS=Homo sapiens GN=EIF2AK2 PE=1 SV=2	1	3	3	3	1	1	2	0	2	1	0	2	2	0	3	3	2	2	1	1	2	0	2	1	0	2	2	0	3	3	2	2	1	1	2	0	2	1	0	2	2	0	3	3
sp|P19623|SPEE_HUMAN	sp|P19623|SPEE_HUMAN	6	6	6	>sp|P19623|SPEE_HUMAN Spermidine synthase OS=Homo sapiens GN=SRM PE=1 SV=1	1	6	6	6	4	1	3	2	4	6	1	6	4	2	5	4	5	5	4	1	3	2	4	6	1	6	4	2	5	4	5	5	4	1	3	2	4	6	1	6	4	2	5	4
sp|P19784|CSK22_HUMAN	sp|P19784|CSK22_HUMAN	2	2	2	>sp|P19784|CSK22_HUMAN Casein kinase II subunit alpha OS=Homo sapiens GN=CSNK2A2 PE=1 SV=1	1	2	2	2	2	0	0	0	0	1	0	0	0	0	1	0	1	1	2	0	0	0	0	1	0	0	0	0	1	0	1	1	2	0	0	0	0	1	0	0	0	0	1	0
sp|P19823|ITIH2_HUMAN;CON__Q9TRI1	sp|P19823|ITIH2_HUMAN	11;1	11;1	11;1	>sp|P19823|ITIH2_HUMAN Inter-alpha-trypsin inhibitor heavy chain H2 OS=Homo sapiens GN=ITIH2 PE=1 SV=2	2	11	11	11	5	8	5	4	4	3	8	5	2	5	4	8	7	9	5	8	5	4	4	3	8	5	2	5	4	8	7	9	5	8	5	4	4	3	8	5	2	5	4	8
sp|P19827|ITIH1_HUMAN	sp|P19827|ITIH1_HUMAN	6	6	5	>sp|P19827|ITIH1_HUMAN Inter-alpha-trypsin inhibitor heavy chain H1 OS=Homo sapiens GN=ITIH1 PE=1 SV=3	1	6	6	5	2	5	3	3	3	2	5	3	3	2	4	3	2	5	2	5	3	3	3	2	5	3	3	2	4	3	2	5	2	4	3	2	2	1	4	3	3	2	4	3
sp|P19838|NFKB1_HUMAN	sp|P19838|NFKB1_HUMAN	1	1	1	>sp|P19838|NFKB1_HUMAN Nuclear factor NF-kappa-B p105 subunit OS=Homo sapiens GN=NFKB1 PE=1 SV=2	1	1	1	1	0	0	1	0	0	0	0	1	1	0	1	0	1	1	0	0	1	0	0	0	0	1	1	0	1	0	1	1	0	0	1	0	0	0	0	1	1	0	1	0
sp|P19971|TYPH_HUMAN	sp|P19971|TYPH_HUMAN	22	22	22	>sp|P19971|TYPH_HUMAN Thymidine phosphorylase OS=Homo sapiens GN=TYMP PE=1 SV=2	1	22	22	22	10	14	15	14	7	10	11	13	16	14	17	15	21	15	10	14	15	14	7	10	11	13	16	14	17	15	21	15	10	14	15	14	7	10	11	13	16	14	17	15
sp|P20020|AT2B1_HUMAN	sp|P20020|AT2B1_HUMAN	4	1	1	>sp|P20020|AT2B1_HUMAN Plasma membrane calcium-transporting ATPase 1 OS=Homo sapiens GN=ATP2B1 PE=1 SV=3	1	4	1	1	4	2	2	1	3	3	0	3	3	2	3	2	1	4	1	0	0	0	0	1	0	0	0	0	0	0	0	1	1	0	0	0	0	1	0	0	0	0	0	0
sp|P20039|2B1B_HUMAN;sp|Q30167|2B1A_HUMAN	sp|P20039|2B1B_HUMAN	8;3	5;2	1;0	>sp|P20039|2B1B_HUMAN HLA class II histocompatibility antigen, DRB1-11 beta chain OS=Homo sapiens GN=HLA-DRB1 PE=1 SV=1	2	8	5	1	4	2	5	3	2	3	3	1	4	3	4	4	6	2	2	1	3	2	1	2	2	0	3	1	3	3	3	1	0	0	1	0	0	1	0	0	1	0	1	0
sp|P20042|IF2B_HUMAN	sp|P20042|IF2B_HUMAN	3	3	3	>sp|P20042|IF2B_HUMAN Eukaryotic translation initiation factor 2 subunit 2 OS=Homo sapiens GN=EIF2S2 PE=1 SV=2	1	3	3	3	2	2	2	1	3	2	1	3	3	0	3	3	3	3	2	2	2	1	3	2	1	3	3	0	3	3	3	3	2	2	2	1	3	2	1	3	3	0	3	3
sp|P20073|ANXA7_HUMAN	sp|P20073|ANXA7_HUMAN	4	4	4	>sp|P20073|ANXA7_HUMAN Annexin A7 OS=Homo sapiens GN=ANXA7 PE=1 SV=3	1	4	4	4	3	3	3	1	0	2	3	2	2	2	2	3	2	3	3	3	3	1	0	2	3	2	2	2	2	3	2	3	3	3	3	1	0	2	3	2	2	2	2	3
sp|P20160|CAP7_HUMAN	sp|P20160|CAP7_HUMAN	2	2	2	>sp|P20160|CAP7_HUMAN Azurocidin OS=Homo sapiens GN=AZU1 PE=1 SV=3	1	2	2	2	2	0	1	2	2	0	2	1	2	0	2	2	1	2	2	0	1	2	2	0	2	1	2	0	2	2	1	2	2	0	1	2	2	0	2	1	2	0	2	2
sp|Q15661|TRYB1_HUMAN;sp|P20231|TRYB2_HUMAN;sp|Q9BZJ3|TRYD_HUMAN;sp|P05981|HEPS_HUMAN	sp|Q15661|TRYB1_HUMAN;sp|P20231|TRYB2_HUMAN;sp|Q9BZJ3|TRYD_HUMAN	6;6;4;1	6;6;4;1	5;5;3;0	>sp|Q15661|TRYB1_HUMAN Tryptase alpha/beta-1 OS=Homo sapiens GN=TPSAB1 PE=1 SV=1;>sp|P20231|TRYB2_HUMAN Tryptase beta-2 OS=Homo sapiens GN=TPSB2 PE=1 SV=2;>sp|Q9BZJ3|TRYD_HUMAN Tryptase delta OS=Homo sapiens GN=TPSD1 PE=2 SV=2	4	6	6	5	0	6	5	4	2	1	6	4	6	5	3	4	0	6	0	6	5	4	2	1	6	4	6	5	3	4	0	6	0	5	5	4	2	1	5	4	5	5	3	4
sp|P20290|BTF3_HUMAN	sp|P20290|BTF3_HUMAN	7	7	6	>sp|P20290|BTF3_HUMAN Transcription factor BTF3 OS=Homo sapiens GN=BTF3 PE=1 SV=1	1	7	7	6	5	3	4	1	6	5	1	6	3	2	5	4	4	4	5	3	4	1	6	5	1	6	3	2	5	4	4	4	4	3	3	0	5	4	0	5	2	1	4	4
sp|P20292|AL5AP_HUMAN	sp|P20292|AL5AP_HUMAN	1	1	1	>sp|P20292|AL5AP_HUMAN Arachidonate 5-lipoxygenase-activating protein OS=Homo sapiens GN=ALOX5AP PE=1 SV=2	1	1	1	1	0	1	1	0	0	1	1	1	1	1	1	1	1	1	0	1	1	0	0	1	1	1	1	1	1	1	1	1	0	1	1	0	0	1	1	1	1	1	1	1
sp|P20338|RAB4A_HUMAN	sp|P20338|RAB4A_HUMAN	1	1	1	>sp|P20338|RAB4A_HUMAN Ras-related protein Rab-4A OS=Homo sapiens GN=RAB4A PE=1 SV=3	1	1	1	1	1	0	0	0	1	0	0	0	0	0	0	1	1	1	1	0	0	0	1	0	0	0	0	0	0	1	1	1	1	0	0	0	1	0	0	0	0	0	0	1
sp|P20339|RAB5A_HUMAN	sp|P20339|RAB5A_HUMAN	6	3	3	>sp|P20339|RAB5A_HUMAN Ras-related protein Rab-5A OS=Homo sapiens GN=RAB5A PE=1 SV=2	1	6	3	3	6	6	6	6	4	6	5	5	6	5	6	6	5	6	3	3	3	3	1	3	2	2	3	2	3	3	2	3	3	3	3	3	1	3	2	2	3	2	3	3
sp|P20340|RAB6A_HUMAN	sp|P20340|RAB6A_HUMAN	16	16	7	>sp|P20340|RAB6A_HUMAN Ras-related protein Rab-6A OS=Homo sapiens GN=RAB6A PE=1 SV=3	1	16	16	7	13	12	11	9	12	16	9	11	14	6	16	15	13	13	13	12	11	9	12	16	9	11	14	6	16	15	13	13	5	5	4	4	6	7	4	4	5	3	7	6
sp|P20585|MSH3_HUMAN	sp|P20585|MSH3_HUMAN	1	1	1	>sp|P20585|MSH3_HUMAN DNA mismatch repair protein Msh3 OS=Homo sapiens GN=MSH3 PE=1 SV=4	1	1	1	1	1	0	0	0	0	0	0	0	0	0	0	0	0	0	1	0	0	0	0	0	0	0	0	0	0	0	0	0	1	0	0	0	0	0	0	0	0	0	0	0
sp|P20591|MX1_HUMAN	sp|P20591|MX1_HUMAN	8	8	6	>sp|P20591|MX1_HUMAN Interferon-induced GTP-binding protein Mx1 OS=Homo sapiens GN=MX1 PE=1 SV=4	1	8	8	6	0	0	0	0	0	0	3	1	5	0	7	6	7	2	0	0	0	0	0	0	3	1	5	0	7	6	7	2	0	0	0	0	0	0	2	1	3	0	5	5
sp|P20592|MX2_HUMAN	sp|P20592|MX2_HUMAN	3	1	1	>sp|P20592|MX2_HUMAN Interferon-induced GTP-binding protein Mx2 OS=Homo sapiens GN=MX2 PE=1 SV=1	1	3	1	1	0	0	0	0	0	0	1	0	2	0	3	1	2	3	0	0	0	0	0	0	0	0	0	0	1	0	0	1	0	0	0	0	0	0	0	0	0	0	1	0
sp|P20618|PSB1_HUMAN	sp|P20618|PSB1_HUMAN	7	7	7	>sp|P20618|PSB1_HUMAN Proteasome subunit beta type-1 OS=Homo sapiens GN=PSMB1 PE=1 SV=2	1	7	7	7	6	7	7	5	6	6	4	6	6	4	5	6	7	7	6	7	7	5	6	6	4	6	6	4	5	6	7	7	6	7	7	5	6	6	4	6	6	4	5	6
sp|P20645|MPRD_HUMAN	sp|P20645|MPRD_HUMAN	2	2	2	>sp|P20645|MPRD_HUMAN Cation-dependent mannose-6-phosphate receptor OS=Homo sapiens GN=M6PR PE=1 SV=1	1	2	2	2	1	1	1	1	1	2	0	1	2	1	2	2	2	2	1	1	1	1	1	2	0	1	2	1	2	2	2	2	1	1	1	1	1	2	0	1	2	1	2	2
sp|P20671|H2A1D_HUMAN	sp|P20671|H2A1D_HUMAN	18	1	0	>sp|P20671|H2A1D_HUMAN Histone H2A type 1-D OS=Homo sapiens GN=HIST1H2AD PE=1 SV=2	1	18	1	0	17	16	16	15	16	17	15	15	15	15	17	17	17	16	1	1	1	1	0	1	1	1	1	1	1	1	1	1	0	0	0	0	0	0	0	0	0	0	0	0
sp|P20674|COX5A_HUMAN	sp|P20674|COX5A_HUMAN	7	7	7	>sp|P20674|COX5A_HUMAN Cytochrome c oxidase subunit 5A, mitochondrial OS=Homo sapiens GN=COX5A PE=1 SV=2	1	7	7	7	7	7	7	6	5	6	6	7	7	6	7	6	6	7	7	7	7	6	5	6	6	7	7	6	7	6	6	7	7	7	7	6	5	6	6	7	7	6	7	6
sp|P20700|LMNB1_HUMAN	sp|P20700|LMNB1_HUMAN	35	33	28	>sp|P20700|LMNB1_HUMAN Lamin-B1 OS=Homo sapiens GN=LMNB1 PE=1 SV=2	1	35	33	28	22	16	20	11	17	19	12	20	21	13	35	28	26	27	20	15	18	11	15	17	11	18	19	12	33	26	24	25	16	11	14	8	12	14	8	15	16	10	28	22
sp|P20701|ITAL_HUMAN	sp|P20701|ITAL_HUMAN	1	1	1	>sp|P20701|ITAL_HUMAN Integrin alpha-L OS=Homo sapiens GN=ITGAL PE=1 SV=3	1	1	1	1	0	0	0	0	0	0	0	0	0	0	1	0	0	0	0	0	0	0	0	0	0	0	0	0	1	0	0	0	0	0	0	0	0	0	0	0	0	0	1	0
sp|P20702|ITAX_HUMAN	sp|P20702|ITAX_HUMAN	1	1	1	>sp|P20702|ITAX_HUMAN Integrin alpha-X OS=Homo sapiens GN=ITGAX PE=1 SV=3	1	1	1	1	0	0	1	0	0	0	0	0	0	0	1	1	1	0	0	0	1	0	0	0	0	0	0	0	1	1	1	0	0	0	1	0	0	0	0	0	0	0	1	1
sp|P20774|MIME_HUMAN	sp|P20774|MIME_HUMAN	13	13	13	>sp|P20774|MIME_HUMAN Mimecan OS=Homo sapiens GN=OGN PE=1 SV=1	1	13	13	13	4	13	12	5	5	5	12	8	3	10	11	8	4	6	4	13	12	5	5	5	12	8	3	10	11	8	4	6	4	13	12	5	5	5	12	8	3	10	11	8
sp|P20810|ICAL_HUMAN	sp|P20810|ICAL_HUMAN	2	2	2	>sp|P20810|ICAL_HUMAN Calpastatin OS=Homo sapiens GN=CAST PE=1 SV=4	1	2	2	2	0	0	0	1	1	0	0	0	0	1	0	0	0	1	0	0	0	1	1	0	0	0	0	1	0	0	0	1	0	0	0	1	1	0	0	0	0	1	0	0
sp|P20839|IMDH1_HUMAN	sp|P20839|IMDH1_HUMAN	1	1	1	>sp|P20839|IMDH1_HUMAN Inosine-5-monophosphate dehydrogenase 1 OS=Homo sapiens GN=IMPDH1 PE=1 SV=2	1	1	1	1	0	0	0	0	1	0	0	0	0	0	0	0	0	0	0	0	0	0	1	0	0	0	0	0	0	0	0	0	0	0	0	0	1	0	0	0	0	0	0	0
sp|P20933|ASPG_HUMAN	sp|P20933|ASPG_HUMAN	2	2	2	>sp|P20933|ASPG_HUMAN N(4)-(beta-N-acetylglucosaminyl)-L-asparaginase OS=Homo sapiens GN=AGA PE=1 SV=2	1	2	2	2	1	2	2	2	2	2	2	1	2	2	2	2	1	2	1	2	2	2	2	2	2	1	2	2	2	2	1	2	1	2	2	2	2	2	2	1	2	2	2	2
sp|P20962|PTMS_HUMAN	sp|P20962|PTMS_HUMAN	5	5	5	>sp|P20962|PTMS_HUMAN Parathymosin OS=Homo sapiens GN=PTMS PE=1 SV=2	1	5	5	5	3	5	5	3	5	5	4	5	5	3	5	4	5	4	3	5	5	3	5	5	4	5	5	3	5	4	5	4	3	5	5	3	5	5	4	5	5	3	5	4
sp|P21266|GSTM3_HUMAN	sp|P21266|GSTM3_HUMAN	2	1	1	>sp|P21266|GSTM3_HUMAN Glutathione S-transferase Mu 3 OS=Homo sapiens GN=GSTM3 PE=1 SV=3	1	2	1	1	2	1	1	0	1	1	1	1	1	1	2	1	1	2	1	0	0	0	0	0	0	0	0	0	1	0	0	1	1	0	0	0	0	0	0	0	0	0	1	0
sp|P21281|VATB2_HUMAN;sp|P15313|VATB1_HUMAN	sp|P21281|VATB2_HUMAN	21;4	21;4	21;4	>sp|P21281|VATB2_HUMAN V-type proton ATPase subunit B, brain isoform OS=Homo sapiens GN=ATP6V1B2 PE=1 SV=3	2	21	21	21	19	15	15	12	13	14	11	13	15	11	18	16	18	20	19	15	15	12	13	14	11	13	15	11	18	16	18	20	19	15	15	12	13	14	11	13	15	11	18	16
sp|P21283|VATC1_HUMAN	sp|P21283|VATC1_HUMAN	2	2	2	>sp|P21283|VATC1_HUMAN V-type proton ATPase subunit C 1 OS=Homo sapiens GN=ATP6V1C1 PE=1 SV=4	1	2	2	2	2	2	1	0	0	2	0	1	2	1	1	1	1	1	2	2	1	0	0	2	0	1	2	1	1	1	1	1	2	2	1	0	0	2	0	1	2	1	1	1
sp|P21291|CSRP1_HUMAN	sp|P21291|CSRP1_HUMAN	3	3	3	>sp|P21291|CSRP1_HUMAN Cysteine and glycine-rich protein 1 OS=Homo sapiens GN=CSRP1 PE=1 SV=3	1	3	3	3	3	3	3	1	2	2	2	3	1	3	2	3	3	3	3	3	3	1	2	2	2	3	1	3	2	3	3	3	3	3	3	1	2	2	2	3	1	3	2	3
sp|P21333|FLNA_HUMAN	sp|P21333|FLNA_HUMAN	67	67	64	>sp|P21333|FLNA_HUMAN Filamin-A OS=Homo sapiens GN=FLNA PE=1 SV=4	1	67	67	64	60	46	35	38	53	34	42	41	42	48	57	56	55	61	60	46	35	38	53	34	42	41	42	48	57	56	55	61	57	44	34	36	50	33	40	41	41	46	54	55
sp|P21397|AOFA_HUMAN	sp|P21397|AOFA_HUMAN	1	1	1	>sp|P21397|AOFA_HUMAN Amine oxidase [flavin-containing] A OS=Homo sapiens GN=MAOA PE=1 SV=1	1	1	1	1	0	1	1	0	0	0	1	0	0	0	0	1	0	0	0	1	1	0	0	0	1	0	0	0	0	1	0	0	0	1	1	0	0	0	1	0	0	0	0	1
sp|P21399|ACOC_HUMAN	sp|P21399|ACOC_HUMAN	3	3	3	>sp|P21399|ACOC_HUMAN Cytoplasmic aconitate hydratase OS=Homo sapiens GN=ACO1 PE=1 SV=3	1	3	3	3	2	3	3	2	3	3	3	2	3	3	3	2	2	3	2	3	3	2	3	3	3	2	3	3	3	2	2	3	2	3	3	2	3	3	3	2	3	3	3	2
sp|P21589|5NTD_HUMAN	sp|P21589|5NTD_HUMAN	1	1	1	>sp|P21589|5NTD_HUMAN 5-nucleotidase OS=Homo sapiens GN=NT5E PE=1 SV=1	1	1	1	1	0	1	1	0	0	0	1	1	0	1	0	1	1	1	0	1	1	0	0	0	1	1	0	1	0	1	1	1	0	1	1	0	0	0	1	1	0	1	0	1
sp|P21695|GPDA_HUMAN	sp|P21695|GPDA_HUMAN	2	2	1	>sp|P21695|GPDA_HUMAN Glycerol-3-phosphate dehydrogenase [NAD(+)], cytoplasmic OS=Homo sapiens GN=GPD1 PE=1 SV=4	1	2	2	1	2	2	1	1	0	1	2	0	0	1	2	2	0	1	2	2	1	1	0	1	2	0	0	1	2	2	0	1	1	1	1	0	0	1	1	0	0	1	1	1
sp|P21796|VDAC1_HUMAN	sp|P21796|VDAC1_HUMAN	18	18	18	>sp|P21796|VDAC1_HUMAN Voltage-dependent anion-selective channel protein 1 OS=Homo sapiens GN=VDAC1 PE=1 SV=2	1	18	18	18	16	13	10	6	15	12	7	11	13	4	18	13	13	17	16	13	10	6	15	12	7	11	13	4	18	13	13	17	16	13	10	6	15	12	7	11	13	4	18	13
sp|P21810|PGS1_HUMAN	sp|P21810|PGS1_HUMAN	10	10	10	>sp|P21810|PGS1_HUMAN Biglycan OS=Homo sapiens GN=BGN PE=1 SV=2	1	10	10	10	8	8	6	7	6	4	7	7	4	6	9	7	2	9	8	8	6	7	6	4	7	7	4	6	9	7	2	9	8	8	6	7	6	4	7	7	4	6	9	7
sp|P21817|RYR1_HUMAN	sp|P21817|RYR1_HUMAN	1	1	1	>sp|P21817|RYR1_HUMAN Ryanodine receptor 1 OS=Homo sapiens GN=RYR1 PE=1 SV=3	1	1	1	1	0	0	0	0	0	0	0	0	0	0	0	1	0	0	0	0	0	0	0	0	0	0	0	0	0	1	0	0	0	0	0	0	0	0	0	0	0	0	0	1
sp|P21912|SDHB_HUMAN	sp|P21912|SDHB_HUMAN	2	2	2	>sp|P21912|SDHB_HUMAN Succinate dehydrogenase [ubiquinone] iron-sulfur subunit, mitochondrial OS=Homo sapiens GN=SDHB PE=1 SV=3	1	2	2	2	2	2	1	0	1	2	1	2	1	0	2	2	2	2	2	2	1	0	1	2	1	2	1	0	2	2	2	2	2	2	1	0	1	2	1	2	1	0	2	2
sp|P21964|COMT_HUMAN	sp|P21964|COMT_HUMAN	4	4	4	>sp|P21964|COMT_HUMAN Catechol O-methyltransferase OS=Homo sapiens GN=COMT PE=1 SV=2	1	4	4	4	3	2	4	1	3	3	3	3	3	1	4	3	4	4	3	2	4	1	3	3	3	3	3	1	4	3	4	4	3	2	4	1	3	3	3	3	3	1	4	3
sp|P21980|TGM2_HUMAN	sp|P21980|TGM2_HUMAN	16	16	16	>sp|P21980|TGM2_HUMAN Protein-glutamine gamma-glutamyltransferase 2 OS=Homo sapiens GN=TGM2 PE=1 SV=2	1	16	16	16	5	0	1	1	5	3	0	2	4	0	7	13	15	4	5	0	1	1	5	3	0	2	4	0	7	13	15	4	5	0	1	1	5	3	0	2	4	0	7	13
sp|P22033|MUTA_HUMAN	sp|P22033|MUTA_HUMAN	2	2	2	>sp|P22033|MUTA_HUMAN Methylmalonyl-CoA mutase, mitochondrial OS=Homo sapiens GN=MUT PE=1 SV=4	1	2	2	2	2	1	1	0	1	1	0	2	2	1	2	1	2	2	2	1	1	0	1	1	0	2	2	1	2	1	2	2	2	1	1	0	1	1	0	2	2	1	2	1
sp|P22059|OSBP1_HUMAN	sp|P22059|OSBP1_HUMAN	1	1	1	>sp|P22059|OSBP1_HUMAN Oxysterol-binding protein 1 OS=Homo sapiens GN=OSBP PE=1 SV=1	1	1	1	1	0	0	0	0	1	0	0	0	0	0	0	0	1	0	0	0	0	0	1	0	0	0	0	0	0	0	1	0	0	0	0	0	1	0	0	0	0	0	0	0
sp|P22061|PIMT_HUMAN	sp|P22061|PIMT_HUMAN	5	5	5	>sp|P22061|PIMT_HUMAN Protein-L-isoaspartate(D-aspartate) O-methyltransferase OS=Homo sapiens GN=PCMT1 PE=1 SV=4	1	5	5	5	4	4	4	4	3	4	4	3	4	3	5	4	5	4	4	4	4	4	3	4	4	3	4	3	5	4	5	4	4	4	4	4	3	4	4	3	4	3	5	4
sp|P22087|FBRL_HUMAN	sp|P22087|FBRL_HUMAN	11	11	10	>sp|P22087|FBRL_HUMAN rRNA 2-O-methyltransferase fibrillarin OS=Homo sapiens GN=FBL PE=1 SV=2	1	11	11	10	11	10	11	8	11	11	7	11	11	6	11	11	11	11	11	10	11	8	11	11	7	11	11	6	11	11	11	11	10	9	10	8	10	10	6	10	10	6	10	10
sp|P22090|RS4Y1_HUMAN	sp|P22090|RS4Y1_HUMAN	9	1	1	>sp|P22090|RS4Y1_HUMAN 40S ribosomal protein S4, Y isoform 1 OS=Homo sapiens GN=RPS4Y1 PE=1 SV=2	1	9	1	1	5	7	7	5	7	6	4	7	6	5	5	7	7	6	0	1	1	0	0	0	1	0	0	0	0	1	1	0	0	1	1	0	0	0	1	0	0	0	0	1
sp|P22102|PUR2_HUMAN	sp|P22102|PUR2_HUMAN	9	9	9	>sp|P22102|PUR2_HUMAN Trifunctional purine biosynthetic protein adenosine-3 OS=Homo sapiens GN=GART PE=1 SV=1	1	9	9	9	6	3	4	1	6	7	2	5	6	3	8	5	7	8	6	3	4	1	6	7	2	5	6	3	8	5	7	8	6	3	4	1	6	7	2	5	6	3	8	5
sp|P22105|TENX_HUMAN;sp|Q16473|TENXA_HUMAN;REV__sp|Q96CG3|TIFA_HUMAN	sp|P22105|TENX_HUMAN	16;3;1	16;3;1	16;3;1	>sp|P22105|TENX_HUMAN Tenascin-X OS=Homo sapiens GN=TNXB PE=1 SV=4	3	16	16	16	2	11	5	3	2	2	15	3	1	12	1	3	2	4	2	11	5	3	2	2	15	3	1	12	1	3	2	4	2	11	5	3	2	2	15	3	1	12	1	3
sp|P22223|CADH3_HUMAN	sp|P22223|CADH3_HUMAN	2	2	1	>sp|P22223|CADH3_HUMAN Cadherin-3 OS=Homo sapiens GN=CDH3 PE=1 SV=2	1	2	2	1	1	1	1	0	1	1	1	0	0	1	0	0	1	1	1	1	1	0	1	1	1	0	0	1	0	0	1	1	1	0	0	0	0	1	0	0	0	0	0	0
sp|P22234|PUR6_HUMAN	sp|P22234|PUR6_HUMAN	10	10	10	>sp|P22234|PUR6_HUMAN Multifunctional protein ADE2 OS=Homo sapiens GN=PAICS PE=1 SV=3	1	10	10	10	7	5	5	5	8	9	4	6	8	4	9	8	8	9	7	5	5	5	8	9	4	6	8	4	9	8	8	9	7	5	5	5	8	9	4	6	8	4	9	8
sp|P22307|NLTP_HUMAN	sp|P22307|NLTP_HUMAN	3	3	3	>sp|P22307|NLTP_HUMAN Non-specific lipid-transfer protein OS=Homo sapiens GN=SCP2 PE=1 SV=2	1	3	3	3	3	3	3	2	2	2	1	2	3	2	3	3	3	3	3	3	3	2	2	2	1	2	3	2	3	3	3	3	3	3	3	2	2	2	1	2	3	2	3	3
sp|P22314|UBA1_HUMAN	sp|P22314|UBA1_HUMAN	35	35	35	>sp|P22314|UBA1_HUMAN Ubiquitin-like modifier-activating enzyme 1 OS=Homo sapiens GN=UBA1 PE=1 SV=3	1	35	35	35	23	21	27	21	30	28	18	26	28	20	33	30	34	32	23	21	27	21	30	28	18	26	28	20	33	30	34	32	23	21	27	21	30	28	18	26	28	20	33	30
sp|P22392|NDKB_HUMAN;sp|O60361|NDK8_HUMAN	sp|P22392|NDKB_HUMAN;sp|O60361|NDK8_HUMAN	12;6	12;6	6;4	>sp|P22392|NDKB_HUMAN Nucleoside diphosphate kinase B OS=Homo sapiens GN=NME2 PE=1 SV=1;>sp|O60361|NDK8_HUMAN Putative nucleoside diphosphate kinase OS=Homo sapiens GN=NME2P1 PE=5 SV=1	2	12	12	6	11	8	8	5	10	12	5	11	10	4	11	9	10	12	11	8	8	5	10	12	5	11	10	4	11	9	10	12	5	2	3	1	4	6	1	5	4	1	5	3
sp|P22466|GALA_HUMAN	sp|P22466|GALA_HUMAN	1	1	1	>sp|P22466|GALA_HUMAN Galanin peptides OS=Homo sapiens GN=GAL PE=1 SV=3	1	1	1	1	1	1	1	1	1	1	0	1	1	1	1	1	1	1	1	1	1	1	1	1	0	1	1	1	1	1	1	1	1	1	1	1	1	1	0	1	1	1	1	1
sp|P22570|ADRO_HUMAN	sp|P22570|ADRO_HUMAN	11	11	11	>sp|P22570|ADRO_HUMAN NADPH:adrenodoxin oxidoreductase, mitochondrial OS=Homo sapiens GN=FDXR PE=1 SV=3	1	11	11	11	10	11	7	2	6	10	3	9	9	4	7	5	8	9	10	11	7	2	6	10	3	9	9	4	7	5	8	9	10	11	7	2	6	10	3	9	9	4	7	5
sp|P22612|KAPCG_HUMAN	sp|P22612|KAPCG_HUMAN	2	1	1	>sp|P22612|KAPCG_HUMAN cAMP-dependent protein kinase catalytic subunit gamma OS=Homo sapiens GN=PRKACG PE=1 SV=3	1	2	1	1	1	1	1	1	2	1	1	1	1	1	2	1	2	2	0	0	0	0	1	0	0	0	0	0	1	0	1	1	0	0	0	0	1	0	0	0	0	0	1	0
sp|P22626|ROA2_HUMAN	sp|P22626|ROA2_HUMAN	35	35	35	>sp|P22626|ROA2_HUMAN Heterogeneous nuclear ribonucleoproteins A2/B1 OS=Homo sapiens GN=HNRNPA2B1 PE=1 SV=2	1	35	35	35	33	30	31	25	34	33	27	30	33	26	35	33	33	35	33	30	31	25	34	33	27	30	33	26	35	33	33	35	33	30	31	25	34	33	27	30	33	26	35	33
sp|P22680|CP7A1_HUMAN	sp|P22680|CP7A1_HUMAN	1	1	1	>sp|P22680|CP7A1_HUMAN Cholesterol 7-alpha-monooxygenase OS=Homo sapiens GN=CYP7A1 PE=1 SV=2	1	1	1	1	0	0	0	1	0	0	0	0	0	0	0	0	0	0	0	0	0	1	0	0	0	0	0	0	0	0	0	0	0	0	0	1	0	0	0	0	0	0	0	0
sp|P22694|KAPCB_HUMAN	sp|P22694|KAPCB_HUMAN	3	1	1	>sp|P22694|KAPCB_HUMAN cAMP-dependent protein kinase catalytic subunit beta OS=Homo sapiens GN=PRKACB PE=1 SV=2	1	3	1	1	3	2	2	2	2	2	2	2	2	2	2	2	2	3	1	0	0	0	0	1	0	0	0	0	0	0	0	1	1	0	0	0	0	1	0	0	0	0	0	0
sp|P22695|QCR2_HUMAN	sp|P22695|QCR2_HUMAN	22	22	22	>sp|P22695|QCR2_HUMAN Cytochrome b-c1 complex subunit 2, mitochondrial OS=Homo sapiens GN=UQCRC2 PE=1 SV=3	1	22	22	22	19	17	14	9	12	10	10	17	17	15	19	18	18	16	19	17	14	9	12	10	10	17	17	15	19	18	18	16	19	17	14	9	12	10	10	17	17	15	19	18
sp|P22735|TGM1_HUMAN	sp|P22735|TGM1_HUMAN	3	3	3	>sp|P22735|TGM1_HUMAN Protein-glutamine gamma-glutamyltransferase K OS=Homo sapiens GN=TGM1 PE=1 SV=4	1	3	3	3	0	0	1	3	1	0	0	1	1	1	0	0	1	0	0	0	1	3	1	0	0	1	1	1	0	0	1	0	0	0	1	3	1	0	0	1	1	1	0	0
sp|P22830|HEMH_HUMAN	sp|P22830|HEMH_HUMAN	4	4	4	>sp|P22830|HEMH_HUMAN Ferrochelatase, mitochondrial OS=Homo sapiens GN=FECH PE=1 SV=2	1	4	4	4	4	3	1	1	1	3	0	3	3	1	3	2	3	3	4	3	1	1	1	3	0	3	3	1	3	2	3	3	4	3	1	1	1	3	0	3	3	1	3	2
sp|P22894|MMP8_HUMAN	sp|P22894|MMP8_HUMAN	1	1	1	>sp|P22894|MMP8_HUMAN Neutrophil collagenase OS=Homo sapiens GN=MMP8 PE=1 SV=1	1	1	1	1	0	0	0	0	0	0	1	0	1	0	0	1	0	0	0	0	0	0	0	0	1	0	1	0	0	1	0	0	0	0	0	0	0	0	1	0	1	0	0	1
sp|P23025|XPA_HUMAN	sp|P23025|XPA_HUMAN	1	1	1	>sp|P23025|XPA_HUMAN DNA repair protein complementing XP-A cells OS=Homo sapiens GN=XPA PE=1 SV=1	1	1	1	1	0	1	0	0	0	0	1	1	0	0	1	0	0	0	0	1	0	0	0	0	1	1	0	0	1	0	0	0	0	1	0	0	0	0	1	1	0	0	1	0
sp|P23083|HV103_HUMAN	sp|P23083|HV103_HUMAN	2	2	2	>sp|P23083|HV103_HUMAN Ig heavy chain V-I region V35 OS=Homo sapiens PE=1 SV=1	1	2	2	2	0	1	0	1	0	0	0	1	1	1	0	0	2	0	0	1	0	1	0	0	0	1	1	1	0	0	2	0	0	1	0	1	0	0	0	1	1	1	0	0
sp|Q9UKY3|CES1P_HUMAN;sp|P23141|EST1_HUMAN	sp|Q9UKY3|CES1P_HUMAN;sp|P23141|EST1_HUMAN	1;1	1;1	1;1	>sp|Q9UKY3|CES1P_HUMAN Putative inactive carboxylesterase 4 OS=Homo sapiens GN=CES1P1 PE=5 SV=2;>sp|P23141|EST1_HUMAN Liver carboxylesterase 1 OS=Homo sapiens GN=CES1 PE=1 SV=2	2	1	1	1	0	0	0	0	0	0	1	0	0	0	0	0	0	0	0	0	0	0	0	0	1	0	0	0	0	0	0	0	0	0	0	0	0	0	1	0	0	0	0	0
sp|P23142|FBLN1_HUMAN;CON__ENSEMBL:ENSBTAP00000016046	sp|P23142|FBLN1_HUMAN;CON__ENSEMBL:ENSBTAP00000016046	2;1	2;1	2;1	>sp|P23142|FBLN1_HUMAN Fibulin-1 OS=Homo sapiens GN=FBLN1 PE=1 SV=4;>ENSEMBL:ENSBTAP00000016046 (Bos taurus) similar to fibulin-1 C isoform 1	2	2	2	2	0	1	1	1	0	2	2	1	1	1	0	1	0	0	0	1	1	1	0	2	2	1	1	1	0	1	0	0	0	1	1	1	0	2	2	1	1	1	0	1
sp|P23193|TCEA1_HUMAN	sp|P23193|TCEA1_HUMAN	7	7	7	>sp|P23193|TCEA1_HUMAN Transcription elongation factor A protein 1 OS=Homo sapiens GN=TCEA1 PE=1 SV=2	1	7	7	7	4	0	4	0	4	6	0	6	7	0	4	7	4	4	4	0	4	0	4	6	0	6	7	0	4	7	4	4	4	0	4	0	4	6	0	6	7	0	4	7
sp|P23246|SFPQ_HUMAN	sp|P23246|SFPQ_HUMAN	38	38	36	>sp|P23246|SFPQ_HUMAN Splicing factor, proline- and glutamine-rich OS=Homo sapiens GN=SFPQ PE=1 SV=2	1	38	38	36	34	32	34	23	35	36	26	33	35	22	37	36	35	35	34	32	34	23	35	36	26	33	35	22	37	36	35	35	32	30	32	21	33	34	24	31	33	20	35	34
sp|Q9NRH3|TBG2_HUMAN;sp|P23258|TBG1_HUMAN	sp|Q9NRH3|TBG2_HUMAN;sp|P23258|TBG1_HUMAN	2;2	2;2	2;2	>sp|Q9NRH3|TBG2_HUMAN Tubulin gamma-2 chain OS=Homo sapiens GN=TUBG2 PE=2 SV=1;>sp|P23258|TBG1_HUMAN Tubulin gamma-1 chain OS=Homo sapiens GN=TUBG1 PE=1 SV=2	2	2	2	2	1	1	0	1	1	0	1	1	1	0	1	1	1	2	1	1	0	1	1	0	1	1	1	0	1	1	1	2	1	1	0	1	1	0	1	1	1	0	1	1
sp|P23280|CAH6_HUMAN	sp|P23280|CAH6_HUMAN	1	1	1	>sp|P23280|CAH6_HUMAN Carbonic anhydrase 6 OS=Homo sapiens GN=CA6 PE=1 SV=3	1	1	1	1	0	1	0	0	0	0	0	1	0	1	0	0	0	0	0	1	0	0	0	0	0	1	0	1	0	0	0	0	0	1	0	0	0	0	0	1	0	1	0	0
sp|P23284|PPIB_HUMAN	sp|P23284|PPIB_HUMAN	14	14	14	>sp|P23284|PPIB_HUMAN Peptidyl-prolyl cis-trans isomerase B OS=Homo sapiens GN=PPIB PE=1 SV=2	1	14	14	14	13	12	10	11	14	12	9	13	12	6	14	11	12	14	13	12	10	11	14	12	9	13	12	6	14	11	12	14	13	12	10	11	14	12	9	13	12	6	14	11
sp|P23297|S10A1_HUMAN	sp|P23297|S10A1_HUMAN	5	5	5	>sp|P23297|S10A1_HUMAN Protein S100-A1 OS=Homo sapiens GN=S100A1 PE=1 SV=2	1	5	5	5	3	2	2	2	4	2	0	0	1	1	0	0	4	5	3	2	2	2	4	2	0	0	1	1	0	0	4	5	3	2	2	2	4	2	0	0	1	1	0	0
sp|P23368|MAOM_HUMAN	sp|P23368|MAOM_HUMAN	6	6	6	>sp|P23368|MAOM_HUMAN NAD-dependent malic enzyme, mitochondrial OS=Homo sapiens GN=ME2 PE=1 SV=1	1	6	6	6	6	3	4	1	5	5	0	5	5	2	5	6	4	6	6	3	4	1	5	5	0	5	5	2	5	6	4	6	6	3	4	1	5	5	0	5	5	2	5	6
sp|P23381|SYWC_HUMAN	sp|P23381|SYWC_HUMAN	29	29	29	>sp|P23381|SYWC_HUMAN Tryptophan--tRNA ligase, cytoplasmic OS=Homo sapiens GN=WARS PE=1 SV=2	1	29	29	29	17	10	11	10	20	11	8	13	26	10	19	16	28	22	17	10	11	10	20	11	8	13	26	10	19	16	28	22	17	10	11	10	20	11	8	13	26	10	19	16
sp|P23396|RS3_HUMAN	sp|P23396|RS3_HUMAN	31	31	31	>sp|P23396|RS3_HUMAN 40S ribosomal protein S3 OS=Homo sapiens GN=RPS3 PE=1 SV=2	1	31	31	31	25	23	27	18	27	29	15	28	27	15	26	29	27	26	25	23	27	18	27	29	15	28	27	15	26	29	27	26	25	23	27	18	27	29	15	28	27	15	26	29
sp|P23434|GCSH_HUMAN	sp|P23434|GCSH_HUMAN	2	2	2	>sp|P23434|GCSH_HUMAN Glycine cleavage system H protein, mitochondrial OS=Homo sapiens GN=GCSH PE=1 SV=2	1	2	2	2	1	1	0	0	1	2	0	0	0	0	2	0	2	2	1	1	0	0	1	2	0	0	0	0	2	0	2	2	1	1	0	0	1	2	0	0	0	0	2	0
sp|P23443|KS6B1_HUMAN	sp|P23443|KS6B1_HUMAN	1	1	1	>sp|P23443|KS6B1_HUMAN Ribosomal protein S6 kinase beta-1 OS=Homo sapiens GN=RPS6KB1 PE=1 SV=2	1	1	1	1	1	0	0	0	1	1	0	1	1	0	1	1	0	1	1	0	0	0	1	1	0	1	1	0	1	1	0	1	1	0	0	0	1	1	0	1	1	0	1	1
sp|P23497|SP100_HUMAN	sp|P23497|SP100_HUMAN	5	2	2	>sp|P23497|SP100_HUMAN Nuclear autoantigen Sp-100 OS=Homo sapiens GN=SP100 PE=1 SV=3	1	5	2	2	2	2	3	1	4	2	1	2	2	0	5	5	5	4	1	0	0	0	1	0	0	1	1	0	2	2	2	1	1	0	0	0	1	0	0	1	1	0	2	2
sp|P23526|SAHH_HUMAN	sp|P23526|SAHH_HUMAN	16	16	16	>sp|P23526|SAHH_HUMAN Adenosylhomocysteinase OS=Homo sapiens GN=AHCY PE=1 SV=4	1	16	16	16	14	10	12	6	14	15	8	16	12	9	15	12	15	14	14	10	12	6	14	15	8	16	12	9	15	12	15	14	14	10	12	6	14	15	8	16	12	9	15	12
sp|P23527|H2B1O_HUMAN	sp|P23527|H2B1O_HUMAN	24	5	0	>sp|P23527|H2B1O_HUMAN Histone H2B type 1-O OS=Homo sapiens GN=HIST1H2BO PE=1 SV=3	1	24	5	0	23	23	22	22	22	23	23	24	23	23	23	24	23	23	5	5	5	5	5	5	5	5	5	5	5	5	5	5	0	0	0	0	0	0	0	0	0	0	0	0
sp|P23528|COF1_HUMAN	sp|P23528|COF1_HUMAN	14	14	5	>sp|P23528|COF1_HUMAN Cofilin-1 OS=Homo sapiens GN=CFL1 PE=1 SV=3	1	14	14	5	12	10	11	8	13	12	11	9	13	8	13	11	13	13	12	10	11	8	13	12	11	9	13	8	13	11	13	13	5	5	4	4	5	4	4	4	5	4	5	5
sp|P23588|IF4B_HUMAN	sp|P23588|IF4B_HUMAN	14	14	14	>sp|P23588|IF4B_HUMAN Eukaryotic translation initiation factor 4B OS=Homo sapiens GN=EIF4B PE=1 SV=2	1	14	14	14	10	10	11	4	14	12	5	12	11	7	11	10	8	11	10	10	11	4	14	12	5	12	11	7	11	10	8	11	10	10	11	4	14	12	5	12	11	7	11	10
sp|P23610|F8I2_HUMAN	sp|P23610|F8I2_HUMAN	1	1	1	>sp|P23610|F8I2_HUMAN Factor VIII intron 22 protein OS=Homo sapiens GN=F8A1 PE=1 SV=2	1	1	1	1	1	0	1	1	0	1	1	0	1	1	1	1	1	1	1	0	1	1	0	1	1	0	1	1	1	1	1	1	1	0	1	1	0	1	1	0	1	1	1	1
sp|P23634|AT2B4_HUMAN;sp|Q16720|AT2B3_HUMAN;sp|Q01814|AT2B2_HUMAN	sp|P23634|AT2B4_HUMAN	6;2;2	6;2;2	3;0;0	>sp|P23634|AT2B4_HUMAN Plasma membrane calcium-transporting ATPase 4 OS=Homo sapiens GN=ATP2B4 PE=1 SV=2	3	6	6	3	5	4	2	1	4	4	0	5	3	3	5	3	2	5	5	4	2	1	4	4	0	5	3	3	5	3	2	5	2	2	0	0	1	2	0	2	0	1	2	1
sp|P23786|CPT2_HUMAN	sp|P23786|CPT2_HUMAN	1	1	1	>sp|P23786|CPT2_HUMAN Carnitine O-palmitoyltransferase 2, mitochondrial OS=Homo sapiens GN=CPT2 PE=1 SV=2	1	1	1	1	0	0	0	0	1	0	0	0	0	0	0	0	0	0	0	0	0	0	1	0	0	0	0	0	0	0	0	0	0	0	0	0	1	0	0	0	0	0	0	0
sp|P23919|KTHY_HUMAN	sp|P23919|KTHY_HUMAN	3	3	3	>sp|P23919|KTHY_HUMAN Thymidylate kinase OS=Homo sapiens GN=DTYMK PE=1 SV=4	1	3	3	3	2	1	2	1	3	2	2	2	1	2	2	2	2	2	2	1	2	1	3	2	2	2	1	2	2	2	2	2	2	1	2	1	3	2	2	2	1	2	2	2
sp|P23946|CMA1_HUMAN	sp|P23946|CMA1_HUMAN	4	4	4	>sp|P23946|CMA1_HUMAN Chymase OS=Homo sapiens GN=CMA1 PE=1 SV=1	1	4	4	4	0	4	4	4	1	0	4	3	4	4	4	3	0	4	0	4	4	4	1	0	4	3	4	4	4	3	0	4	0	4	4	4	1	0	4	3	4	4	4	3
sp|P24158|PRTN3_HUMAN	sp|P24158|PRTN3_HUMAN	3	3	3	>sp|P24158|PRTN3_HUMAN Myeloblastin OS=Homo sapiens GN=PRTN3 PE=1 SV=3	1	3	3	3	0	1	0	0	0	0	3	0	3	0	1	3	1	3	0	1	0	0	0	0	3	0	3	0	1	3	1	3	0	1	0	0	0	0	3	0	3	0	1	3
sp|P24311|COX7B_HUMAN	sp|P24311|COX7B_HUMAN	1	1	1	>sp|P24311|COX7B_HUMAN Cytochrome c oxidase subunit 7B, mitochondrial OS=Homo sapiens GN=COX7B PE=1 SV=2	1	1	1	1	1	1	1	1	1	1	1	1	1	1	1	1	1	1	1	1	1	1	1	1	1	1	1	1	1	1	1	1	1	1	1	1	1	1	1	1	1	1	1	1
sp|P24530|EDNRB_HUMAN	sp|P24530|EDNRB_HUMAN	2	2	2	>sp|P24530|EDNRB_HUMAN Endothelin B receptor OS=Homo sapiens GN=EDNRB PE=1 SV=1	1	2	2	2	2	0	0	0	2	0	0	2	0	0	2	0	2	2	2	0	0	0	2	0	0	2	0	0	2	0	2	2	2	0	0	0	2	0	0	2	0	0	2	0
sp|P24534|EF1B_HUMAN	sp|P24534|EF1B_HUMAN	2	2	2	>sp|P24534|EF1B_HUMAN Elongation factor 1-beta OS=Homo sapiens GN=EEF1B2 PE=1 SV=3	1	2	2	2	2	1	1	2	2	2	1	1	2	1	2	2	1	1	2	1	1	2	2	2	1	1	2	1	2	2	1	1	2	1	1	2	2	2	1	1	2	1	2	2
sp|P24539|AT5F1_HUMAN	sp|P24539|AT5F1_HUMAN	6	6	6	>sp|P24539|AT5F1_HUMAN ATP synthase F(0) complex subunit B1, mitochondrial OS=Homo sapiens GN=ATP5F1 PE=1 SV=2	1	6	6	6	5	5	3	2	4	2	3	5	4	2	6	3	6	5	5	5	3	2	4	2	3	5	4	2	6	3	6	5	5	5	3	2	4	2	3	5	4	2	6	3
sp|P24666|PPAC_HUMAN	sp|P24666|PPAC_HUMAN	4	4	4	>sp|P24666|PPAC_HUMAN Low molecular weight phosphotyrosine protein phosphatase OS=Homo sapiens GN=ACP1 PE=1 SV=3	1	4	4	4	3	2	2	3	3	4	2	1	2	3	3	3	2	3	3	2	2	3	3	4	2	1	2	3	3	3	2	3	3	2	2	3	3	4	2	1	2	3	3	3
sp|P24752|THIL_HUMAN	sp|P24752|THIL_HUMAN	17	17	17	>sp|P24752|THIL_HUMAN Acetyl-CoA acetyltransferase, mitochondrial OS=Homo sapiens GN=ACAT1 PE=1 SV=1	1	17	17	17	15	15	11	5	9	11	7	15	11	8	17	13	13	15	15	15	11	5	9	11	7	15	11	8	17	13	13	15	15	15	11	5	9	11	7	15	11	8	17	13
sp|P24821|TENA_HUMAN	sp|P24821|TENA_HUMAN	17	17	17	>sp|P24821|TENA_HUMAN Tenascin OS=Homo sapiens GN=TNC PE=1 SV=3	1	17	17	17	2	12	11	11	7	2	9	5	8	11	8	8	14	15	2	12	11	11	7	2	9	5	8	11	8	8	14	15	2	12	11	11	7	2	9	5	8	11	8	8
sp|P24844|MYL9_HUMAN	sp|P24844|MYL9_HUMAN	3	2	2	>sp|P24844|MYL9_HUMAN Myosin regulatory light polypeptide 9 OS=Homo sapiens GN=MYL9 PE=1 SV=4	1	3	2	2	2	3	2	2	2	2	3	1	1	3	3	2	2	1	1	2	1	1	1	1	2	1	0	2	2	1	1	0	1	2	1	1	1	1	2	1	0	2	2	1
sp|P24928|RPB1_HUMAN	sp|P24928|RPB1_HUMAN	3	3	3	>sp|P24928|RPB1_HUMAN DNA-directed RNA polymerase II subunit RPB1 OS=Homo sapiens GN=POLR2A PE=1 SV=2	1	3	3	3	2	0	2	0	0	0	0	2	3	0	2	2	2	2	2	0	2	0	0	0	0	2	3	0	2	2	2	2	2	0	2	0	0	0	0	2	3	0	2	2
sp|P24941|CDK2_HUMAN;sp|Q00526|CDK3_HUMAN	sp|P24941|CDK2_HUMAN	17;4	17;4	15;2	>sp|P24941|CDK2_HUMAN Cyclin-dependent kinase 2 OS=Homo sapiens GN=CDK2 PE=1 SV=2	2	17	17	15	12	12	6	3	16	16	4	5	8	3	5	14	16	7	12	12	6	3	16	16	4	5	8	3	5	14	16	7	10	11	5	2	14	14	4	3	7	3	3	12
sp|P25189|MYP0_HUMAN	sp|P25189|MYP0_HUMAN	7	7	7	>sp|P25189|MYP0_HUMAN Myelin protein P0 OS=Homo sapiens GN=MPZ PE=1 SV=1	1	7	7	7	5	0	3	1	3	0	6	2	0	6	1	0	1	4	5	0	3	1	3	0	6	2	0	6	1	0	1	4	5	0	3	1	3	0	6	2	0	6	1	0
sp|P25205|MCM3_HUMAN	sp|P25205|MCM3_HUMAN	7	7	7	>sp|P25205|MCM3_HUMAN DNA replication licensing factor MCM3 OS=Homo sapiens GN=MCM3 PE=1 SV=3	1	7	7	7	6	3	4	0	5	6	2	5	6	2	7	6	5	7	6	3	4	0	5	6	2	5	6	2	7	6	5	7	6	3	4	0	5	6	2	5	6	2	7	6
sp|P25311|ZA2G_HUMAN	sp|P25311|ZA2G_HUMAN	6	6	6	>sp|P25311|ZA2G_HUMAN Zinc-alpha-2-glycoprotein OS=Homo sapiens GN=AZGP1 PE=1 SV=2	1	6	6	6	2	4	4	6	2	2	3	4	3	3	3	2	4	4	2	4	4	6	2	2	3	4	3	3	3	2	4	4	2	4	4	6	2	2	3	4	3	3	3	2
sp|P25325|THTM_HUMAN	sp|P25325|THTM_HUMAN	9	9	9	>sp|P25325|THTM_HUMAN 3-mercaptopyruvate sulfurtransferase OS=Homo sapiens GN=MPST PE=1 SV=3	1	9	9	9	3	4	6	2	3	9	5	4	7	4	7	7	8	6	3	4	6	2	3	9	5	4	7	4	7	7	8	6	3	4	6	2	3	9	5	4	7	4	7	7
sp|P25398|RS12_HUMAN	sp|P25398|RS12_HUMAN	4	4	4	>sp|P25398|RS12_HUMAN 40S ribosomal protein S12 OS=Homo sapiens GN=RPS12 PE=1 SV=3	1	4	4	4	3	2	4	4	4	4	2	4	3	4	3	3	4	4	3	2	4	4	4	4	2	4	3	4	3	3	4	4	3	2	4	4	4	4	2	4	3	4	3	3
sp|P25685|DNJB1_HUMAN	sp|P25685|DNJB1_HUMAN	4	4	4	>sp|P25685|DNJB1_HUMAN DnaJ homolog subfamily B member 1 OS=Homo sapiens GN=DNAJB1 PE=1 SV=4	1	4	4	4	3	2	3	2	3	3	2	3	4	3	3	3	2	3	3	2	3	2	3	3	2	3	4	3	3	3	2	3	3	2	3	2	3	3	2	3	4	3	3	3
sp|P25705|ATPA_HUMAN	sp|P25705|ATPA_HUMAN	46	46	46	>sp|P25705|ATPA_HUMAN ATP synthase subunit alpha, mitochondrial OS=Homo sapiens GN=ATP5A1 PE=1 SV=1	1	46	46	46	44	40	39	34	43	37	35	41	40	38	43	40	44	43	44	40	39	34	43	37	35	41	40	38	43	40	44	43	44	40	39	34	43	37	35	41	40	38	43	40
sp|P25774|CATS_HUMAN	sp|P25774|CATS_HUMAN	2	2	2	>sp|P25774|CATS_HUMAN Cathepsin S OS=Homo sapiens GN=CTSS PE=1 SV=3	1	2	2	2	2	0	2	1	1	0	0	0	2	2	2	2	2	1	2	0	2	1	1	0	0	0	2	2	2	2	2	1	2	0	2	1	1	0	0	0	2	2	2	2
sp|P25786|PSA1_HUMAN	sp|P25786|PSA1_HUMAN	12	12	12	>sp|P25786|PSA1_HUMAN Proteasome subunit alpha type-1 OS=Homo sapiens GN=PSMA1 PE=1 SV=1	1	12	12	12	12	10	12	7	12	11	11	11	11	9	12	11	12	10	12	10	12	7	12	11	11	11	11	9	12	11	12	10	12	10	12	7	12	11	11	11	11	9	12	11
sp|P25787|PSA2_HUMAN	sp|P25787|PSA2_HUMAN	11	11	11	>sp|P25787|PSA2_HUMAN Proteasome subunit alpha type-2 OS=Homo sapiens GN=PSMA2 PE=1 SV=2	1	11	11	11	9	10	9	7	10	8	7	10	10	6	10	10	10	11	9	10	9	7	10	8	7	10	10	6	10	10	10	11	9	10	9	7	10	8	7	10	10	6	10	10
sp|P25788|PSA3_HUMAN	sp|P25788|PSA3_HUMAN	8	8	8	>sp|P25788|PSA3_HUMAN Proteasome subunit alpha type-3 OS=Homo sapiens GN=PSMA3 PE=1 SV=2	1	8	8	8	6	5	7	4	7	6	4	5	6	4	5	7	8	6	6	5	7	4	7	6	4	5	6	4	5	7	8	6	6	5	7	4	7	6	4	5	6	4	5	7
sp|P25789|PSA4_HUMAN	sp|P25789|PSA4_HUMAN	4	4	4	>sp|P25789|PSA4_HUMAN Proteasome subunit alpha type-4 OS=Homo sapiens GN=PSMA4 PE=1 SV=1	1	4	4	4	1	2	3	2	4	3	3	2	4	2	3	3	3	3	1	2	3	2	4	3	3	2	4	2	3	3	3	3	1	2	3	2	4	3	3	2	4	2	3	3
sp|P25815|S100P_HUMAN	sp|P25815|S100P_HUMAN	2	2	2	>sp|P25815|S100P_HUMAN Protein S100-P OS=Homo sapiens GN=S100P PE=1 SV=2	1	2	2	2	0	0	1	0	0	0	1	0	1	0	0	1	0	1	0	0	1	0	0	0	1	0	1	0	0	1	0	1	0	0	1	0	0	0	1	0	1	0	0	1
sp|P26006|ITA3_HUMAN	sp|P26006|ITA3_HUMAN	3	3	3	>sp|P26006|ITA3_HUMAN Integrin alpha-3 OS=Homo sapiens GN=ITGA3 PE=1 SV=5	1	3	3	3	0	3	2	0	3	1	1	1	1	2	0	2	3	3	0	3	2	0	3	1	1	1	1	2	0	2	3	3	0	3	2	0	3	1	1	1	1	2	0	2
sp|P26038|MOES_HUMAN	sp|P26038|MOES_HUMAN	46	46	35	>sp|P26038|MOES_HUMAN Moesin OS=Homo sapiens GN=MSN PE=1 SV=3	1	46	46	35	41	34	34	27	38	33	26	35	34	26	39	40	39	44	41	34	34	27	38	33	26	35	34	26	39	40	39	44	31	26	25	23	28	26	21	26	25	21	29	30
sp|P26196|DDX6_HUMAN	sp|P26196|DDX6_HUMAN	6	6	6	>sp|P26196|DDX6_HUMAN Probable ATP-dependent RNA helicase DDX6 OS=Homo sapiens GN=DDX6 PE=1 SV=2	1	6	6	6	4	2	1	0	4	5	1	3	3	1	5	4	5	4	4	2	1	0	4	5	1	3	3	1	5	4	5	4	4	2	1	0	4	5	1	3	3	1	5	4
sp|P26368|U2AF2_HUMAN	sp|P26368|U2AF2_HUMAN	7	7	7	>sp|P26368|U2AF2_HUMAN Splicing factor U2AF 65 kDa subunit OS=Homo sapiens GN=U2AF2 PE=1 SV=4	1	7	7	7	4	3	4	3	6	7	4	3	5	3	7	6	6	7	4	3	4	3	6	7	4	3	5	3	7	6	6	7	4	3	4	3	6	7	4	3	5	3	7	6
sp|P26373|RL13_HUMAN	sp|P26373|RL13_HUMAN	21	21	21	>sp|P26373|RL13_HUMAN 60S ribosomal protein L13 OS=Homo sapiens GN=RPL13 PE=1 SV=4	1	21	21	21	20	19	21	16	20	20	18	21	19	16	21	21	21	20	20	19	21	16	20	20	18	21	19	16	21	21	21	20	20	19	21	16	20	20	18	21	19	16	21	21
sp|P26440|IVD_HUMAN	sp|P26440|IVD_HUMAN	8	8	8	>sp|P26440|IVD_HUMAN Isovaleryl-CoA dehydrogenase, mitochondrial OS=Homo sapiens GN=IVD PE=1 SV=1	1	8	8	8	0	3	4	1	7	5	2	5	3	3	3	5	5	5	0	3	4	1	7	5	2	5	3	3	3	5	5	5	0	3	4	1	7	5	2	5	3	3	3	5
sp|P26447|S10A4_HUMAN	sp|P26447|S10A4_HUMAN	7	7	7	>sp|P26447|S10A4_HUMAN Protein S100-A4 OS=Homo sapiens GN=S100A4 PE=1 SV=1	1	7	7	7	5	5	7	5	5	6	5	3	6	4	5	6	7	7	5	5	7	5	5	6	5	3	6	4	5	6	7	7	5	5	7	5	5	6	5	3	6	4	5	6
sp|P26572|MGAT1_HUMAN	sp|P26572|MGAT1_HUMAN	2	2	2	>sp|P26572|MGAT1_HUMAN Alpha-1,3-mannosyl-glycoprotein 2-beta-N-acetylglucosaminyltransferase OS=Homo sapiens GN=MGAT1 PE=1 SV=2	1	2	2	2	1	0	0	0	0	0	0	0	0	0	1	2	0	1	1	0	0	0	0	0	0	0	0	0	1	2	0	1	1	0	0	0	0	0	0	0	0	0	1	2
sp|P26583|HMGB2_HUMAN	sp|P26583|HMGB2_HUMAN	7	5	5	>sp|P26583|HMGB2_HUMAN High mobility group protein B2 OS=Homo sapiens GN=HMGB2 PE=1 SV=2	1	7	5	5	6	5	5	3	7	7	4	6	5	5	7	7	7	7	4	3	3	2	5	5	2	4	3	3	5	5	5	5	4	3	3	2	5	5	2	4	3	3	5	5
sp|P26599|PTBP1_HUMAN	sp|P26599|PTBP1_HUMAN	22	22	18	>sp|P26599|PTBP1_HUMAN Polypyrimidine tract-binding protein 1 OS=Homo sapiens GN=PTBP1 PE=1 SV=1	1	22	22	18	19	12	15	9	18	17	12	15	16	10	21	14	20	17	19	12	15	9	18	17	12	15	16	10	21	14	20	17	15	9	11	7	14	13	8	11	12	7	17	10
sp|P26639|SYTC_HUMAN;sp|A2RTX5|SYTC2_HUMAN	sp|P26639|SYTC_HUMAN	9;1	9;1	9;1	>sp|P26639|SYTC_HUMAN Threonine--tRNA ligase, cytoplasmic OS=Homo sapiens GN=TARS PE=1 SV=3	2	9	9	9	7	6	6	4	9	8	2	8	7	5	9	8	8	7	7	6	6	4	9	8	2	8	7	5	9	8	8	7	7	6	6	4	9	8	2	8	7	5	9	8
sp|P26640|SYVC_HUMAN	sp|P26640|SYVC_HUMAN	29	29	29	>sp|P26640|SYVC_HUMAN Valine--tRNA ligase OS=Homo sapiens GN=VARS PE=1 SV=4	1	29	29	29	26	11	16	11	26	20	7	19	18	10	23	16	21	23	26	11	16	11	26	20	7	19	18	10	23	16	21	23	26	11	16	11	26	20	7	19	18	10	23	16
sp|P26641|EF1G_HUMAN	sp|P26641|EF1G_HUMAN	14	14	14	>sp|P26641|EF1G_HUMAN Elongation factor 1-gamma OS=Homo sapiens GN=EEF1G PE=1 SV=3	1	14	14	14	13	12	13	12	13	14	12	13	13	11	13	13	11	14	13	12	13	12	13	14	12	13	13	11	13	13	11	14	13	12	13	12	13	14	12	13	13	11	13	13
sp|P26885|FKBP2_HUMAN	sp|P26885|FKBP2_HUMAN	2	2	2	>sp|P26885|FKBP2_HUMAN Peptidyl-prolyl cis-trans isomerase FKBP2 OS=Homo sapiens GN=FKBP2 PE=1 SV=2	1	2	2	2	1	1	1	0	2	1	1	1	1	1	1	2	2	1	1	1	1	0	2	1	1	1	1	1	1	2	2	1	1	1	1	0	2	1	1	1	1	1	1	2
sp|P27105|STOM_HUMAN	sp|P27105|STOM_HUMAN	9	9	9	>sp|P27105|STOM_HUMAN Erythrocyte band 7 integral membrane protein OS=Homo sapiens GN=STOM PE=1 SV=3	1	9	9	9	7	6	7	6	4	8	8	6	7	6	8	8	8	7	7	6	7	6	4	8	8	6	7	6	8	8	8	7	7	6	7	6	4	8	8	6	7	6	8	8
sp|P27144|KAD4_HUMAN	sp|P27144|KAD4_HUMAN	2	2	2	>sp|P27144|KAD4_HUMAN Adenylate kinase 4, mitochondrial OS=Homo sapiens GN=AK4 PE=1 SV=1	1	2	2	2	0	1	2	0	1	1	0	1	0	1	0	2	2	1	0	1	2	0	1	1	0	1	0	1	0	2	2	1	0	1	2	0	1	1	0	1	0	1	0	2
sp|P27338|AOFB_HUMAN	sp|P27338|AOFB_HUMAN	6	6	6	>sp|P27338|AOFB_HUMAN Amine oxidase [flavin-containing] B OS=Homo sapiens GN=MAOB PE=1 SV=3	1	6	6	6	1	2	4	0	0	0	2	0	5	4	0	0	2	6	1	2	4	0	0	0	2	0	5	4	0	0	2	6	1	2	4	0	0	0	2	0	5	4	0	0
sp|P27348|1433T_HUMAN	sp|P27348|1433T_HUMAN	12	8	8	>sp|P27348|1433T_HUMAN 14-3-3 protein theta OS=Homo sapiens GN=YWHAQ PE=1 SV=1	1	12	8	8	9	8	8	7	7	8	7	7	8	8	10	9	9	9	6	5	4	4	4	4	5	4	4	5	6	5	5	5	6	5	4	4	4	4	5	4	4	5	6	5
sp|P27361|MK03_HUMAN	sp|P27361|MK03_HUMAN	7	6	6	>sp|P27361|MK03_HUMAN Mitogen-activated protein kinase 3 OS=Homo sapiens GN=MAPK3 PE=1 SV=4	1	7	6	6	6	6	5	6	6	5	5	6	5	5	5	6	7	6	5	5	4	6	5	4	5	5	5	5	4	5	6	5	5	5	4	6	5	4	5	5	5	5	4	5
sp|P27482|CALL3_HUMAN	sp|P27482|CALL3_HUMAN	13	13	12	>sp|P27482|CALL3_HUMAN Calmodulin-like protein 3 OS=Homo sapiens GN=CALML3 PE=1 SV=2	1	13	13	12	2	10	13	12	3	2	6	5	8	12	2	3	2	8	2	10	13	12	3	2	6	5	8	12	2	3	2	8	1	9	12	11	2	1	5	4	7	11	1	3
sp|P27544|CERS1_HUMAN	sp|P27544|CERS1_HUMAN	1	1	1	>sp|P27544|CERS1_HUMAN Ceramide synthase 1 OS=Homo sapiens GN=CERS1 PE=1 SV=1	1	1	1	1	0	0	0	0	0	0	0	0	0	0	1	0	0	1	0	0	0	0	0	0	0	0	0	0	1	0	0	1	0	0	0	0	0	0	0	0	0	0	1	0
sp|P27635|RL10_HUMAN;sp|Q96L21|RL10L_HUMAN	sp|P27635|RL10_HUMAN	17;8	17;8	17;8	>sp|P27635|RL10_HUMAN 60S ribosomal protein L10 OS=Homo sapiens GN=RPL10 PE=1 SV=4	2	17	17	17	14	13	16	10	14	15	10	17	14	11	16	15	15	14	14	13	16	10	14	15	10	17	14	11	16	15	15	14	14	13	16	10	14	15	10	17	14	11	16	15
sp|P27694|RFA1_HUMAN	sp|P27694|RFA1_HUMAN	6	6	6	>sp|P27694|RFA1_HUMAN Replication protein A 70 kDa DNA-binding subunit OS=Homo sapiens GN=RPA1 PE=1 SV=2	1	6	6	6	6	4	4	2	3	2	3	3	5	3	6	5	4	6	6	4	4	2	3	2	3	3	5	3	6	5	4	6	6	4	4	2	3	2	3	3	5	3	6	5
sp|P27695|APEX1_HUMAN	sp|P27695|APEX1_HUMAN	7	7	7	>sp|P27695|APEX1_HUMAN DNA-(apurinic or apyrimidinic site) lyase OS=Homo sapiens GN=APEX1 PE=1 SV=2	1	7	7	7	7	5	6	4	7	6	4	7	7	4	7	7	6	7	7	5	6	4	7	6	4	7	7	4	7	7	6	7	7	5	6	4	7	6	4	7	7	4	7	7
sp|P27708|PYR1_HUMAN	sp|P27708|PYR1_HUMAN	19	19	19	>sp|P27708|PYR1_HUMAN CAD protein OS=Homo sapiens GN=CAD PE=1 SV=3	1	19	19	19	16	4	4	2	16	13	3	12	13	3	16	8	12	17	16	4	4	2	16	13	3	12	13	3	16	8	12	17	16	4	4	2	16	13	3	12	13	3	16	8
sp|P27797|CALR_HUMAN	sp|P27797|CALR_HUMAN	9	9	9	>sp|P27797|CALR_HUMAN Calreticulin OS=Homo sapiens GN=CALR PE=1 SV=1	1	9	9	9	9	7	9	5	9	6	5	7	9	7	9	9	9	9	9	7	9	5	9	6	5	7	9	7	9	9	9	9	9	7	9	5	9	6	5	7	9	7	9	9
sp|P27816|MAP4_HUMAN	sp|P27816|MAP4_HUMAN	17	17	17	>sp|P27816|MAP4_HUMAN Microtubule-associated protein 4 OS=Homo sapiens GN=MAP4 PE=1 SV=3	1	17	17	17	14	15	16	14	17	17	15	16	16	14	16	17	17	17	14	15	16	14	17	17	15	16	16	14	16	17	17	17	14	15	16	14	17	17	15	16	16	14	16	17
sp|P27824|CALX_HUMAN	sp|P27824|CALX_HUMAN	10	10	10	>sp|P27824|CALX_HUMAN Calnexin OS=Homo sapiens GN=CANX PE=1 SV=2	1	10	10	10	10	7	6	6	10	9	5	6	8	6	10	9	10	10	10	7	6	6	10	9	5	6	8	6	10	9	10	10	10	7	6	6	10	9	5	6	8	6	10	9
sp|P27987|IP3KB_HUMAN	sp|P27987|IP3KB_HUMAN	1	1	1	>sp|P27987|IP3KB_HUMAN Inositol-trisphosphate 3-kinase B OS=Homo sapiens GN=ITPKB PE=1 SV=5	1	1	1	1	1	0	0	0	1	1	0	0	0	0	1	1	1	0	1	0	0	0	1	1	0	0	0	0	1	1	1	0	1	0	0	0	1	1	0	0	0	0	1	1
sp|P28062|PSB8_HUMAN	sp|P28062|PSB8_HUMAN	5	5	5	>sp|P28062|PSB8_HUMAN Proteasome subunit beta type-8 OS=Homo sapiens GN=PSMB8 PE=1 SV=3	1	5	5	5	4	3	3	4	3	4	1	3	4	2	3	4	5	3	4	3	3	4	3	4	1	3	4	2	3	4	5	3	4	3	3	4	3	4	1	3	4	2	3	4
sp|P28065|PSB9_HUMAN	sp|P28065|PSB9_HUMAN	8	8	8	>sp|P28065|PSB9_HUMAN Proteasome subunit beta type-9 OS=Homo sapiens GN=PSMB9 PE=1 SV=2	1	8	8	8	4	4	6	4	2	2	2	4	8	3	6	7	8	7	4	4	6	4	2	2	2	4	8	3	6	7	8	7	4	4	6	4	2	2	2	4	8	3	6	7
sp|P28066|PSA5_HUMAN	sp|P28066|PSA5_HUMAN	7	7	7	>sp|P28066|PSA5_HUMAN Proteasome subunit alpha type-5 OS=Homo sapiens GN=PSMA5 PE=1 SV=3	1	7	7	7	6	6	6	5	7	6	3	6	7	4	7	7	7	7	6	6	6	5	7	6	3	6	7	4	7	7	7	7	6	6	6	5	7	6	3	6	7	4	7	7
sp|P28068|DMB_HUMAN	sp|P28068|DMB_HUMAN	1	1	1	>sp|P28068|DMB_HUMAN HLA class II histocompatibility antigen, DM beta chain OS=Homo sapiens GN=HLA-DMB PE=1 SV=1	1	1	1	1	0	0	1	1	0	0	0	0	1	0	0	1	1	1	0	0	1	1	0	0	0	0	1	0	0	1	1	1	0	0	1	1	0	0	0	0	1	0	0	1
sp|P28070|PSB4_HUMAN	sp|P28070|PSB4_HUMAN	12	12	12	>sp|P28070|PSB4_HUMAN Proteasome subunit beta type-4 OS=Homo sapiens GN=PSMB4 PE=1 SV=4	1	12	12	12	10	10	9	8	8	9	7	8	10	7	9	7	12	10	10	10	9	8	8	9	7	8	10	7	9	7	12	10	10	10	9	8	8	9	7	8	10	7	9	7
sp|P28072|PSB6_HUMAN	sp|P28072|PSB6_HUMAN	6	6	6	>sp|P28072|PSB6_HUMAN Proteasome subunit beta type-6 OS=Homo sapiens GN=PSMB6 PE=1 SV=4	1	6	6	6	6	5	4	6	5	6	5	6	6	4	6	5	5	5	6	5	4	6	5	6	5	6	6	4	6	5	5	5	6	5	4	6	5	6	5	6	6	4	6	5
sp|P28074|PSB5_HUMAN	sp|P28074|PSB5_HUMAN	12	12	12	>sp|P28074|PSB5_HUMAN Proteasome subunit beta type-5 OS=Homo sapiens GN=PSMB5 PE=1 SV=3	1	12	12	12	6	9	10	8	9	11	8	8	8	9	5	7	5	8	6	9	10	8	9	11	8	8	8	9	5	7	5	8	6	9	10	8	9	11	8	8	8	9	5	7
sp|P28161|GSTM2_HUMAN	sp|P28161|GSTM2_HUMAN	4	4	1	>sp|P28161|GSTM2_HUMAN Glutathione S-transferase Mu 2 OS=Homo sapiens GN=GSTM2 PE=1 SV=2	1	4	4	1	3	2	2	0	2	2	1	4	3	2	2	2	2	3	3	2	2	0	2	2	1	4	3	2	2	2	2	3	1	1	1	0	1	1	0	1	1	1	1	1
sp|P28288|ABCD3_HUMAN	sp|P28288|ABCD3_HUMAN	4	4	4	>sp|P28288|ABCD3_HUMAN ATP-binding cassette sub-family D member 3 OS=Homo sapiens GN=ABCD3 PE=1 SV=1	1	4	4	4	4	0	1	0	3	2	1	2	2	1	3	3	1	3	4	0	1	0	3	2	1	2	2	1	3	3	1	3	4	0	1	0	3	2	1	2	2	1	3	3
sp|P28290|SSFA2_HUMAN	sp|P28290|SSFA2_HUMAN	3	3	3	>sp|P28290|SSFA2_HUMAN Sperm-specific antigen 2 OS=Homo sapiens GN=SSFA2 PE=1 SV=3	1	3	3	3	0	0	1	0	3	0	0	0	0	0	0	0	1	2	0	0	1	0	3	0	0	0	0	0	0	0	1	2	0	0	1	0	3	0	0	0	0	0	0	0
sp|P28300|LYOX_HUMAN	sp|P28300|LYOX_HUMAN	3	2	2	>sp|P28300|LYOX_HUMAN Protein-lysine 6-oxidase OS=Homo sapiens GN=LOX PE=1 SV=2	1	3	2	2	0	3	1	1	1	2	2	2	1	2	0	2	0	2	0	2	0	1	0	1	1	1	0	1	0	1	0	1	0	2	0	1	0	1	1	1	0	1	0	1
sp|P28331|NDUS1_HUMAN	sp|P28331|NDUS1_HUMAN	22	22	22	>sp|P28331|NDUS1_HUMAN NADH-ubiquinone oxidoreductase 75 kDa subunit, mitochondrial OS=Homo sapiens GN=NDUFS1 PE=1 SV=3	1	22	22	22	18	10	11	9	18	16	8	15	19	11	20	16	19	19	18	10	11	9	18	16	8	15	19	11	20	16	19	19	18	10	11	9	18	16	8	15	19	11	20	16
sp|P28370|SMCA1_HUMAN	sp|P28370|SMCA1_HUMAN	4	1	1	>sp|P28370|SMCA1_HUMAN Probable global transcription activator SNF2L1 OS=Homo sapiens GN=SMARCA1 PE=1 SV=2	1	4	1	1	3	2	3	1	3	3	1	2	3	1	3	3	3	2	0	0	0	0	0	0	0	0	0	0	0	1	0	0	0	0	0	0	0	0	0	0	0	0	0	1
sp|P28482|MK01_HUMAN	sp|P28482|MK01_HUMAN	8	8	7	>sp|P28482|MK01_HUMAN Mitogen-activated protein kinase 1 OS=Homo sapiens GN=MAPK1 PE=1 SV=3	1	8	8	7	6	8	7	4	8	7	5	5	7	6	8	8	8	8	6	8	7	4	8	7	5	5	7	6	8	8	8	8	5	7	6	4	7	6	5	4	7	6	7	7
sp|P28676|GRAN_HUMAN	sp|P28676|GRAN_HUMAN	4	4	4	>sp|P28676|GRAN_HUMAN Grancalcin OS=Homo sapiens GN=GCA PE=1 SV=2	1	4	4	4	2	3	2	1	2	1	3	2	2	1	4	3	3	3	2	3	2	1	2	1	3	2	2	1	4	3	3	3	2	3	2	1	2	1	3	2	2	1	4	3
sp|P28749|RBL1_HUMAN	sp|P28749|RBL1_HUMAN	1	1	1	>sp|P28749|RBL1_HUMAN Retinoblastoma-like protein 1 OS=Homo sapiens GN=RBL1 PE=1 SV=3	1	1	1	1	1	1	0	1	1	1	1	1	0	1	1	1	1	1	1	1	0	1	1	1	1	1	0	1	1	1	1	1	1	1	0	1	1	1	1	1	0	1	1	1
sp|P28838|AMPL_HUMAN	sp|P28838|AMPL_HUMAN	27	27	27	>sp|P28838|AMPL_HUMAN Cytosol aminopeptidase OS=Homo sapiens GN=LAP3 PE=1 SV=3	1	27	27	27	15	16	18	7	23	16	9	13	21	15	25	23	26	21	15	16	18	7	23	16	9	13	21	15	25	23	26	21	15	16	18	7	23	16	9	13	21	15	25	23
sp|P28906|CD34_HUMAN	sp|P28906|CD34_HUMAN	1	1	1	>sp|P28906|CD34_HUMAN Hematopoietic progenitor cell antigen CD34 OS=Homo sapiens GN=CD34 PE=1 SV=2	1	1	1	1	1	1	1	0	0	0	1	1	0	1	0	1	0	1	1	1	1	0	0	0	1	1	0	1	0	1	0	1	1	1	1	0	0	0	1	1	0	1	0	1
sp|P29144|TPP2_HUMAN	sp|P29144|TPP2_HUMAN	2	2	2	>sp|P29144|TPP2_HUMAN Tripeptidyl-peptidase 2 OS=Homo sapiens GN=TPP2 PE=1 SV=4	1	2	2	2	2	0	1	1	2	0	0	2	1	0	2	1	1	1	2	0	1	1	2	0	0	2	1	0	2	1	1	1	2	0	1	1	2	0	0	2	1	0	2	1
sp|P29218|IMPA1_HUMAN	sp|P29218|IMPA1_HUMAN	6	6	6	>sp|P29218|IMPA1_HUMAN Inositol monophosphatase 1 OS=Homo sapiens GN=IMPA1 PE=1 SV=1	1	6	6	6	5	3	4	2	6	5	2	5	5	1	5	5	5	4	5	3	4	2	6	5	2	5	5	1	5	5	5	4	5	3	4	2	6	5	2	5	5	1	5	5
sp|P29350|PTN6_HUMAN	sp|P29350|PTN6_HUMAN	8	8	8	>sp|P29350|PTN6_HUMAN Tyrosine-protein phosphatase non-receptor type 6 OS=Homo sapiens GN=PTPN6 PE=1 SV=1	1	8	8	8	0	2	4	0	0	1	1	0	4	0	7	8	6	4	0	2	4	0	0	1	1	0	4	0	7	8	6	4	0	2	4	0	0	1	1	0	4	0	7	8
sp|P98077|SHC2_HUMAN;sp|P29353|SHC1_HUMAN	sp|P98077|SHC2_HUMAN;sp|P29353|SHC1_HUMAN	1;1	1;1	1;1	>sp|P98077|SHC2_HUMAN SHC-transforming protein 2 OS=Homo sapiens GN=SHC2 PE=1 SV=4;>sp|P29353|SHC1_HUMAN SHC-transforming protein 1 OS=Homo sapiens GN=SHC1 PE=1 SV=4	2	1	1	1	1	0	0	0	1	1	0	1	1	0	1	1	1	1	1	0	0	0	1	1	0	1	1	0	1	1	1	1	1	0	0	0	1	1	0	1	1	0	1	1
sp|P29372|3MG_HUMAN	sp|P29372|3MG_HUMAN	2	2	2	>sp|P29372|3MG_HUMAN DNA-3-methyladenine glycosylase OS=Homo sapiens GN=MPG PE=1 SV=3	1	2	2	2	2	1	1	0	1	2	0	2	2	1	2	2	2	2	2	1	1	0	1	2	0	2	2	1	2	2	2	2	2	1	1	0	1	2	0	2	2	1	2	2
sp|P29373|RABP2_HUMAN;sp|P29762|RABP1_HUMAN	sp|P29373|RABP2_HUMAN	3;1	3;1	3;1	>sp|P29373|RABP2_HUMAN Cellular retinoic acid-binding protein 2 OS=Homo sapiens GN=CRABP2 PE=1 SV=2	2	3	3	3	0	2	2	2	2	1	2	3	2	2	1	1	1	2	0	2	2	2	2	1	2	3	2	2	1	1	1	2	0	2	2	2	2	1	2	3	2	2	1	1
sp|P29401|TKT_HUMAN	sp|P29401|TKT_HUMAN	36	36	36	>sp|P29401|TKT_HUMAN Transketolase OS=Homo sapiens GN=TKT PE=1 SV=3	1	36	36	36	30	29	32	30	36	34	30	30	33	32	32	34	32	32	30	29	32	30	36	34	30	30	33	32	32	34	32	32	30	29	32	30	36	34	30	30	33	32	32	34
sp|P29466|CASP1_HUMAN;sp|Q5EG05|CAR16_HUMAN;sp|Q5XLA6|CAR17_HUMAN	sp|P29466|CASP1_HUMAN	6;2;1	6;2;1	6;2;1	>sp|P29466|CASP1_HUMAN Caspase-1 OS=Homo sapiens GN=CASP1 PE=1 SV=1	3	6	6	6	2	4	4	2	4	1	2	2	3	3	5	5	6	3	2	4	4	2	4	1	2	2	3	3	5	5	6	3	2	4	4	2	4	1	2	2	3	3	5	5
sp|P29508|SPB3_HUMAN	sp|P29508|SPB3_HUMAN	16	16	8	>sp|P29508|SPB3_HUMAN Serpin B3 OS=Homo sapiens GN=SERPINB3 PE=1 SV=2	1	16	16	8	1	5	15	16	0	1	2	5	8	10	4	0	1	11	1	5	15	16	0	1	2	5	8	10	4	0	1	11	0	3	8	8	0	1	1	4	6	6	3	0
sp|P29536|LMOD1_HUMAN	sp|P29536|LMOD1_HUMAN	1	1	1	>sp|P29536|LMOD1_HUMAN Leiomodin-1 OS=Homo sapiens GN=LMOD1 PE=1 SV=3	1	1	1	1	0	1	0	0	0	0	1	0	0	1	0	0	0	0	0	1	0	0	0	0	1	0	0	1	0	0	0	0	0	1	0	0	0	0	1	0	0	1	0	0
sp|P29590|PML_HUMAN	sp|P29590|PML_HUMAN	15	15	15	>sp|P29590|PML_HUMAN Protein PML OS=Homo sapiens GN=PML PE=1 SV=3	1	15	15	15	11	11	11	8	12	10	9	7	13	11	10	12	14	12	11	11	11	8	12	10	9	7	13	11	10	12	14	12	11	11	11	8	12	10	9	7	13	11	10	12
sp|P29692|EF1D_HUMAN	sp|P29692|EF1D_HUMAN	13	13	13	>sp|P29692|EF1D_HUMAN Elongation factor 1-delta OS=Homo sapiens GN=EEF1D PE=1 SV=5	1	13	13	13	13	12	13	12	12	13	10	13	12	9	13	13	13	13	13	12	13	12	12	13	10	13	12	9	13	13	13	13	13	12	13	12	12	13	10	13	12	9	13	13
sp|P29966|MARCS_HUMAN	sp|P29966|MARCS_HUMAN	2	2	2	>sp|P29966|MARCS_HUMAN Myristoylated alanine-rich C-kinase substrate OS=Homo sapiens GN=MARCKS PE=1 SV=4	1	2	2	2	2	1	2	0	1	0	0	0	1	0	1	1	2	1	2	1	2	0	1	0	0	0	1	0	1	1	2	1	2	1	2	0	1	0	0	0	1	0	1	1
sp|P29972|AQP1_HUMAN	sp|P29972|AQP1_HUMAN	1	1	1	>sp|P29972|AQP1_HUMAN Aquaporin-1 OS=Homo sapiens GN=AQP1 PE=1 SV=3	1	1	1	1	0	1	1	1	0	0	1	1	1	1	0	0	1	0	0	1	1	1	0	0	1	1	1	1	0	0	1	0	0	1	1	1	0	0	1	1	1	1	0	0
sp|P30038|AL4A1_HUMAN	sp|P30038|AL4A1_HUMAN	9	9	9	>sp|P30038|AL4A1_HUMAN Delta-1-pyrroline-5-carboxylate dehydrogenase, mitochondrial OS=Homo sapiens GN=ALDH4A1 PE=1 SV=3	1	9	9	9	9	5	6	2	6	3	5	6	6	6	8	6	7	7	9	5	6	2	6	3	5	6	6	6	8	6	7	7	9	5	6	2	6	3	5	6	6	6	8	6
sp|P30040|ERP29_HUMAN	sp|P30040|ERP29_HUMAN	7	7	7	>sp|P30040|ERP29_HUMAN Endoplasmic reticulum resident protein 29 OS=Homo sapiens GN=ERP29 PE=1 SV=4	1	7	7	7	7	6	5	6	6	6	4	5	7	5	6	6	6	6	7	6	5	6	6	6	4	5	7	5	6	6	6	6	7	6	5	6	6	6	4	5	7	5	6	6
sp|P30041|PRDX6_HUMAN	sp|P30041|PRDX6_HUMAN	15	15	15	>sp|P30041|PRDX6_HUMAN Peroxiredoxin-6 OS=Homo sapiens GN=PRDX6 PE=1 SV=3	1	15	15	15	12	10	12	3	10	11	7	11	13	6	12	10	12	13	12	10	12	3	10	11	7	11	13	6	12	10	12	13	12	10	12	3	10	11	7	11	13	6	12	10
sp|P30042|ES1_HUMAN	sp|P30042|ES1_HUMAN	6	6	6	>sp|P30042|ES1_HUMAN ES1 protein homolog, mitochondrial OS=Homo sapiens GN=C21orf33 PE=1 SV=3	1	6	6	6	5	5	3	3	5	5	4	6	5	5	6	5	6	5	5	5	3	3	5	5	4	6	5	5	6	5	6	5	5	5	3	3	5	5	4	6	5	5	6	5
sp|P30043|BLVRB_HUMAN	sp|P30043|BLVRB_HUMAN	4	4	4	>sp|P30043|BLVRB_HUMAN Flavin reductase (NADPH) OS=Homo sapiens GN=BLVRB PE=1 SV=3	1	4	4	4	4	3	3	3	3	4	3	3	4	1	4	4	4	4	4	3	3	3	3	4	3	3	4	1	4	4	4	4	4	3	3	3	3	4	3	3	4	1	4	4
sp|P30044|PRDX5_HUMAN	sp|P30044|PRDX5_HUMAN	5	5	5	>sp|P30044|PRDX5_HUMAN Peroxiredoxin-5, mitochondrial OS=Homo sapiens GN=PRDX5 PE=1 SV=4	1	5	5	5	3	3	4	4	3	4	3	4	4	3	3	4	4	4	3	3	4	4	3	4	3	4	4	3	3	4	4	4	3	3	4	4	3	4	3	4	4	3	3	4
sp|P30046|DOPD_HUMAN;sp|A6NHG4|DDTL_HUMAN	sp|P30046|DOPD_HUMAN;sp|A6NHG4|DDTL_HUMAN	4;2	4;2	4;2	>sp|P30046|DOPD_HUMAN D-dopachrome decarboxylase OS=Homo sapiens GN=DDT PE=1 SV=3;>sp|A6NHG4|DDTL_HUMAN D-dopachrome decarboxylase-like protein OS=Homo sapiens GN=DDTL PE=2 SV=1	2	4	4	4	3	2	3	2	0	4	1	2	3	3	3	2	3	3	3	2	3	2	0	4	1	2	3	3	3	2	3	3	3	2	3	2	0	4	1	2	3	3	3	2
sp|P30048|PRDX3_HUMAN	sp|P30048|PRDX3_HUMAN	9	9	9	>sp|P30048|PRDX3_HUMAN Thioredoxin-dependent peroxide reductase, mitochondrial OS=Homo sapiens GN=PRDX3 PE=1 SV=3	1	9	9	9	5	9	7	4	8	7	5	8	9	5	9	7	9	8	5	9	7	4	8	7	5	8	9	5	9	7	9	8	5	9	7	4	8	7	5	8	9	5	9	7
sp|P30049|ATPD_HUMAN	sp|P30049|ATPD_HUMAN	4	4	4	>sp|P30049|ATPD_HUMAN ATP synthase subunit delta, mitochondrial OS=Homo sapiens GN=ATP5D PE=1 SV=2	1	4	4	4	4	3	4	3	4	4	3	4	4	4	4	4	4	4	4	3	4	3	4	4	3	4	4	4	4	4	4	4	4	3	4	3	4	4	3	4	4	4	4	4
sp|P30050|RL12_HUMAN	sp|P30050|RL12_HUMAN	8	8	8	>sp|P30050|RL12_HUMAN 60S ribosomal protein L12 OS=Homo sapiens GN=RPL12 PE=1 SV=1	1	8	8	8	8	6	7	8	8	8	6	8	8	5	8	7	7	8	8	6	7	8	8	8	6	8	8	5	8	7	7	8	8	6	7	8	8	8	6	8	8	5	8	7
sp|P30084|ECHM_HUMAN	sp|P30084|ECHM_HUMAN	5	5	5	>sp|P30084|ECHM_HUMAN Enoyl-CoA hydratase, mitochondrial OS=Homo sapiens GN=ECHS1 PE=1 SV=4	1	5	5	5	4	5	3	3	4	4	4	4	4	4	5	4	4	5	4	5	3	3	4	4	4	4	4	4	5	4	4	5	4	5	3	3	4	4	4	4	4	4	5	4
sp|P30085|KCY_HUMAN	sp|P30085|KCY_HUMAN	9	9	9	>sp|P30085|KCY_HUMAN UMP-CMP kinase OS=Homo sapiens GN=CMPK1 PE=1 SV=3	1	9	9	9	8	7	7	3	9	7	5	6	8	6	7	6	7	8	8	7	7	3	9	7	5	6	8	6	7	6	7	8	8	7	7	3	9	7	5	6	8	6	7	6
sp|P30086|PEBP1_HUMAN	sp|P30086|PEBP1_HUMAN	13	13	13	>sp|P30086|PEBP1_HUMAN Phosphatidylethanolamine-binding protein 1 OS=Homo sapiens GN=PEBP1 PE=1 SV=3	1	13	13	13	9	9	10	7	13	9	10	9	10	9	11	9	12	13	9	9	10	7	13	9	10	9	10	9	11	9	12	13	9	9	10	7	13	9	10	9	10	9	11	9
sp|P30101|PDIA3_HUMAN	sp|P30101|PDIA3_HUMAN	42	42	42	>sp|P30101|PDIA3_HUMAN Protein disulfide-isomerase A3 OS=Homo sapiens GN=PDIA3 PE=1 SV=4	1	42	42	42	35	34	31	24	41	35	29	32	34	30	37	35	37	40	35	34	31	24	41	35	29	32	34	30	37	35	37	40	35	34	31	24	41	35	29	32	34	30	37	35
sp|P30153|2AAA_HUMAN	sp|P30153|2AAA_HUMAN	13	13	10	>sp|P30153|2AAA_HUMAN Serine/threonine-protein phosphatase 2A 65 kDa regulatory subunit A alpha isoform OS=Homo sapiens GN=PPP2R1A PE=1 SV=4	1	13	13	10	10	9	10	7	11	11	7	12	12	8	10	11	11	12	10	9	10	7	11	11	7	12	12	8	10	11	11	12	7	7	9	6	8	9	5	10	9	7	7	8
sp|P30273|FCERG_HUMAN	sp|P30273|FCERG_HUMAN	3	3	3	>sp|P30273|FCERG_HUMAN High affinity immunoglobulin epsilon receptor subunit gamma OS=Homo sapiens GN=FCER1G PE=1 SV=1	1	3	3	3	2	2	1	1	1	1	1	1	2	1	3	3	3	2	2	2	1	1	1	1	1	1	2	1	3	3	3	2	2	2	1	1	1	1	1	1	2	1	3	3
sp|P30405|PPIF_HUMAN	sp|P30405|PPIF_HUMAN	2	2	2	>sp|P30405|PPIF_HUMAN Peptidyl-prolyl cis-trans isomerase F, mitochondrial OS=Homo sapiens GN=PPIF PE=1 SV=1	1	2	2	2	1	2	1	0	1	2	1	2	2	2	2	2	2	2	1	2	1	0	1	2	1	2	2	2	2	2	2	2	1	2	1	0	1	2	1	2	2	2	2	2
sp|P30419|NMT1_HUMAN	sp|P30419|NMT1_HUMAN	3	3	3	>sp|P30419|NMT1_HUMAN Glycylpeptide N-tetradecanoyltransferase 1 OS=Homo sapiens GN=NMT1 PE=1 SV=2	1	3	3	3	2	1	1	1	3	1	1	1	2	1	2	2	2	2	2	1	1	1	3	1	1	1	2	1	2	2	2	2	2	1	1	1	3	1	1	1	2	1	2	2
sp|P30443|1A01_HUMAN;sp|P30455|1A36_HUMAN;sp|Q09160|1A80_HUMAN	sp|P30443|1A01_HUMAN;sp|P30455|1A36_HUMAN;sp|Q09160|1A80_HUMAN	18;17;9	5;4;0	5;4;0	>sp|P30443|1A01_HUMAN HLA class I histocompatibility antigen, A-1 alpha chain OS=Homo sapiens GN=HLA-A PE=1 SV=1;>sp|P30455|1A36_HUMAN HLA class I histocompatibility antigen, A-36 alpha chain OS=Homo sapiens GN=HLA-A PE=1 SV=1;>sp|Q09160|1A80_HUMAN HLA cla	3	18	5	5	7	12	11	6	6	4	7	9	10	8	7	11	18	17	0	3	1	0	0	0	1	1	0	1	0	0	5	4	0	3	1	0	0	0	1	1	0	1	0	0
sp|P30450|1A26_HUMAN;sp|P18462|1A25_HUMAN	sp|P30450|1A26_HUMAN;sp|P18462|1A25_HUMAN	18;16	2;0	0;0	>sp|P30450|1A26_HUMAN HLA class I histocompatibility antigen, A-26 alpha chain OS=Homo sapiens GN=HLA-A PE=1 SV=2;>sp|P18462|1A25_HUMAN HLA class I histocompatibility antigen, A-25 alpha chain OS=Homo sapiens GN=HLA-A PE=1 SV=1	2	18	2	0	6	9	11	6	8	5	5	6	10	6	15	10	12	9	0	1	1	0	0	0	0	1	1	0	0	0	2	2	0	0	0	0	0	0	0	0	0	0	0	0
sp|P30456|1A43_HUMAN	sp|P30456|1A43_HUMAN	17	1	0	>sp|P30456|1A43_HUMAN HLA class I histocompatibility antigen, A-43 alpha chain OS=Homo sapiens GN=HLA-A PE=1 SV=1	1	17	1	0	6	9	11	7	8	5	5	6	10	6	13	10	11	8	0	0	0	1	0	0	0	0	0	0	0	1	0	0	0	0	0	0	0	0	0	0	0	0	0	0
sp|P30457|1A66_HUMAN;sp|P30453|1A34_HUMAN;sp|P16190|1A33_HUMAN;sp|P16189|1A31_HUMAN	sp|P30457|1A66_HUMAN;sp|P30453|1A34_HUMAN;sp|P16190|1A33_HUMAN;sp|P16189|1A31_HUMAN	19;18;13;13	17;16;12;13	0;0;0;0	>sp|P30457|1A66_HUMAN HLA class I histocompatibility antigen, A-66 alpha chain OS=Homo sapiens GN=HLA-A PE=1 SV=1;>sp|P30453|1A34_HUMAN HLA class I histocompatibility antigen, A-34 alpha chain OS=Homo sapiens GN=HLA-A PE=1 SV=1;>sp|P16190|1A33_HUMAN HLA cl	4	19	17	0	7	8	13	8	9	5	7	5	10	8	18	13	13	9	7	7	12	7	8	5	7	5	10	7	16	11	11	8	0	0	0	0	0	0	0	0	0	0	0	0
sp|P30460|1B08_HUMAN	sp|P30460|1B08_HUMAN	21	4	1	>sp|P30460|1B08_HUMAN HLA class I histocompatibility antigen, B-8 alpha chain OS=Homo sapiens GN=HLA-B PE=1 SV=1	1	21	4	1	5	4	4	1	2	0	2	0	7	2	13	8	21	9	0	0	0	0	1	0	0	0	0	1	0	0	4	1	0	0	0	0	1	0	0	0	0	0	0	0
sp|P30466|1B18_HUMAN	sp|P30466|1B18_HUMAN	12	3	3	>sp|P30466|1B18_HUMAN HLA class I histocompatibility antigen, B-18 alpha chain OS=Homo sapiens GN=HLA-B PE=1 SV=1	1	12	3	3	5	2	7	0	1	0	1	0	11	1	6	6	6	8	0	0	2	0	0	0	0	0	3	0	0	0	0	0	0	0	2	0	0	0	0	0	3	0	0	0
sp|P30479|1B41_HUMAN	sp|P30479|1B41_HUMAN	16	1	0	>sp|P30479|1B41_HUMAN HLA class I histocompatibility antigen, B-41 alpha chain OS=Homo sapiens GN=HLA-B PE=1 SV=1	1	16	1	0	9	4	3	2	3	0	4	2	7	2	15	8	11	9	1	0	0	0	0	0	0	1	0	0	1	0	0	0	0	0	0	0	0	0	0	0	0	0	0	0
sp|P30480|1B42_HUMAN;sp|P17693|HLAG_HUMAN	sp|P30480|1B42_HUMAN	21;1	21;1	0;0	>sp|P30480|1B42_HUMAN HLA class I histocompatibility antigen, B-42 alpha chain OS=Homo sapiens GN=HLA-B PE=1 SV=1	2	21	21	0	5	7	5	2	2	0	2	0	7	2	16	12	21	8	5	7	5	2	2	0	2	0	7	2	16	12	21	8	0	0	0	0	0	0	0	0	0	0	0	0
sp|P30486|1B48_HUMAN	sp|P30486|1B48_HUMAN	18	4	0	>sp|P30486|1B48_HUMAN HLA class I histocompatibility antigen, B-48 alpha chain OS=Homo sapiens GN=HLA-B PE=1 SV=1	1	18	4	0	7	4	5	2	4	1	3	1	6	2	14	10	15	8	3	1	1	1	2	1	2	1	2	1	4	2	1	2	0	0	0	0	0	0	0	0	0	0	0	0
sp|P30495|1B56_HUMAN;sp|P30493|1B55_HUMAN;sp|P30484|1B46_HUMAN;sp|P30511|HLAF_HUMAN	sp|P30495|1B56_HUMAN;sp|P30493|1B55_HUMAN;sp|P30484|1B46_HUMAN	15;15;10;2	1;1;1;0	0;0;0;0	>sp|P30495|1B56_HUMAN HLA class I histocompatibility antigen, B-56 alpha chain OS=Homo sapiens GN=HLA-B PE=1 SV=1;>sp|P30493|1B55_HUMAN HLA class I histocompatibility antigen, B-55 alpha chain OS=Homo sapiens GN=HLA-B PE=1 SV=1;>sp|P30484|1B46_HUMAN HLA cl	4	15	1	0	5	7	7	2	3	3	4	2	9	4	11	12	14	10	0	0	1	0	0	0	0	0	1	1	1	0	0	1	0	0	0	0	0	0	0	0	0	0	0	0
sp|P30508|1C12_HUMAN;sp|Q29960|1C16_HUMAN;sp|P30505|1C08_HUMAN;sp|Q9TNN7|1C05_HUMAN	sp|P30508|1C12_HUMAN;sp|Q29960|1C16_HUMAN	13;11;6;4	4;4;2;2	0;0;0;0	>sp|P30508|1C12_HUMAN HLA class I histocompatibility antigen, Cw-12 alpha chain OS=Homo sapiens GN=HLA-C PE=1 SV=2;>sp|Q29960|1C16_HUMAN HLA class I histocompatibility antigen, Cw-16 alpha chain OS=Homo sapiens GN=HLA-C PE=1 SV=1	4	13	4	0	7	7	9	4	6	4	4	2	13	6	12	7	10	10	2	2	2	1	2	1	0	0	4	1	4	0	2	2	0	0	0	0	0	0	0	0	0	0	0	0
sp|P30512|1A29_HUMAN	sp|P30512|1A29_HUMAN	14	1	1	>sp|P30512|1A29_HUMAN HLA class I histocompatibility antigen, A-29 alpha chain OS=Homo sapiens GN=HLA-A PE=1 SV=2	1	14	1	1	7	6	10	8	6	5	5	5	9	6	8	12	11	8	1	0	0	1	0	0	0	0	0	0	0	1	0	0	1	0	0	1	0	0	0	0	0	0	0	1
sp|P30519|HMOX2_HUMAN	sp|P30519|HMOX2_HUMAN	4	4	4	>sp|P30519|HMOX2_HUMAN Heme oxygenase 2 OS=Homo sapiens GN=HMOX2 PE=1 SV=2	1	4	4	4	3	1	2	1	2	3	0	1	1	1	3	1	3	4	3	1	2	1	2	3	0	1	1	1	3	1	3	4	3	1	2	1	2	3	0	1	1	1	3	1
sp|P30520|PURA2_HUMAN;sp|Q8N142|PURA1_HUMAN	sp|P30520|PURA2_HUMAN	6;1	6;1	6;1	>sp|P30520|PURA2_HUMAN Adenylosuccinate synthetase isozyme 2 OS=Homo sapiens GN=ADSS PE=1 SV=3	2	6	6	6	6	2	5	3	4	5	5	5	6	3	4	5	5	4	6	2	5	3	4	5	5	5	6	3	4	5	5	4	6	2	5	3	4	5	5	5	6	3	4	5
sp|P30533|AMRP_HUMAN	sp|P30533|AMRP_HUMAN	6	6	6	>sp|P30533|AMRP_HUMAN Alpha-2-macroglobulin receptor-associated protein OS=Homo sapiens GN=LRPAP1 PE=1 SV=1	1	6	6	6	4	3	5	4	6	6	0	5	3	2	5	4	4	5	4	3	5	4	6	6	0	5	3	2	5	4	4	5	4	3	5	4	6	6	0	5	3	2	5	4
sp|P30536|TSPO_HUMAN	sp|P30536|TSPO_HUMAN	2	2	2	>sp|P30536|TSPO_HUMAN Translocator protein OS=Homo sapiens GN=TSPO PE=1 SV=3	1	2	2	2	1	0	1	1	2	2	0	1	1	1	1	1	2	1	1	0	1	1	2	2	0	1	1	1	1	1	2	1	1	0	1	1	2	2	0	1	1	1	1	1
sp|P30566|PUR8_HUMAN	sp|P30566|PUR8_HUMAN	9	9	9	>sp|P30566|PUR8_HUMAN Adenylosuccinate lyase OS=Homo sapiens GN=ADSL PE=1 SV=2	1	9	9	9	6	4	2	3	5	8	2	4	5	1	4	4	5	5	6	4	2	3	5	8	2	4	5	1	4	4	5	5	6	4	2	3	5	8	2	4	5	1	4	4
sp|P30626|SORCN_HUMAN	sp|P30626|SORCN_HUMAN	7	7	7	>sp|P30626|SORCN_HUMAN Sorcin OS=Homo sapiens GN=SRI PE=1 SV=1	1	7	7	7	6	6	7	4	7	7	4	7	6	3	6	7	7	7	6	6	7	4	7	7	4	7	6	3	6	7	7	7	6	6	7	4	7	7	4	7	6	3	6	7
sp|P30711|GSTT1_HUMAN	sp|P30711|GSTT1_HUMAN	1	1	1	>sp|P30711|GSTT1_HUMAN Glutathione S-transferase theta-1 OS=Homo sapiens GN=GSTT1 PE=1 SV=4	1	1	1	1	0	1	1	1	0	0	1	0	1	1	0	0	1	1	0	1	1	1	0	0	1	0	1	1	0	0	1	1	0	1	1	1	0	0	1	0	1	1	0	0
sp|P30740|ILEU_HUMAN;sp|O75830|SPI2_HUMAN	sp|P30740|ILEU_HUMAN	10;1	10;1	9;0	>sp|P30740|ILEU_HUMAN Leukocyte elastase inhibitor OS=Homo sapiens GN=SERPINB1 PE=1 SV=1	2	10	10	9	9	8	8	8	10	4	7	4	9	5	9	9	7	9	9	8	8	8	10	4	7	4	9	5	9	9	7	9	8	7	7	7	9	3	7	4	8	5	8	8
sp|P30837|AL1B1_HUMAN	sp|P30837|AL1B1_HUMAN	16	16	15	>sp|P30837|AL1B1_HUMAN Aldehyde dehydrogenase X, mitochondrial OS=Homo sapiens GN=ALDH1B1 PE=1 SV=3	1	16	16	15	3	6	3	2	16	9	6	8	12	7	7	12	10	8	3	6	3	2	16	9	6	8	12	7	7	12	10	8	2	5	2	2	15	9	5	8	11	6	6	11
sp|P30838|AL3A1_HUMAN	sp|P30838|AL3A1_HUMAN	1	1	1	>sp|P30838|AL3A1_HUMAN Aldehyde dehydrogenase, dimeric NADP-preferring OS=Homo sapiens GN=ALDH3A1 PE=1 SV=3	1	1	1	1	0	1	1	0	0	0	0	0	0	1	0	0	0	0	0	1	1	0	0	0	0	0	0	1	0	0	0	0	0	1	1	0	0	0	0	0	0	1	0	0
sp|P30876|RPB2_HUMAN	sp|P30876|RPB2_HUMAN	2	2	2	>sp|P30876|RPB2_HUMAN DNA-directed RNA polymerase II subunit RPB2 OS=Homo sapiens GN=POLR2B PE=1 SV=1	1	2	2	2	2	1	1	2	2	0	1	2	2	2	2	0	1	1	2	1	1	2	2	0	1	2	2	2	2	0	1	1	2	1	1	2	2	0	1	2	2	2	2	0
sp|P31040|SDHA_HUMAN	sp|P31040|SDHA_HUMAN	13	13	13	>sp|P31040|SDHA_HUMAN Succinate dehydrogenase [ubiquinone] flavoprotein subunit, mitochondrial OS=Homo sapiens GN=SDHA PE=1 SV=2	1	13	13	13	10	9	6	1	7	9	6	11	10	6	11	7	10	10	10	9	6	1	7	9	6	11	10	6	11	7	10	10	10	9	6	1	7	9	6	11	10	6	11	7
sp|P31146|COR1A_HUMAN;sp|Q6QEF8|CORO6_HUMAN	sp|P31146|COR1A_HUMAN	17;1	17;1	16;0	>sp|P31146|COR1A_HUMAN Coronin-1A OS=Homo sapiens GN=CORO1A PE=1 SV=4	2	17	17	16	12	13	14	7	7	10	14	9	16	15	16	16	16	15	12	13	14	7	7	10	14	9	16	15	16	16	16	15	11	13	13	6	6	9	14	8	15	14	15	15
sp|P31150|GDIA_HUMAN	sp|P31150|GDIA_HUMAN	13	5	5	>sp|P31150|GDIA_HUMAN Rab GDP dissociation inhibitor alpha OS=Homo sapiens GN=GDI1 PE=1 SV=2	1	13	5	5	11	9	9	10	12	11	8	11	12	9	12	12	12	13	3	4	3	4	5	4	3	4	4	4	5	4	5	5	3	4	3	4	5	4	3	4	4	4	5	4
sp|P31151|S10A7_HUMAN;sp|Q86SG5|S1A7A_HUMAN	sp|P31151|S10A7_HUMAN	5;1	5;1	5;1	>sp|P31151|S10A7_HUMAN Protein S100-A7 OS=Homo sapiens GN=S100A7 PE=1 SV=4	2	5	5	5	0	2	4	5	0	1	0	2	4	5	0	0	0	4	0	2	4	5	0	1	0	2	4	5	0	0	0	4	0	2	4	5	0	1	0	2	4	5	0	0
sp|P31153|METK2_HUMAN	sp|P31153|METK2_HUMAN	6	6	6	>sp|P31153|METK2_HUMAN S-adenosylmethionine synthase isoform type-2 OS=Homo sapiens GN=MAT2A PE=1 SV=1	1	6	6	6	5	3	3	3	5	4	2	4	5	5	4	4	5	4	5	3	3	3	5	4	2	4	5	5	4	4	5	4	5	3	3	3	5	4	2	4	5	5	4	4
sp|P31269|HXA9_HUMAN	sp|P31269|HXA9_HUMAN	1	1	1	>sp|P31269|HXA9_HUMAN Homeobox protein Hox-A9 OS=Homo sapiens GN=HOXA9 PE=1 SV=4	1	1	1	1	1	0	1	0	0	1	1	1	1	0	1	1	0	1	1	0	1	0	0	1	1	1	1	0	1	1	0	1	1	0	1	0	0	1	1	1	1	0	1	1
sp|P31483|TIA1_HUMAN;sp|Q01085|TIAR_HUMAN	sp|P31483|TIA1_HUMAN;sp|Q01085|TIAR_HUMAN	3;2	3;2	3;2	>sp|P31483|TIA1_HUMAN Nucleolysin TIA-1 isoform p40 OS=Homo sapiens GN=TIA1 PE=1 SV=3;>sp|Q01085|TIAR_HUMAN Nucleolysin TIAR OS=Homo sapiens GN=TIAL1 PE=1 SV=1	2	3	3	3	2	2	2	1	1	3	0	2	2	1	2	2	2	2	2	2	2	1	1	3	0	2	2	1	2	2	2	2	2	2	2	1	1	3	0	2	2	1	2	2
sp|P31689|DNJA1_HUMAN	sp|P31689|DNJA1_HUMAN	1	1	1	>sp|P31689|DNJA1_HUMAN DnaJ homolog subfamily A member 1 OS=Homo sapiens GN=DNAJA1 PE=1 SV=2	1	1	1	1	1	0	1	0	1	0	0	0	0	0	1	1	1	1	1	0	1	0	1	0	0	0	0	0	1	1	1	1	1	0	1	0	1	0	0	0	0	0	1	1
sp|P31749|AKT1_HUMAN	sp|P31749|AKT1_HUMAN	1	1	1	>sp|P31749|AKT1_HUMAN RAC-alpha serine/threonine-protein kinase OS=Homo sapiens GN=AKT1 PE=1 SV=2	1	1	1	1	1	1	1	0	1	0	0	1	1	1	1	1	1	1	1	1	1	0	1	0	0	1	1	1	1	1	1	1	1	1	1	0	1	0	0	1	1	1	1	1
sp|P31930|QCR1_HUMAN	sp|P31930|QCR1_HUMAN	10	10	10	>sp|P31930|QCR1_HUMAN Cytochrome b-c1 complex subunit 1, mitochondrial OS=Homo sapiens GN=UQCRC1 PE=1 SV=3	1	10	10	10	8	9	7	6	6	7	6	8	7	6	10	8	9	9	8	9	7	6	6	7	6	8	7	6	10	8	9	9	8	9	7	6	6	7	6	8	7	6	10	8
sp|P31937|3HIDH_HUMAN	sp|P31937|3HIDH_HUMAN	10	10	10	>sp|P31937|3HIDH_HUMAN 3-hydroxyisobutyrate dehydrogenase, mitochondrial OS=Homo sapiens GN=HIBADH PE=1 SV=2	1	10	10	10	9	6	4	5	4	6	1	8	7	3	10	5	7	10	9	6	4	5	4	6	1	8	7	3	10	5	7	10	9	6	4	5	4	6	1	8	7	3	10	5
sp|P31939|PUR9_HUMAN	sp|P31939|PUR9_HUMAN	26	26	26	>sp|P31939|PUR9_HUMAN Bifunctional purine biosynthesis protein PURH OS=Homo sapiens GN=ATIC PE=1 SV=3	1	26	26	26	14	11	16	11	23	23	8	16	20	12	21	22	23	25	14	11	16	11	23	23	8	16	20	12	21	22	23	25	14	11	16	11	23	23	8	16	20	12	21	22
sp|P31942|HNRH3_HUMAN	sp|P31942|HNRH3_HUMAN	14	14	14	>sp|P31942|HNRH3_HUMAN Heterogeneous nuclear ribonucleoprotein H3 OS=Homo sapiens GN=HNRNPH3 PE=1 SV=2	1	14	14	14	9	7	7	4	9	13	9	9	8	6	12	12	12	8	9	7	7	4	9	13	9	9	8	6	12	12	12	8	9	7	7	4	9	13	9	9	8	6	12	12
sp|P31943|HNRH1_HUMAN	sp|P31943|HNRH1_HUMAN	22	22	14	>sp|P31943|HNRH1_HUMAN Heterogeneous nuclear ribonucleoprotein H OS=Homo sapiens GN=HNRNPH1 PE=1 SV=4	1	22	22	14	19	16	17	11	20	21	15	17	18	16	21	20	17	17	19	16	17	11	20	21	15	17	18	16	21	20	17	17	12	9	10	6	12	13	8	10	11	9	14	12
sp|P31944|CASPE_HUMAN	sp|P31944|CASPE_HUMAN	12	12	12	>sp|P31944|CASPE_HUMAN Caspase-14 OS=Homo sapiens GN=CASP14 PE=1 SV=2	1	12	12	12	0	11	12	12	0	0	10	7	8	12	1	0	1	11	0	11	12	12	0	0	10	7	8	12	1	0	1	11	0	11	12	12	0	0	10	7	8	12	1	0
sp|P31946|1433B_HUMAN	sp|P31946|1433B_HUMAN	20	16	13	>sp|P31946|1433B_HUMAN 14-3-3 protein beta/alpha OS=Homo sapiens GN=YWHAB PE=1 SV=3	1	20	16	13	17	16	18	16	16	18	12	17	16	15	19	17	19	17	14	13	14	12	13	14	9	14	12	12	15	13	15	13	12	11	12	11	11	12	8	12	10	10	12	11
sp|P31947|1433S_HUMAN	sp|P31947|1433S_HUMAN	19	16	16	>sp|P31947|1433S_HUMAN 14-3-3 protein sigma OS=Homo sapiens GN=SFN PE=1 SV=1	1	19	16	16	3	16	19	19	5	5	16	15	16	17	9	5	5	17	2	14	16	16	3	2	14	13	13	15	6	2	2	14	2	14	16	16	3	2	14	13	13	15	6	2
sp|P31948|STIP1_HUMAN	sp|P31948|STIP1_HUMAN	13	13	13	>sp|P31948|STIP1_HUMAN Stress-induced-phosphoprotein 1 OS=Homo sapiens GN=STIP1 PE=1 SV=1	1	13	13	13	11	7	11	6	13	12	6	12	11	8	12	13	11	12	11	7	11	6	13	12	6	12	11	8	12	13	11	12	11	7	11	6	13	12	6	12	11	8	12	13
sp|P31949|S10AB_HUMAN	sp|P31949|S10AB_HUMAN	6	6	6	>sp|P31949|S10AB_HUMAN Protein S100-A11 OS=Homo sapiens GN=S100A11 PE=1 SV=2	1	6	6	6	4	4	3	3	3	3	1	2	4	3	5	3	6	4	4	4	3	3	3	3	1	2	4	3	5	3	6	4	4	4	3	3	3	3	1	2	4	3	5	3
sp|P32004|L1CAM_HUMAN	sp|P32004|L1CAM_HUMAN	2	2	2	>sp|P32004|L1CAM_HUMAN Neural cell adhesion molecule L1 OS=Homo sapiens GN=L1CAM PE=1 SV=2	1	2	2	2	2	2	1	0	1	0	0	0	0	0	1	2	0	0	2	2	1	0	1	0	0	0	0	0	1	2	0	0	2	2	1	0	1	0	0	0	0	0	1	2
sp|P32119|PRDX2_HUMAN	sp|P32119|PRDX2_HUMAN	18	18	17	>sp|P32119|PRDX2_HUMAN Peroxiredoxin-2 OS=Homo sapiens GN=PRDX2 PE=1 SV=5	1	18	18	17	18	14	16	14	15	15	15	17	17	16	17	15	16	16	18	14	16	14	15	15	15	17	17	16	17	15	16	16	17	13	15	13	14	14	14	16	16	15	16	14
sp|Q14409|GLPK3_HUMAN;sp|P32189|GLPK_HUMAN	sp|Q14409|GLPK3_HUMAN;sp|P32189|GLPK_HUMAN	3;3	3;3	3;3	>sp|Q14409|GLPK3_HUMAN Putative glycerol kinase 3 OS=Homo sapiens GN=GK3P PE=5 SV=2;>sp|P32189|GLPK_HUMAN Glycerol kinase OS=Homo sapiens GN=GK PE=1 SV=3	2	3	3	3	2	1	1	1	0	2	0	1	2	0	2	0	2	0	2	1	1	1	0	2	0	1	2	0	2	0	2	0	2	1	1	1	0	2	0	1	2	0	2	0
sp|P32322|P5CR1_HUMAN	sp|P32322|P5CR1_HUMAN	5	5	5	>sp|P32322|P5CR1_HUMAN Pyrroline-5-carboxylate reductase 1, mitochondrial OS=Homo sapiens GN=PYCR1 PE=1 SV=2	1	5	5	5	2	0	0	0	4	3	0	3	1	0	5	1	0	2	2	0	0	0	4	3	0	3	1	0	5	1	0	2	2	0	0	0	4	3	0	3	1	0	5	1
sp|P32455|GBP1_HUMAN	sp|P32455|GBP1_HUMAN	12	12	11	>sp|P32455|GBP1_HUMAN Guanylate-binding protein 1 OS=Homo sapiens GN=GBP1 PE=1 SV=2	1	12	12	11	3	2	3	2	2	1	1	2	8	4	9	5	12	4	3	2	3	2	2	1	1	2	8	4	9	5	12	4	2	2	2	2	1	0	1	2	7	3	8	4
sp|P32456|GBP2_HUMAN	sp|P32456|GBP2_HUMAN	5	4	4	>sp|P32456|GBP2_HUMAN Guanylate-binding protein 2 OS=Homo sapiens GN=GBP2 PE=1 SV=3	1	5	4	4	1	0	3	0	1	1	0	1	3	2	4	5	5	5	0	0	2	0	0	0	0	1	2	1	3	4	4	4	0	0	2	0	0	0	0	1	2	1	3	4
sp|P32519|ELF1_HUMAN	sp|P32519|ELF1_HUMAN	3	3	3	>sp|P32519|ELF1_HUMAN ETS-related transcription factor Elf-1 OS=Homo sapiens GN=ELF1 PE=1 SV=2	1	3	3	3	0	1	2	1	3	0	0	2	1	1	2	2	2	1	0	1	2	1	3	0	0	2	1	1	2	2	2	1	0	1	2	1	3	0	0	2	1	1	2	2
sp|P32926|DSG3_HUMAN	sp|P32926|DSG3_HUMAN	7	7	7	>sp|P32926|DSG3_HUMAN Desmoglein-3 OS=Homo sapiens GN=DSG3 PE=1 SV=2	1	7	7	7	0	0	1	7	0	0	1	0	1	3	1	0	1	1	0	0	1	7	0	0	1	0	1	3	1	0	1	1	0	0	1	7	0	0	1	0	1	3	1	0
sp|P32942|ICAM3_HUMAN	sp|P32942|ICAM3_HUMAN	2	2	2	>sp|P32942|ICAM3_HUMAN Intercellular adhesion molecule 3 OS=Homo sapiens GN=ICAM3 PE=1 SV=2	1	2	2	2	1	1	0	0	1	1	1	1	2	0	1	2	1	1	1	1	0	0	1	1	1	1	2	0	1	2	1	1	1	1	0	0	1	1	1	1	2	0	1	2
sp|P32969|RL9_HUMAN	sp|P32969|RL9_HUMAN	15	15	15	>sp|P32969|RL9_HUMAN 60S ribosomal protein L9 OS=Homo sapiens GN=RPL9 PE=1 SV=1	1	15	15	15	14	12	13	12	14	15	9	13	15	10	14	15	14	14	14	12	13	12	14	15	9	13	15	10	14	15	14	14	14	12	13	12	14	15	9	13	15	10	14	15
sp|P33121|ACSL1_HUMAN;sp|Q9UKU0|ACSL6_HUMAN	sp|P33121|ACSL1_HUMAN	10;1	10;1	10;1	>sp|P33121|ACSL1_HUMAN Long-chain-fatty-acid--CoA ligase 1 OS=Homo sapiens GN=ACSL1 PE=1 SV=1	2	10	10	10	6	8	10	1	6	6	7	3	4	9	7	6	6	6	6	8	10	1	6	6	7	3	4	9	7	6	6	6	6	8	10	1	6	6	7	3	4	9	7	6
sp|P33176|KINH_HUMAN;sp|O60282|KIF5C_HUMAN;sp|Q12840|KIF5A_HUMAN	sp|P33176|KINH_HUMAN	4;1;1	4;1;1	4;1;1	>sp|P33176|KINH_HUMAN Kinesin-1 heavy chain OS=Homo sapiens GN=KIF5B PE=1 SV=1	3	4	4	4	2	1	2	1	1	2	0	1	2	0	2	1	2	4	2	1	2	1	1	2	0	1	2	0	2	1	2	4	2	1	2	1	1	2	0	1	2	0	2	1
sp|P33240|CSTF2_HUMAN	sp|P33240|CSTF2_HUMAN	6	6	4	>sp|P33240|CSTF2_HUMAN Cleavage stimulation factor subunit 2 OS=Homo sapiens GN=CSTF2 PE=1 SV=1	1	6	6	4	5	4	4	2	5	5	3	3	4	2	5	3	6	3	5	4	4	2	5	5	3	3	4	2	5	3	6	3	4	3	3	2	4	4	2	2	3	1	4	2
sp|P33241|LSP1_HUMAN	sp|P33241|LSP1_HUMAN	10	10	10	>sp|P33241|LSP1_HUMAN Lymphocyte-specific protein 1 OS=Homo sapiens GN=LSP1 PE=1 SV=1	1	10	10	10	3	1	4	1	2	2	2	2	6	2	7	7	9	6	3	1	4	1	2	2	2	2	6	2	7	7	9	6	3	1	4	1	2	2	2	2	6	2	7	7
sp|P33316|DUT_HUMAN	sp|P33316|DUT_HUMAN	6	6	6	>sp|P33316|DUT_HUMAN Deoxyuridine 5-triphosphate nucleotidohydrolase, mitochondrial OS=Homo sapiens GN=DUT PE=1 SV=4	1	6	6	6	2	4	4	4	5	6	4	4	4	3	5	4	6	4	2	4	4	4	5	6	4	4	4	3	5	4	6	4	2	4	4	4	5	6	4	4	4	3	5	4
sp|P33897|ABCD1_HUMAN	sp|P33897|ABCD1_HUMAN	3	3	3	>sp|P33897|ABCD1_HUMAN ATP-binding cassette sub-family D member 1 OS=Homo sapiens GN=ABCD1 PE=1 SV=2	1	3	3	3	1	0	0	0	2	3	0	1	1	1	1	2	1	2	1	0	0	0	2	3	0	1	1	1	1	2	1	2	1	0	0	0	2	3	0	1	1	1	1	2
sp|P33991|MCM4_HUMAN;sp|Q9UJA3|MCM8_HUMAN	sp|P33991|MCM4_HUMAN	4;1	4;1	4;1	>sp|P33991|MCM4_HUMAN DNA replication licensing factor MCM4 OS=Homo sapiens GN=MCM4 PE=1 SV=5	2	4	4	4	2	1	1	0	0	2	1	0	3	0	3	2	2	3	2	1	1	0	0	2	1	0	3	0	3	2	2	3	2	1	1	0	0	2	1	0	3	0	3	2
sp|P33992|MCM5_HUMAN	sp|P33992|MCM5_HUMAN	5	5	5	>sp|P33992|MCM5_HUMAN DNA replication licensing factor MCM5 OS=Homo sapiens GN=MCM5 PE=1 SV=5	1	5	5	5	4	2	3	0	4	5	1	1	5	0	4	4	3	4	4	2	3	0	4	5	1	1	5	0	4	4	3	4	4	2	3	0	4	5	1	1	5	0	4	4
sp|P33993|MCM7_HUMAN	sp|P33993|MCM7_HUMAN	11	11	11	>sp|P33993|MCM7_HUMAN DNA replication licensing factor MCM7 OS=Homo sapiens GN=MCM7 PE=1 SV=4	1	11	11	11	8	3	7	0	7	6	2	2	9	2	11	10	5	8	8	3	7	0	7	6	2	2	9	2	11	10	5	8	8	3	7	0	7	6	2	2	9	2	11	10
sp|P34896|GLYC_HUMAN	sp|P34896|GLYC_HUMAN	3	2	2	>sp|P34896|GLYC_HUMAN Serine hydroxymethyltransferase, cytosolic OS=Homo sapiens GN=SHMT1 PE=1 SV=1	1	3	2	2	2	0	1	1	1	1	0	1	1	2	1	1	2	2	1	0	1	0	1	0	0	1	1	2	1	1	1	1	1	0	1	0	1	0	0	1	1	2	1	1
sp|P34897|GLYM_HUMAN	sp|P34897|GLYM_HUMAN	20	20	19	>sp|P34897|GLYM_HUMAN Serine hydroxymethyltransferase, mitochondrial OS=Homo sapiens GN=SHMT2 PE=1 SV=3	1	20	20	19	19	14	13	7	15	18	8	17	14	6	17	14	13	16	19	14	13	7	15	18	8	17	14	6	17	14	13	16	18	14	13	6	15	17	8	17	14	6	17	14
sp|P34913|HYES_HUMAN	sp|P34913|HYES_HUMAN	1	1	1	>sp|P34913|HYES_HUMAN Bifunctional epoxide hydrolase 2 OS=Homo sapiens GN=EPHX2 PE=1 SV=2	1	1	1	1	0	1	1	0	1	0	0	1	0	0	0	0	0	0	0	1	1	0	1	0	0	1	0	0	0	0	0	0	0	1	1	0	1	0	0	1	0	0	0	0
sp|P34932|HSP74_HUMAN	sp|P34932|HSP74_HUMAN	15	15	15	>sp|P34932|HSP74_HUMAN Heat shock 70 kDa protein 4 OS=Homo sapiens GN=HSPA4 PE=1 SV=4	1	15	15	15	7	4	6	6	12	6	1	11	9	2	10	12	11	9	7	4	6	6	12	6	1	11	9	2	10	12	11	9	7	4	6	6	12	6	1	11	9	2	10	12
sp|P34949|MPI_HUMAN	sp|P34949|MPI_HUMAN	3	3	3	>sp|P34949|MPI_HUMAN Mannose-6-phosphate isomerase OS=Homo sapiens GN=MPI PE=1 SV=2	1	3	3	3	0	0	0	0	3	1	0	0	1	0	0	1	2	1	0	0	0	0	3	1	0	0	1	0	0	1	2	1	0	0	0	0	3	1	0	0	1	0	0	1
sp|P35080|PROF2_HUMAN	sp|P35080|PROF2_HUMAN	3	3	3	>sp|P35080|PROF2_HUMAN Profilin-2 OS=Homo sapiens GN=PFN2 PE=1 SV=3	1	3	3	3	3	2	2	2	3	3	2	2	1	1	2	3	3	3	3	2	2	2	3	3	2	2	1	1	2	3	3	3	3	2	2	2	3	3	2	2	1	1	2	3
sp|P35125|UBP6_HUMAN	sp|P35125|UBP6_HUMAN	1	1	1	>sp|P35125|UBP6_HUMAN Ubiquitin carboxyl-terminal hydrolase 6 OS=Homo sapiens GN=USP6 PE=1 SV=2	1	1	1	1	0	0	0	1	1	0	0	0	0	0	0	1	1	0	0	0	0	1	1	0	0	0	0	0	0	1	1	0	0	0	0	1	1	0	0	0	0	0	0	1
sp|P35221|CTNA1_HUMAN;sp|P26232|CTNA2_HUMAN	sp|P35221|CTNA1_HUMAN	7;1	7;1	7;1	>sp|P35221|CTNA1_HUMAN Catenin alpha-1 OS=Homo sapiens GN=CTNNA1 PE=1 SV=1	2	7	7	7	5	6	4	3	5	1	4	5	3	5	5	4	7	6	5	6	4	3	5	1	4	5	3	5	5	4	7	6	5	6	4	3	5	1	4	5	3	5	5	4
sp|P35222|CTNB1_HUMAN	sp|P35222|CTNB1_HUMAN	8	8	8	>sp|P35222|CTNB1_HUMAN Catenin beta-1 OS=Homo sapiens GN=CTNNB1 PE=1 SV=1	1	8	8	8	4	5	3	0	4	1	3	2	1	3	5	4	5	7	4	5	3	0	4	1	3	2	1	3	5	4	5	7	4	5	3	0	4	1	3	2	1	3	5	4
sp|P35232|PHB_HUMAN	sp|P35232|PHB_HUMAN	31	31	31	>sp|P35232|PHB_HUMAN Prohibitin OS=Homo sapiens GN=PHB PE=1 SV=1	1	31	31	31	27	24	24	18	23	30	22	23	25	22	25	26	28	24	27	24	24	18	23	30	22	23	25	22	25	26	28	24	27	24	24	18	23	30	22	23	25	22	25	26
sp|P35237|SPB6_HUMAN	sp|P35237|SPB6_HUMAN	13	13	13	>sp|P35237|SPB6_HUMAN Serpin B6 OS=Homo sapiens GN=SERPINB6 PE=1 SV=3	1	13	13	13	9	5	6	5	10	10	4	9	10	3	12	10	12	12	9	5	6	5	10	10	4	9	10	3	12	10	12	12	9	5	6	5	10	10	4	9	10	3	12	10
sp|P35241|RADI_HUMAN	sp|P35241|RADI_HUMAN	14	3	3	>sp|P35241|RADI_HUMAN Radixin OS=Homo sapiens GN=RDX PE=1 SV=1	1	14	3	3	11	8	10	5	12	8	5	10	10	5	11	11	12	13	1	0	1	1	2	1	0	1	1	0	1	1	3	3	1	0	1	1	2	1	0	1	1	0	1	1
sp|P35244|RFA3_HUMAN	sp|P35244|RFA3_HUMAN	2	2	2	>sp|P35244|RFA3_HUMAN Replication protein A 14 kDa subunit OS=Homo sapiens GN=RPA3 PE=1 SV=1	1	2	2	2	1	2	2	2	1	2	2	2	2	2	2	2	2	2	1	2	2	2	1	2	2	2	2	2	2	2	2	2	1	2	2	2	1	2	2	2	2	2	2	2
sp|P35249|RFC4_HUMAN	sp|P35249|RFC4_HUMAN	1	1	1	>sp|P35249|RFC4_HUMAN Replication factor C subunit 4 OS=Homo sapiens GN=RFC4 PE=1 SV=2	1	1	1	1	1	0	0	0	0	1	0	1	0	0	1	1	0	0	1	0	0	0	0	1	0	1	0	0	1	1	0	0	1	0	0	0	0	1	0	1	0	0	1	1
sp|P35268|RL22_HUMAN	sp|P35268|RL22_HUMAN	8	8	5	>sp|P35268|RL22_HUMAN 60S ribosomal protein L22 OS=Homo sapiens GN=RPL22 PE=1 SV=2	1	8	8	5	8	8	7	5	8	8	5	7	7	3	8	8	7	8	8	8	7	5	8	8	5	7	7	3	8	8	7	8	5	5	5	5	5	5	4	5	5	3	5	5
sp|P35269|T2FA_HUMAN	sp|P35269|T2FA_HUMAN	7	7	7	>sp|P35269|T2FA_HUMAN General transcription factor IIF subunit 1 OS=Homo sapiens GN=GTF2F1 PE=1 SV=2	1	7	7	7	6	1	4	3	5	1	0	4	5	1	6	7	7	5	6	1	4	3	5	1	0	4	5	1	6	7	7	5	6	1	4	3	5	1	0	4	5	1	6	7
sp|P35270|SPRE_HUMAN	sp|P35270|SPRE_HUMAN	5	5	5	>sp|P35270|SPRE_HUMAN Sepiapterin reductase OS=Homo sapiens GN=SPR PE=1 SV=1	1	5	5	5	4	3	3	2	3	5	2	3	2	2	5	3	2	5	4	3	3	2	3	5	2	3	2	2	5	3	2	5	4	3	3	2	3	5	2	3	2	2	5	3
sp|P35453|HXD13_HUMAN	sp|P35453|HXD13_HUMAN	1	1	1	>sp|P35453|HXD13_HUMAN Homeobox protein Hox-D13 OS=Homo sapiens GN=HOXD13 PE=1 SV=3	1	1	1	1	0	0	0	0	0	0	0	0	1	0	1	0	1	0	0	0	0	0	0	0	0	0	1	0	1	0	1	0	0	0	0	0	0	0	0	0	1	0	1	0
sp|P35527|K1C9_HUMAN;CON__P35527;zz|FGCZCont0222_FGCZCont0222|FGCZCont0222	sp|P35527|K1C9_HUMAN;CON__P35527	26;25;1	25;24;0	25;24;0	>sp|P35527|K1C9_HUMAN Keratin, type I cytoskeletal 9 OS=Homo sapiens GN=KRT9 PE=1 SV=3;>P35527 SWISS-PROT:P35527 Tax_Id=9606 Gene_Symbol=KRT9 Keratin, type I cytoskeletal 9	3	26	25	25	1	8	9	26	6	9	15	17	10	12	9	4	8	18	1	7	8	25	6	9	14	17	9	11	9	4	8	17	1	7	8	25	6	9	14	17	9	11	9	4
sp|P35542|SAA4_HUMAN	sp|P35542|SAA4_HUMAN	3	3	3	>sp|P35542|SAA4_HUMAN Serum amyloid A-4 protein OS=Homo sapiens GN=SAA4 PE=1 SV=2	1	3	3	3	1	3	3	1	2	1	3	1	0	2	2	3	2	1	1	3	3	1	2	1	3	1	0	2	2	3	2	1	1	3	3	1	2	1	3	1	0	2	2	3
sp|P35555|FBN1_HUMAN	sp|P35555|FBN1_HUMAN	1	1	1	>sp|P35555|FBN1_HUMAN Fibrillin-1 OS=Homo sapiens GN=FBN1 PE=1 SV=3	1	1	1	1	1	0	1	0	1	1	1	1	0	0	1	0	0	1	1	0	1	0	1	1	1	1	0	0	1	0	0	1	1	0	1	0	1	1	1	1	0	0	1	0
sp|P35573|GDE_HUMAN	sp|P35573|GDE_HUMAN	2	2	2	>sp|P35573|GDE_HUMAN Glycogen debranching enzyme OS=Homo sapiens GN=AGL PE=1 SV=3	1	2	2	2	2	1	1	1	0	2	1	2	2	2	1	1	1	1	2	1	1	1	0	2	1	2	2	2	1	1	1	1	2	1	1	1	0	2	1	2	2	2	1	1
sp|P35579|MYH9_HUMAN;REV__sp|Q9UKV3|ACINU_HUMAN	sp|P35579|MYH9_HUMAN	77;1	77;1	70;1	>sp|P35579|MYH9_HUMAN Myosin-9 OS=Homo sapiens GN=MYH9 PE=1 SV=4	2	77	77	70	54	32	47	43	50	39	34	37	48	43	70	57	65	72	54	32	47	43	50	39	34	37	48	43	70	57	65	72	50	29	41	40	45	35	32	32	43	40	63	51
sp|P35580|MYH10_HUMAN	sp|P35580|MYH10_HUMAN	23	18	15	>sp|P35580|MYH10_HUMAN Myosin-10 OS=Homo sapiens GN=MYH10 PE=1 SV=3	1	23	18	15	18	9	14	3	16	7	4	18	14	8	15	12	17	22	16	8	10	1	13	5	3	15	11	6	10	8	13	17	14	7	8	0	10	4	2	13	9	3	8	6
sp|P35606|COPB2_HUMAN	sp|P35606|COPB2_HUMAN	9	9	9	>sp|P35606|COPB2_HUMAN Coatomer subunit beta OS=Homo sapiens GN=COPB2 PE=1 SV=2	1	9	9	9	7	0	2	2	7	3	3	2	5	3	8	7	6	7	7	0	2	2	7	3	3	2	5	3	8	7	6	7	7	0	2	2	7	3	3	2	5	3	8	7
sp|P35611|ADDA_HUMAN	sp|P35611|ADDA_HUMAN	3	3	3	>sp|P35611|ADDA_HUMAN Alpha-adducin OS=Homo sapiens GN=ADD1 PE=1 SV=2	1	3	3	3	2	2	2	2	3	2	1	2	2	2	2	2	3	2	2	2	2	2	3	2	1	2	2	2	2	2	3	2	2	2	2	2	3	2	1	2	2	2	2	2
sp|P35613|BASI_HUMAN	sp|P35613|BASI_HUMAN	1	1	1	>sp|P35613|BASI_HUMAN Basigin OS=Homo sapiens GN=BSG PE=1 SV=2	1	1	1	1	1	0	0	0	1	1	0	1	0	0	1	1	1	0	1	0	0	0	1	1	0	1	0	0	1	1	1	0	1	0	0	0	1	1	0	1	0	0	1	1
sp|P35637|FUS_HUMAN	sp|P35637|FUS_HUMAN	7	7	5	>sp|P35637|FUS_HUMAN RNA-binding protein FUS OS=Homo sapiens GN=FUS PE=1 SV=1	1	7	7	5	7	6	4	3	6	7	2	6	7	2	7	7	7	7	7	6	4	3	6	7	2	6	7	2	7	7	7	7	5	5	2	2	5	5	2	4	5	2	5	5
sp|P35658|NU214_HUMAN	sp|P35658|NU214_HUMAN	2	2	2	>sp|P35658|NU214_HUMAN Nuclear pore complex protein Nup214 OS=Homo sapiens GN=NUP214 PE=1 SV=2	1	2	2	2	2	0	1	0	1	1	1	2	1	0	1	2	0	1	2	0	1	0	1	1	1	2	1	0	1	2	0	1	2	0	1	0	1	1	1	2	1	0	1	2
sp|P35659|DEK_HUMAN	sp|P35659|DEK_HUMAN	5	5	5	>sp|P35659|DEK_HUMAN Protein DEK OS=Homo sapiens GN=DEK PE=1 SV=1	1	5	5	5	4	4	4	3	5	5	1	5	5	1	5	5	5	4	4	4	4	3	5	5	1	5	5	1	5	5	5	4	4	4	4	3	5	5	1	5	5	1	5	5
sp|P35749|MYH11_HUMAN	sp|P35749|MYH11_HUMAN	20	15	15	>sp|P35749|MYH11_HUMAN Myosin-11 OS=Homo sapiens GN=MYH11 PE=1 SV=3	1	20	15	15	6	6	6	4	8	3	9	5	5	19	4	6	7	6	2	3	2	1	3	1	7	1	1	15	0	2	3	1	2	3	2	1	3	1	7	1	1	15	0	2
sp|P35754|GLRX1_HUMAN	sp|P35754|GLRX1_HUMAN	1	1	1	>sp|P35754|GLRX1_HUMAN Glutaredoxin-1 OS=Homo sapiens GN=GLRX PE=1 SV=2	1	1	1	1	1	1	1	1	1	1	1	1	1	1	1	1	1	1	1	1	1	1	1	1	1	1	1	1	1	1	1	1	1	1	1	1	1	1	1	1	1	1	1	1
sp|P35813|PPM1A_HUMAN	sp|P35813|PPM1A_HUMAN	3	3	2	>sp|P35813|PPM1A_HUMAN Protein phosphatase 1A OS=Homo sapiens GN=PPM1A PE=1 SV=1	1	3	3	2	3	3	3	3	3	2	3	3	3	3	1	2	3	3	3	3	3	3	3	2	3	3	3	3	1	2	3	3	2	2	2	2	2	1	2	2	2	2	1	2
sp|P35914|HMGCL_HUMAN	sp|P35914|HMGCL_HUMAN	2	2	2	>sp|P35914|HMGCL_HUMAN Hydroxymethylglutaryl-CoA lyase, mitochondrial OS=Homo sapiens GN=HMGCL PE=1 SV=2	1	2	2	2	1	0	0	0	1	0	0	0	0	0	2	0	1	2	1	0	0	0	1	0	0	0	0	0	2	0	1	2	1	0	0	0	1	0	0	0	0	0	2	0
sp|P35998|PRS7_HUMAN	sp|P35998|PRS7_HUMAN	12	12	12	>sp|P35998|PRS7_HUMAN 26S protease regulatory subunit 7 OS=Homo sapiens GN=PSMC2 PE=1 SV=3	1	12	12	12	11	8	10	3	11	9	6	10	10	4	12	9	12	12	11	8	10	3	11	9	6	10	10	4	12	9	12	12	11	8	10	3	11	9	6	10	10	4	12	9
sp|P36222|CH3L1_HUMAN	sp|P36222|CH3L1_HUMAN	2	2	2	>sp|P36222|CH3L1_HUMAN Chitinase-3-like protein 1 OS=Homo sapiens GN=CHI3L1 PE=1 SV=2	1	2	2	2	0	1	1	0	0	0	0	0	1	2	0	2	0	0	0	1	1	0	0	0	0	0	1	2	0	2	0	0	0	1	1	0	0	0	0	0	1	2	0	2
sp|P36404|ARL2_HUMAN	sp|P36404|ARL2_HUMAN	4	4	4	>sp|P36404|ARL2_HUMAN ADP-ribosylation factor-like protein 2 OS=Homo sapiens GN=ARL2 PE=1 SV=4	1	4	4	4	2	0	1	1	1	2	0	1	1	0	3	2	2	2	2	0	1	1	1	2	0	1	1	0	3	2	2	2	2	0	1	1	1	2	0	1	1	0	3	2
sp|P36507|MP2K2_HUMAN	sp|P36507|MP2K2_HUMAN	2	2	1	>sp|P36507|MP2K2_HUMAN Dual specificity mitogen-activated protein kinase kinase 2 OS=Homo sapiens GN=MAP2K2 PE=1 SV=1	1	2	2	1	1	1	1	1	2	1	0	1	1	1	2	2	2	1	1	1	1	1	2	1	0	1	1	1	2	2	2	1	0	0	0	0	1	0	0	0	0	0	1	1
sp|P36542|ATPG_HUMAN	sp|P36542|ATPG_HUMAN	7	7	7	>sp|P36542|ATPG_HUMAN ATP synthase subunit gamma, mitochondrial OS=Homo sapiens GN=ATP5C1 PE=1 SV=1	1	7	7	7	7	5	5	3	4	4	4	5	3	5	6	3	4	7	7	5	5	3	4	4	4	5	3	5	6	3	4	7	7	5	5	3	4	4	4	5	3	5	6	3
sp|P36543|VATE1_HUMAN	sp|P36543|VATE1_HUMAN	11	11	11	>sp|P36543|VATE1_HUMAN V-type proton ATPase subunit E 1 OS=Homo sapiens GN=ATP6V1E1 PE=1 SV=1	1	11	11	11	10	10	10	8	11	9	8	9	9	8	10	8	11	9	10	10	10	8	11	9	8	9	9	8	10	8	11	9	10	10	10	8	11	9	8	9	9	8	10	8
sp|P36551|HEM6_HUMAN	sp|P36551|HEM6_HUMAN	5	5	5	>sp|P36551|HEM6_HUMAN Oxygen-dependent coproporphyrinogen-III oxidase, mitochondrial OS=Homo sapiens GN=CPOX PE=1 SV=3	1	5	5	5	3	3	2	0	3	2	0	3	2	0	3	3	2	4	3	3	2	0	3	2	0	3	2	0	3	3	2	4	3	3	2	0	3	2	0	3	2	0	3	3
sp|P36578|RL4_HUMAN	sp|P36578|RL4_HUMAN	25	25	25	>sp|P36578|RL4_HUMAN 60S ribosomal protein L4 OS=Homo sapiens GN=RPL4 PE=1 SV=5	1	25	25	25	23	22	23	15	24	23	19	24	24	17	24	24	24	24	23	22	23	15	24	23	19	24	24	17	24	24	24	24	23	22	23	15	24	23	19	24	24	17	24	24
sp|P36776|LONM_HUMAN	sp|P36776|LONM_HUMAN	18	18	18	>sp|P36776|LONM_HUMAN Lon protease homolog, mitochondrial OS=Homo sapiens GN=LONP1 PE=1 SV=2	1	18	18	18	13	12	7	1	11	9	1	13	11	2	18	15	16	17	13	12	7	1	11	9	1	13	11	2	18	15	16	17	13	12	7	1	11	9	1	13	11	2	18	15
sp|P36871|PGM1_HUMAN	sp|P36871|PGM1_HUMAN	10	10	10	>sp|P36871|PGM1_HUMAN Phosphoglucomutase-1 OS=Homo sapiens GN=PGM1 PE=1 SV=3	1	10	10	10	1	4	5	0	9	3	0	1	4	2	3	3	7	5	1	4	5	0	9	3	0	1	4	2	3	3	7	5	1	4	5	0	9	3	0	1	4	2	3	3
sp|P36873|PP1G_HUMAN	sp|P36873|PP1G_HUMAN	4	2	2	>sp|P36873|PP1G_HUMAN Serine/threonine-protein phosphatase PP1-gamma catalytic subunit OS=Homo sapiens GN=PPP1CC PE=1 SV=1	1	4	2	2	3	2	3	1	3	3	1	3	3	0	3	3	4	3	1	1	1	0	1	1	1	1	1	0	1	1	2	1	1	1	1	0	1	1	1	1	1	0	1	1
sp|P36915|GNL1_HUMAN	sp|P36915|GNL1_HUMAN	8	8	8	>sp|P36915|GNL1_HUMAN Guanine nucleotide-binding protein-like 1 OS=Homo sapiens GN=GNL1 PE=1 SV=2	1	8	8	8	6	4	4	1	5	5	2	3	3	4	6	6	6	5	6	4	4	1	5	5	2	3	3	4	6	6	6	5	6	4	4	1	5	5	2	3	3	4	6	6
sp|P36952|SPB5_HUMAN	sp|P36952|SPB5_HUMAN	2	2	2	>sp|P36952|SPB5_HUMAN Serpin B5 OS=Homo sapiens GN=SERPINB5 PE=1 SV=2	1	2	2	2	0	1	1	2	0	0	1	0	0	1	0	0	0	0	0	1	1	2	0	0	1	0	0	1	0	0	0	0	0	1	1	2	0	0	1	0	0	1	0	0
sp|P36955|PEDF_HUMAN;CON__Q95121	sp|P36955|PEDF_HUMAN	8;3	8;3	8;3	>sp|P36955|PEDF_HUMAN Pigment epithelium-derived factor OS=Homo sapiens GN=SERPINF1 PE=1 SV=4	2	8	8	8	5	8	5	5	6	7	7	7	7	4	4	6	5	7	5	8	5	5	6	7	7	7	7	4	4	6	5	7	5	8	5	5	6	7	7	7	7	4	4	6
sp|P36957|ODO2_HUMAN	sp|P36957|ODO2_HUMAN	13	13	13	>sp|P36957|ODO2_HUMAN Dihydrolipoyllysine-residue succinyltransferase component of 2-oxoglutarate dehydrogenase complex, mitochondrial OS=Homo sapiens GN=DLST PE=1 SV=4	1	13	13	13	12	9	7	7	8	10	9	11	10	8	10	8	12	9	12	9	7	7	8	10	9	11	10	8	10	8	12	9	12	9	7	7	8	10	9	11	10	8	10	8
sp|P36959|GMPR1_HUMAN	sp|P36959|GMPR1_HUMAN	3	3	3	>sp|P36959|GMPR1_HUMAN GMP reductase 1 OS=Homo sapiens GN=GMPR PE=1 SV=1	1	3	3	3	3	1	1	2	2	3	0	0	2	1	3	2	2	1	3	1	1	2	2	3	0	0	2	1	3	2	2	1	3	1	1	2	2	3	0	0	2	1	3	2
sp|P36969|GPX4_HUMAN	sp|P36969|GPX4_HUMAN	1	1	1	>sp|P36969|GPX4_HUMAN Phospholipid hydroperoxide glutathione peroxidase, mitochondrial OS=Homo sapiens GN=GPX4 PE=1 SV=3	1	1	1	1	0	1	1	0	1	1	0	1	1	0	1	1	1	1	0	1	1	0	1	1	0	1	1	0	1	1	1	1	0	1	1	0	1	1	0	1	1	0	1	1
sp|P37108|SRP14_HUMAN	sp|P37108|SRP14_HUMAN	7	7	7	>sp|P37108|SRP14_HUMAN Signal recognition particle 14 kDa protein OS=Homo sapiens GN=SRP14 PE=1 SV=2	1	7	7	7	4	5	5	0	5	5	2	5	4	2	5	6	4	5	4	5	5	0	5	5	2	5	4	2	5	6	4	5	4	5	5	0	5	5	2	5	4	2	5	6
sp|P84074|HPCA_HUMAN;sp|P37235|HPCL1_HUMAN	sp|P84074|HPCA_HUMAN;sp|P37235|HPCL1_HUMAN	1;1	1;1	1;1	>sp|P84074|HPCA_HUMAN Neuron-specific calcium-binding protein hippocalcin OS=Homo sapiens GN=HPCA PE=1 SV=2;>sp|P37235|HPCL1_HUMAN Hippocalcin-like protein 1 OS=Homo sapiens GN=HPCAL1 PE=1 SV=3	2	1	1	1	1	0	1	0	1	1	0	1	1	0	1	1	1	1	1	0	1	0	1	1	0	1	1	0	1	1	1	1	1	0	1	0	1	1	0	1	1	0	1	1
sp|P37268|FDFT_HUMAN	sp|P37268|FDFT_HUMAN	1	1	1	>sp|P37268|FDFT_HUMAN Squalene synthase OS=Homo sapiens GN=FDFT1 PE=1 SV=1	1	1	1	1	1	1	1	0	1	1	1	1	1	1	0	1	0	1	1	1	1	0	1	1	1	1	1	1	0	1	0	1	1	1	1	0	1	1	1	1	1	1	0	1
sp|P37802|TAGL2_HUMAN;sp|Q9UI15|TAGL3_HUMAN	sp|P37802|TAGL2_HUMAN	17;1	17;1	17;1	>sp|P37802|TAGL2_HUMAN Transgelin-2 OS=Homo sapiens GN=TAGLN2 PE=1 SV=3	2	17	17	17	12	14	14	14	15	15	12	13	16	11	15	14	17	16	12	14	14	14	15	15	12	13	16	11	15	14	17	16	12	14	14	14	15	15	12	13	16	11	15	14
sp|P37837|TALDO_HUMAN	sp|P37837|TALDO_HUMAN	20	20	20	>sp|P37837|TALDO_HUMAN Transaldolase OS=Homo sapiens GN=TALDO1 PE=1 SV=2	1	20	20	20	17	16	17	14	18	18	15	17	17	15	19	18	18	19	17	16	17	14	18	18	15	17	17	15	19	18	18	19	17	16	17	14	18	18	15	17	17	15	19	18
sp|P37840|SYUA_HUMAN;sp|Q16143|SYUB_HUMAN	sp|P37840|SYUA_HUMAN	6;1	6;1	6;1	>sp|P37840|SYUA_HUMAN Alpha-synuclein OS=Homo sapiens GN=SNCA PE=1 SV=1	2	6	6	6	3	2	3	3	5	3	0	3	3	0	1	3	4	3	3	2	3	3	5	3	0	3	3	0	1	3	4	3	3	2	3	3	5	3	0	3	3	0	1	3
sp|P38117|ETFB_HUMAN	sp|P38117|ETFB_HUMAN	13	13	13	>sp|P38117|ETFB_HUMAN Electron transfer flavoprotein subunit beta OS=Homo sapiens GN=ETFB PE=1 SV=3	1	13	13	13	10	10	11	8	12	10	6	9	10	7	11	9	12	9	10	10	11	8	12	10	6	9	10	7	11	9	12	9	10	10	11	8	12	10	6	9	10	7	11	9
sp|P38159|RBMX_HUMAN;sp|O75526|RMXL2_HUMAN;sp|Q8N7X1|RMXL3_HUMAN	sp|P38159|RBMX_HUMAN	36;3;1	36;3;1	13;2;0	>sp|P38159|RBMX_HUMAN RNA-binding motif protein, X chromosome OS=Homo sapiens GN=RBMX PE=1 SV=3	3	36	36	13	33	31	31	21	34	33	25	35	33	29	35	34	34	32	33	31	31	21	34	33	25	35	33	29	35	34	34	32	11	11	11	8	12	11	8	13	13	8	12	12
sp|P38606|VATA_HUMAN	sp|P38606|VATA_HUMAN	25	25	25	>sp|P38606|VATA_HUMAN V-type proton ATPase catalytic subunit A OS=Homo sapiens GN=ATP6V1A PE=1 SV=2	1	25	25	25	23	15	16	14	20	16	12	17	17	13	20	20	23	23	23	15	16	14	20	16	12	17	17	13	20	20	23	23	23	15	16	14	20	16	12	17	17	13	20	20
sp|P38646|GRP75_HUMAN	sp|P38646|GRP75_HUMAN	41	41	41	>sp|P38646|GRP75_HUMAN Stress-70 protein, mitochondrial OS=Homo sapiens GN=HSPA9 PE=1 SV=2	1	41	41	41	38	23	23	20	32	27	21	33	31	24	41	30	29	30	38	23	23	20	32	27	21	33	31	24	41	30	29	30	38	23	23	20	32	27	21	33	31	24	41	30
sp|P38919|IF4A3_HUMAN	sp|P38919|IF4A3_HUMAN	19	15	15	>sp|P38919|IF4A3_HUMAN Eukaryotic initiation factor 4A-III OS=Homo sapiens GN=EIF4A3 PE=1 SV=4	1	19	15	15	14	14	16	6	17	17	11	16	17	9	19	16	19	17	10	10	13	3	14	13	8	13	13	6	15	12	15	13	10	10	13	3	14	13	8	13	13	6	15	12
sp|P38935|SMBP2_HUMAN	sp|P38935|SMBP2_HUMAN	2	2	2	>sp|P38935|SMBP2_HUMAN DNA-binding protein SMUBP-2 OS=Homo sapiens GN=IGHMBP2 PE=1 SV=3	1	2	2	2	0	0	0	0	0	2	0	0	1	0	1	1	0	0	0	0	0	0	0	2	0	0	1	0	1	1	0	0	0	0	0	0	0	2	0	0	1	0	1	1
sp|P39019|RS19_HUMAN	sp|P39019|RS19_HUMAN	17	17	17	>sp|P39019|RS19_HUMAN 40S ribosomal protein S19 OS=Homo sapiens GN=RPS19 PE=1 SV=2	1	17	17	17	14	16	15	15	16	17	14	17	15	15	15	17	16	15	14	16	15	15	16	17	14	17	15	15	15	17	16	15	14	16	15	15	16	17	14	17	15	15	15	17
sp|P39023|RL3_HUMAN;sp|Q92901|RL3L_HUMAN	sp|P39023|RL3_HUMAN	24;2	24;2	24;2	>sp|P39023|RL3_HUMAN 60S ribosomal protein L3 OS=Homo sapiens GN=RPL3 PE=1 SV=2	2	24	24	24	20	15	18	13	19	23	15	21	17	12	22	20	22	20	20	15	18	13	19	23	15	21	17	12	22	20	22	20	20	15	18	13	19	23	15	21	17	12	22	20
sp|P39059|COFA1_HUMAN	sp|P39059|COFA1_HUMAN	2	2	2	>sp|P39059|COFA1_HUMAN Collagen alpha-1(XV) chain OS=Homo sapiens GN=COL15A1 PE=1 SV=2	1	2	2	2	1	2	2	1	1	1	2	1	2	1	2	1	1	2	1	2	2	1	1	1	2	1	2	1	2	1	1	2	1	2	2	1	1	1	2	1	2	1	2	1
sp|P39060|COIA1_HUMAN	sp|P39060|COIA1_HUMAN	4	4	4	>sp|P39060|COIA1_HUMAN Collagen alpha-1(XVIII) chain OS=Homo sapiens GN=COL18A1 PE=1 SV=5	1	4	4	4	4	2	3	2	1	3	3	0	1	2	3	1	3	4	4	2	3	2	1	3	3	0	1	2	3	1	3	4	4	2	3	2	1	3	3	0	1	2	3	1
sp|P39210|MPV17_HUMAN	sp|P39210|MPV17_HUMAN	1	1	1	>sp|P39210|MPV17_HUMAN Protein Mpv17 OS=Homo sapiens GN=MPV17 PE=1 SV=1	1	1	1	1	1	0	0	0	0	1	0	0	0	0	0	1	0	0	1	0	0	0	0	1	0	0	0	0	0	1	0	0	1	0	0	0	0	1	0	0	0	0	0	1
sp|P39656|OST48_HUMAN	sp|P39656|OST48_HUMAN	12	12	12	>sp|P39656|OST48_HUMAN Dolichyl-diphosphooligosaccharide--protein glycosyltransferase 48 kDa subunit OS=Homo sapiens GN=DDOST PE=1 SV=4	1	12	12	12	11	8	6	7	11	10	4	8	8	4	10	8	9	11	11	8	6	7	11	10	4	8	8	4	10	8	9	11	11	8	6	7	11	10	4	8	8	4	10	8
sp|P39687|AN32A_HUMAN	sp|P39687|AN32A_HUMAN	5	5	4	>sp|P39687|AN32A_HUMAN Acidic leucine-rich nuclear phosphoprotein 32 family member A OS=Homo sapiens GN=ANP32A PE=1 SV=1	1	5	5	4	4	4	5	4	4	5	2	4	3	3	4	4	5	4	4	4	5	4	4	5	2	4	3	3	4	4	5	4	3	3	4	3	3	4	1	3	2	2	3	3
sp|P39748|FEN1_HUMAN	sp|P39748|FEN1_HUMAN	5	5	5	>sp|P39748|FEN1_HUMAN Flap endonuclease 1 OS=Homo sapiens GN=FEN1 PE=1 SV=1	1	5	5	5	4	4	4	2	5	4	3	4	5	1	5	4	4	5	4	4	4	2	5	4	3	4	5	1	5	4	4	5	4	4	4	2	5	4	3	4	5	1	5	4
sp|P40121|CAPG_HUMAN	sp|P40121|CAPG_HUMAN	19	19	19	>sp|P40121|CAPG_HUMAN Macrophage-capping protein OS=Homo sapiens GN=CAPG PE=1 SV=2	1	19	19	19	10	12	17	15	11	10	10	11	13	13	11	18	16	16	10	12	17	15	11	10	10	11	13	13	11	18	16	16	10	12	17	15	11	10	10	11	13	13	11	18
sp|P40123|CAP2_HUMAN	sp|P40123|CAP2_HUMAN	3	3	3	>sp|P40123|CAP2_HUMAN Adenylyl cyclase-associated protein 2 OS=Homo sapiens GN=CAP2 PE=1 SV=1	1	3	3	3	1	2	1	0	1	3	1	1	1	1	1	1	2	1	1	2	1	0	1	3	1	1	1	1	1	1	2	1	1	2	1	0	1	3	1	1	1	1	1	1
sp|P40126|TYRP2_HUMAN	sp|P40126|TYRP2_HUMAN	4	4	4	>sp|P40126|TYRP2_HUMAN L-dopachrome tautomerase OS=Homo sapiens GN=DCT PE=1 SV=1	1	4	4	4	4	1	4	1	4	2	0	3	2	0	4	3	4	1	4	1	4	1	4	2	0	3	2	0	4	3	4	1	4	1	4	1	4	2	0	3	2	0	4	3
sp|P40227|TCPZ_HUMAN;sp|Q92526|TCPW_HUMAN	sp|P40227|TCPZ_HUMAN	17;3	17;3	17;3	>sp|P40227|TCPZ_HUMAN T-complex protein 1 subunit zeta OS=Homo sapiens GN=CCT6A PE=1 SV=3	2	17	17	17	16	14	14	8	12	13	15	15	13	14	17	14	16	15	16	14	14	8	12	13	15	15	13	14	17	14	16	15	16	14	14	8	12	13	15	15	13	14	17	14
sp|P40306|PSB10_HUMAN	sp|P40306|PSB10_HUMAN	2	2	2	>sp|P40306|PSB10_HUMAN Proteasome subunit beta type-10 OS=Homo sapiens GN=PSMB10 PE=1 SV=1	1	2	2	2	2	2	2	0	2	2	1	1	2	1	1	2	2	2	2	2	2	0	2	2	1	1	2	1	1	2	2	2	2	2	2	0	2	2	1	1	2	1	1	2
sp|P40429|RL13A_HUMAN;sp|Q6NVV1|R13P3_HUMAN	sp|P40429|RL13A_HUMAN	20;6	20;6	20;6	>sp|P40429|RL13A_HUMAN 60S ribosomal protein L13a OS=Homo sapiens GN=RPL13A PE=1 SV=2	2	20	20	20	18	16	15	13	19	18	13	19	18	12	19	19	19	17	18	16	15	13	19	18	13	19	18	12	19	19	19	17	18	16	15	13	19	18	13	19	18	12	19	19
sp|P40763|STAT3_HUMAN	sp|P40763|STAT3_HUMAN	7	7	7	>sp|P40763|STAT3_HUMAN Signal transducer and activator of transcription 3 OS=Homo sapiens GN=STAT3 PE=1 SV=2	1	7	7	7	6	0	3	1	6	2	0	5	4	1	6	5	6	6	6	0	3	1	6	2	0	5	4	1	6	5	6	6	6	0	3	1	6	2	0	5	4	1	6	5
sp|P40855|PEX19_HUMAN	sp|P40855|PEX19_HUMAN	1	1	1	>sp|P40855|PEX19_HUMAN Peroxisomal biogenesis factor 19 OS=Homo sapiens GN=PEX19 PE=1 SV=1	1	1	1	1	1	0	0	0	0	1	0	0	0	0	1	1	1	1	1	0	0	0	0	1	0	0	0	0	1	1	1	1	1	0	0	0	0	1	0	0	0	0	1	1
sp|P40925|MDHC_HUMAN	sp|P40925|MDHC_HUMAN	14	14	14	>sp|P40925|MDHC_HUMAN Malate dehydrogenase, cytoplasmic OS=Homo sapiens GN=MDH1 PE=1 SV=4	1	14	14	14	10	7	8	8	13	11	6	7	10	7	12	11	12	11	10	7	8	8	13	11	6	7	10	7	12	11	12	11	10	7	8	8	13	11	6	7	10	7	12	11
sp|P40926|MDHM_HUMAN	sp|P40926|MDHM_HUMAN	27	27	27	>sp|P40926|MDHM_HUMAN Malate dehydrogenase, mitochondrial OS=Homo sapiens GN=MDH2 PE=1 SV=3	1	27	27	27	24	21	21	21	19	21	21	24	22	19	26	24	25	24	24	21	21	21	19	21	21	24	22	19	26	24	25	24	24	21	21	21	19	21	21	24	22	19	26	24
sp|P40939|ECHA_HUMAN	sp|P40939|ECHA_HUMAN	23	23	23	>sp|P40939|ECHA_HUMAN Trifunctional enzyme subunit alpha, mitochondrial OS=Homo sapiens GN=HADHA PE=1 SV=2	1	23	23	23	18	15	16	6	15	11	11	15	13	12	22	18	15	17	18	15	16	6	15	11	11	15	13	12	22	18	15	17	18	15	16	6	15	11	11	15	13	12	22	18
sp|P40967|PMEL_HUMAN	sp|P40967|PMEL_HUMAN	11	11	11	>sp|P40967|PMEL_HUMAN Melanocyte protein PMEL OS=Homo sapiens GN=PMEL PE=1 SV=2	1	11	11	11	8	8	7	7	10	10	5	2	7	4	7	8	9	8	8	8	7	7	10	10	5	2	7	4	7	8	9	8	8	8	7	7	10	10	5	2	7	4	7	8
sp|P41091|IF2G_HUMAN;sp|Q2VIR3|IF2GL_HUMAN	sp|P41091|IF2G_HUMAN;sp|Q2VIR3|IF2GL_HUMAN	15;14	15;14	15;14	>sp|P41091|IF2G_HUMAN Eukaryotic translation initiation factor 2 subunit 3 OS=Homo sapiens GN=EIF2S3 PE=1 SV=3;>sp|Q2VIR3|IF2GL_HUMAN Putative eukaryotic translation initiation factor 2 subunit 3-like protein OS=Homo sapiens GN=EIF2S3L PE=5 SV=2	2	15	15	15	12	11	11	9	14	14	8	13	14	6	12	13	13	14	12	11	11	9	14	14	8	13	14	6	12	13	13	14	12	11	11	9	14	14	8	13	14	6	12	13
sp|Q12798|CETN1_HUMAN;sp|P41208|CETN2_HUMAN	sp|Q12798|CETN1_HUMAN;sp|P41208|CETN2_HUMAN	1;1	1;1	1;1	>sp|Q12798|CETN1_HUMAN Centrin-1 OS=Homo sapiens GN=CETN1 PE=1 SV=1;>sp|P41208|CETN2_HUMAN Centrin-2 OS=Homo sapiens GN=CETN2 PE=1 SV=1	2	1	1	1	0	1	1	1	1	1	0	1	1	1	0	1	1	1	0	1	1	1	1	1	0	1	1	1	0	1	1	1	0	1	1	1	1	1	0	1	1	1	0	1
sp|P41218|MNDA_HUMAN	sp|P41218|MNDA_HUMAN	2	2	2	>sp|P41218|MNDA_HUMAN Myeloid cell nuclear differentiation antigen OS=Homo sapiens GN=MNDA PE=1 SV=1	1	2	2	2	0	0	0	0	0	0	1	0	1	1	2	1	1	2	0	0	0	0	0	0	1	0	1	1	2	1	1	2	0	0	0	0	0	0	1	0	1	1	2	1
sp|P41219|PERI_HUMAN	sp|P41219|PERI_HUMAN	8	1	1	>sp|P41219|PERI_HUMAN Peripherin OS=Homo sapiens GN=PRPH PE=1 SV=2	1	8	1	1	7	7	7	7	7	7	8	6	7	8	7	7	7	7	0	0	0	0	0	0	1	0	0	1	0	0	0	0	0	0	0	0	0	0	1	0	0	1	0	0
sp|P41222|PTGDS_HUMAN	sp|P41222|PTGDS_HUMAN	1	1	1	>sp|P41222|PTGDS_HUMAN Prostaglandin-H2 D-isomerase OS=Homo sapiens GN=PTGDS PE=1 SV=1	1	1	1	1	1	1	0	0	0	0	0	0	1	0	0	1	0	0	1	1	0	0	0	0	0	0	1	0	0	1	0	0	1	1	0	0	0	0	0	0	1	0	0	1
sp|P41223|BUD31_HUMAN	sp|P41223|BUD31_HUMAN	3	3	3	>sp|P41223|BUD31_HUMAN Protein BUD31 homolog OS=Homo sapiens GN=BUD31 PE=1 SV=2	1	3	3	3	3	1	1	1	2	3	0	1	1	0	3	2	2	2	3	1	1	1	2	3	0	1	1	0	3	2	2	2	3	1	1	1	2	3	0	1	1	0	3	2
sp|P41226|UBA7_HUMAN	sp|P41226|UBA7_HUMAN	2	2	2	>sp|P41226|UBA7_HUMAN Ubiquitin-like modifier-activating enzyme 7 OS=Homo sapiens GN=UBA7 PE=1 SV=2	1	2	2	2	1	0	0	0	1	0	0	1	2	0	2	1	2	2	1	0	0	0	1	0	0	1	2	0	2	1	2	2	1	0	0	0	1	0	0	1	2	0	2	1
sp|P41227|NAA10_HUMAN;sp|Q9BSU3|NAA11_HUMAN	sp|P41227|NAA10_HUMAN	4;1	4;1	4;1	>sp|P41227|NAA10_HUMAN N-alpha-acetyltransferase 10 OS=Homo sapiens GN=NAA10 PE=1 SV=1	2	4	4	4	3	1	2	2	4	3	1	2	2	1	2	2	4	2	3	1	2	2	4	3	1	2	2	1	2	2	4	2	3	1	2	2	4	3	1	2	2	1	2	2
sp|P41240|CSK_HUMAN;sp|P42679|MATK_HUMAN	sp|P41240|CSK_HUMAN	5;1	5;1	5;1	>sp|P41240|CSK_HUMAN Tyrosine-protein kinase CSK OS=Homo sapiens GN=CSK PE=1 SV=1	2	5	5	5	5	1	5	1	5	5	2	5	4	1	5	4	5	5	5	1	5	1	5	5	2	5	4	1	5	4	5	5	5	1	5	1	5	5	2	5	4	1	5	4
sp|P41250|SYG_HUMAN	sp|P41250|SYG_HUMAN	11	11	11	>sp|P41250|SYG_HUMAN Glycine--tRNA ligase OS=Homo sapiens GN=GARS PE=1 SV=3	1	11	11	11	7	8	5	5	6	9	1	5	8	3	8	6	10	9	7	8	5	5	6	9	1	5	8	3	8	6	10	9	7	8	5	5	6	9	1	5	8	3	8	6
sp|P41252|SYIC_HUMAN	sp|P41252|SYIC_HUMAN	12	12	12	>sp|P41252|SYIC_HUMAN Isoleucine--tRNA ligase, cytoplasmic OS=Homo sapiens GN=IARS PE=1 SV=2	1	12	12	12	8	6	5	5	12	9	2	10	8	6	11	8	7	9	8	6	5	5	12	9	2	10	8	6	11	8	7	9	8	6	5	5	12	9	2	10	8	6	11	8
sp|P41567|EIF1_HUMAN	sp|P41567|EIF1_HUMAN	2	2	1	>sp|P41567|EIF1_HUMAN Eukaryotic translation initiation factor 1 OS=Homo sapiens GN=EIF1 PE=1 SV=1	1	2	2	1	2	2	2	2	1	2	2	1	2	2	1	1	2	2	2	2	2	2	1	2	2	1	2	2	1	1	2	2	1	1	1	1	1	1	1	1	1	1	1	1
sp|P42025|ACTY_HUMAN	sp|P42025|ACTY_HUMAN	7	4	4	>sp|P42025|ACTY_HUMAN Beta-centractin OS=Homo sapiens GN=ACTR1B PE=1 SV=1	1	7	4	4	4	3	2	1	4	3	2	2	5	2	4	4	6	5	2	2	1	1	2	1	1	1	4	1	2	2	3	2	2	2	1	1	2	1	1	1	4	1	2	2
sp|P42126|ECI1_HUMAN	sp|P42126|ECI1_HUMAN	4	4	4	>sp|P42126|ECI1_HUMAN Enoyl-CoA delta isomerase 1, mitochondrial OS=Homo sapiens GN=ECI1 PE=1 SV=1	1	4	4	4	3	3	2	2	3	4	3	3	3	3	3	3	2	4	3	3	2	2	3	4	3	3	3	3	3	3	2	4	3	3	2	2	3	4	3	3	3	3	3	3
sp|P42166|LAP2A_HUMAN	sp|P42166|LAP2A_HUMAN	6	1	1	>sp|P42166|LAP2A_HUMAN Lamina-associated polypeptide 2, isoform alpha OS=Homo sapiens GN=TMPO PE=1 SV=2	1	6	1	1	5	2	5	1	3	5	4	3	5	2	6	5	5	5	0	0	0	0	0	0	0	0	0	0	1	0	0	0	0	0	0	0	0	0	0	0	0	0	1	0
sp|P42167|LAP2B_HUMAN	sp|P42167|LAP2B_HUMAN	14	14	9	>sp|P42167|LAP2B_HUMAN Lamina-associated polypeptide 2, isoforms beta/gamma OS=Homo sapiens GN=TMPO PE=1 SV=2	1	14	14	9	10	6	9	3	8	12	8	8	9	5	13	11	12	11	10	6	9	3	8	12	8	8	9	5	13	11	12	11	5	4	4	2	5	7	4	5	4	3	8	6
sp|P42224|STAT1_HUMAN	sp|P42224|STAT1_HUMAN	26	26	26	>sp|P42224|STAT1_HUMAN Signal transducer and activator of transcription 1-alpha/beta OS=Homo sapiens GN=STAT1 PE=1 SV=2	1	26	26	26	15	6	8	1	11	5	5	10	17	14	23	20	23	18	15	6	8	1	11	5	5	10	17	14	23	20	23	18	15	6	8	1	11	5	5	10	17	14	23	20
sp|P42226|STAT6_HUMAN	sp|P42226|STAT6_HUMAN	1	1	1	>sp|P42226|STAT6_HUMAN Signal transducer and activator of transcription 6 OS=Homo sapiens GN=STAT6 PE=1 SV=1	1	1	1	1	1	0	1	0	1	0	0	1	1	0	1	0	1	1	1	0	1	0	1	0	0	1	1	0	1	0	1	1	1	0	1	0	1	0	0	1	1	0	1	0
sp|P42229|STA5A_HUMAN;sp|P51692|STA5B_HUMAN	sp|P42229|STA5A_HUMAN;sp|P51692|STA5B_HUMAN	8;4	8;4	8;4	>sp|P42229|STA5A_HUMAN Signal transducer and activator of transcription 5A OS=Homo sapiens GN=STAT5A PE=1 SV=1;>sp|P51692|STA5B_HUMAN Signal transducer and activator of transcription 5B OS=Homo sapiens GN=STAT5B PE=1 SV=2	2	8	8	8	8	3	5	1	5	2	3	2	5	3	6	4	7	5	8	3	5	1	5	2	3	2	5	3	6	4	7	5	8	3	5	1	5	2	3	2	5	3	6	4
sp|P42285|SK2L2_HUMAN	sp|P42285|SK2L2_HUMAN	2	2	2	>sp|P42285|SK2L2_HUMAN Superkiller viralicidic activity 2-like 2 OS=Homo sapiens GN=SKIV2L2 PE=1 SV=3	1	2	2	2	0	1	1	1	1	0	0	1	1	0	2	1	0	1	0	1	1	1	1	0	0	1	1	0	2	1	0	1	0	1	1	1	1	0	0	1	1	0	2	1
sp|P42331|RHG25_HUMAN	sp|P42331|RHG25_HUMAN	1	1	1	>sp|P42331|RHG25_HUMAN Rho GTPase-activating protein 25 OS=Homo sapiens GN=ARHGAP25 PE=1 SV=2	1	1	1	1	0	0	1	0	0	0	0	0	1	0	1	1	1	1	0	0	1	0	0	0	0	0	1	0	1	1	1	1	0	0	1	0	0	0	0	0	1	0	1	1
sp|P42345|MTOR_HUMAN	sp|P42345|MTOR_HUMAN	1	1	1	>sp|P42345|MTOR_HUMAN Serine/threonine-protein kinase mTOR OS=Homo sapiens GN=MTOR PE=1 SV=1	1	1	1	1	0	1	1	1	1	1	1	1	1	1	0	1	1	1	0	1	1	1	1	1	1	1	1	1	0	1	1	1	0	1	1	1	1	1	1	1	1	1	0	1
sp|P42357|HUTH_HUMAN	sp|P42357|HUTH_HUMAN	1	1	1	>sp|P42357|HUTH_HUMAN Histidine ammonia-lyase OS=Homo sapiens GN=HAL PE=1 SV=1	1	1	1	1	0	0	0	1	0	0	0	0	0	1	0	0	0	0	0	0	0	1	0	0	0	0	0	1	0	0	0	0	0	0	0	1	0	0	0	0	0	1	0	0
sp|P42566|EPS15_HUMAN	sp|P42566|EPS15_HUMAN	4	4	4	>sp|P42566|EPS15_HUMAN Epidermal growth factor receptor substrate 15 OS=Homo sapiens GN=EPS15 PE=1 SV=2	1	4	4	4	4	0	1	1	2	1	0	2	1	1	2	2	2	2	4	0	1	1	2	1	0	2	1	1	2	2	2	2	4	0	1	1	2	1	0	2	1	1	2	2
sp|P42574|CASP3_HUMAN	sp|P42574|CASP3_HUMAN	2	2	2	>sp|P42574|CASP3_HUMAN Caspase-3 OS=Homo sapiens GN=CASP3 PE=1 SV=2	1	2	2	2	1	2	2	1	1	2	1	2	2	2	2	2	2	2	1	2	2	1	1	2	1	2	2	2	2	2	2	2	1	2	2	1	1	2	1	2	2	2	2	2
sp|P42677|RS27_HUMAN	sp|P42677|RS27_HUMAN	2	1	1	>sp|P42677|RS27_HUMAN 40S ribosomal protein S27 OS=Homo sapiens GN=RPS27 PE=1 SV=3	1	2	1	1	2	2	2	2	2	2	1	2	1	1	2	2	1	2	1	1	1	1	1	1	0	1	1	0	1	1	1	1	1	1	1	1	1	1	0	1	1	0	1	1
sp|P42704|LPPRC_HUMAN	sp|P42704|LPPRC_HUMAN	29	29	29	>sp|P42704|LPPRC_HUMAN Leucine-rich PPR motif-containing protein, mitochondrial OS=Homo sapiens GN=LRPPRC PE=1 SV=3	1	29	29	29	27	14	15	2	22	11	5	25	14	7	26	18	14	26	27	14	15	2	22	11	5	25	14	7	26	18	14	26	27	14	15	2	22	11	5	25	14	7	26	18
sp|P42765|THIM_HUMAN	sp|P42765|THIM_HUMAN	15	15	15	>sp|P42765|THIM_HUMAN 3-ketoacyl-CoA thiolase, mitochondrial OS=Homo sapiens GN=ACAA2 PE=1 SV=2	1	15	15	15	13	13	12	1	0	10	6	11	9	15	14	10	11	11	13	13	12	1	0	10	6	11	9	15	14	10	11	11	13	13	12	1	0	10	6	11	9	15	14	10
sp|P42766|RL35_HUMAN	sp|P42766|RL35_HUMAN	6	6	6	>sp|P42766|RL35_HUMAN 60S ribosomal protein L35 OS=Homo sapiens GN=RPL35 PE=1 SV=2	1	6	6	6	4	4	5	5	5	5	3	5	5	5	5	6	5	6	4	4	5	5	5	5	3	5	5	5	5	6	5	6	4	4	5	5	5	5	3	5	5	5	5	6
sp|P42768|WASP_HUMAN	sp|P42768|WASP_HUMAN	4	4	4	>sp|P42768|WASP_HUMAN Wiskott-Aldrich syndrome protein OS=Homo sapiens GN=WAS PE=1 SV=4	1	4	4	4	1	1	2	0	1	2	1	0	3	1	4	3	3	2	1	1	2	0	1	2	1	0	3	1	4	3	3	2	1	1	2	0	1	2	1	0	3	1	4	3
sp|P42771|CDN2A_HUMAN;sp|P42772|CDN2B_HUMAN	sp|P42771|CDN2A_HUMAN	4;1	4;1	4;1	>sp|P42771|CDN2A_HUMAN Cyclin-dependent kinase inhibitor 2A OS=Homo sapiens GN=CDKN2A PE=1 SV=2	2	4	4	4	0	0	0	0	0	4	0	0	2	0	0	3	0	0	0	0	0	0	0	4	0	0	2	0	0	3	0	0	0	0	0	0	0	4	0	0	2	0	0	3
[truncated: 2,448 more rows]
[truncated: 92 more columns]
