# Supplementary material for: Melanoma proteomics suggests functional differences related to mutational status
Source: Sci Rep. 2019 May 10;9:7217. doi: 10.1038/s41598-019-43512-z (PMC6510784; doi:10.1038/s41598-019-43512-z)
Supplement: Supplementary file 2 — Dataset 2 [file 41598_2019_43512_MOESM2_ESM.xlsx]

## Sheet: Hoja1
#Sup Table S2: 17 differential proteins between BRAF positive and BRAF negative tumors obtained by SAM
ID	Gene Symbol	Expected score (dExp)	Observed score(d)	Numerator(r)	Denominator (s+s0)	Fold change(Unlogged)	MEL_014	MEL_007	MEL_004	MEL_001	MEL_011	MEL_012	MEL_003	MEL_009	MEL_006	MEL_002	MEL_010	MEL_013	MEL_008	MEL_005
Q96CX2	KCTD12	0.558494	3.17257	1.11476	0.351376	2.21918	-8.17e-07	-0.0212391	-0.0916394	-0.6211	-1.10213	-0.904429	0.66615	0.815219	0.13095	0.0775291	0.21845	0.0404006	0.93249	-0.140651
P11310	ACADM	-0.40462	3.25337	1.4338	0.440713	2.87222	0	0.352352	0.425234	-1.20188	-1.18359	-0.994204	-0.0682678	1.10983	0.127274	1.12427	0.029047	0.689476	0.349447	-0.758987
P14317	HCLS1	-0.368671	3.3615	2.40707	0.716071	6.4086	8.17e-07	-1.05699	0.620656	-1.51031	-2.16299	-2.00051	-0.00276484	-0.875192	0.822017	1.04792	1.47489	2.17538	1.38843	0.0794762
P04899	GNAI2	-0.546253	3.40052	1.09198	0.321122	2.1858	-2.72e-07	-0.270563	0.066755	-0.842755	-0.935866	-0.795336	0.0899255	-0.223116	0.287956	0.235645	0.491043	0.660923	0.802353	0.433037
P42765	ACAA2	-0.108673	3.56023	3.05421	0.857869	3.8499	4.09e-07	0.804015	0.997834	-3.93174	-3.54747	0.280001	0.373003	1.27653	0.176585	1.91126	1.40768	0.493552	0.0897011	-0.330955
P31040	SDHA	-0.195257	3.71067	2.35368	0.634301	4.74476	2.72e-07	1.87423	-0.101886	-3.01173	-1.78721	-0.749023	-0.418615	1.12444	0.071894	0.739374	1.26113	0.0634463	0.0872271	0.846724
P05107	ITGB2	-0.54052	3.73121	3.99994	1.07202	24.3342	-1.09e-06	0.759435	0.442355	-3.7945	-2.53114	-3.10279	0.403735	-2.60966	0.423644	0.666324	2.75044	3.42072	2.07241	1.099
P42224	STAT1	-0.111494	3.75428	3.64673	0.971352	15.7535	2.72e-07	-0.541212	0.220339	-3.81455	-1.969	-2.81231	-0.988102	-1.33191	2.49728	1.60716	2.11037	1.61807	2.38478	1.01909
P08133	ANXA6	-0.479178	3.75998	1.60005	0.425547	2.99755	2.72e-07	0.301949	0.229468	-1.79794	-0.606031	-1.36757	0.338919	-0.315172	0.275128	0.261469	0.813189	1.39789	0.077698	0.391009
P49748	ACADVL	-0.0565889	3.80406	1.7933	0.471417	3.60234	-6.81e-07	0.427873	0.503442	-1.44673	-0.974208	-1.80613	-0.621087	0.671891	-0.324218	0.946582	1.13388	-0.037728	1.01229	0.514133
O60749	SNX2	-0.809837	3.88441	1.09149	0.280992	2.14614	8.17e-07	-0.0621368	-0.179336	-0.866105	-1.07074	-0.635949	0.0444439	0.285451	0.379454	0.260573	0.63959	0.553611	0.22804	0.423104
P16402	HIST1H1D	-0.341921	4.0503	4.04728	0.999255	16.8717	-6.81e-07	0.78116	0.74953	-2.10031	-5.14061	-2.2991	-0.850051	1.24788	2.21582	-0.67393	0.678346	2.94256	2.57094	-0.12222
P63027	VAMP2	0.125052	4.12099	2.30655	0.559709	3.82332	-6.81e-07	0.974138	0.408557	-3.53891	-1.13464	-0.763322	0.686107	0.176328	0.959997	0.217538	0.761888	0.433879	0.525869	0.292577
O14745	SLC9A3R1	-1.02572	4.34172	2.21217	0.509514	4.25867	-5.45e-07	0.232065	0.531185	-2.78061	-0.84726	-1.58653	0.0271448	-0.0905004	0.983903	0.994625	0.282991	1.2884	0.952899	0.0116839
Q9Y3Z3	SAMHD1	1.44235	4.61303	2.46286	0.533892	5.98667	2.72e-07	-0.490574	0.761196	-1.57768	-2.25014	-1.9775	0.309677	0.550684	1.26072	0.112017	0.789355	1.33784	1.54976	-0.375353
P00488	F13A1	-0.63843	4.65541	2.97383	0.638789	9.23955	1.36e-07	-1.05306	0.640432	-2.18942	-2.17563	-2.64469	0.117342	1.37279	0.861662	0.719383	0.740595	0.269135	2.43781	0.903652
Q9H0W9	C11orf54	0.732477	4.88094	1.9139	0.392117	3.93334	8.17e-07	0.168065	0.511496	-1.67618	-1.45028	-1.38487	-0.460595	0.251586	0.191865	0.633126	1.331	0.589986	0.662576	0.632226
