# Supplementary material for: Melanoma proteomics suggests functional differences related to mutational status
Source: Sci Rep. 2019 May 10;9:7217. doi: 10.1038/s41598-019-43512-z (PMC6510784; doi:10.1038/s41598-019-43512-z)
Supplement: Supplementary file 3 — Dataset 3 [file 41598_2019_43512_MOESM3_ESM.xlsx]

## Sheet: Sup Table 3
#Sup Table S3: Deltas between BRAF positive and BRAF negative tumors, and NRAS positive and NRAS negative tumors respectively
Gene Symbol	delta BRAF pos-BRAF neg	delta NRAS pos-neg
KRT75	-3.61941	-4.5171
KRT14	-1.87457	-3.3545
KRT6A	-1.70664	-4.16271
ALB	0.0997025	-5.35907
KRT6B	-2.03379	-3.59081
KRT8	-2.33711	-2.90239
KRT19	-2.93967	-2.68707
KRT16	-1.42602	-3.83057
KRT10	-1.34938	-2.72633
KRT5	-1.98109	-3.29074
KRT15	-1.26032	-1.88637
FLG	-2.87836	-3.14137
KRT2	-3.93093	-2.67313
KRT17	-2.39562	-2.76618
KRT31	-2.69119	-3.11912
KRT7	-3.13824	-2.7794
TPM2	-2.31658	-2.95021
FLG2	-3.15937	-3.37715
ILVBL	0.39722	-4.59095
MCRIP1	0.358673	-3.32627
NACA	0.265685	-3.66461
NDUFC2-KCTD14	0.752643	-3.51196
DNASE2	0.554761	-6.20648
PDLIM1	-0.528301	-4.37134
ACOT7	0.945581	-5.35563
MYO1C	-0.00134032	-3.60321
SNAP23	0.90472	-3.1067
AIP	0.712287	-3.79131
LGALS9	0.756495	-4.43488
SMAP	0.314216	-4.266
PSMD11	0.0354603	-4.02786
PSMD12	0.822303	-3.88031
ATOX1	1.16551	-3.92924
PGRMC1	-0.399832	-3.9789
DFFA	0.854741	-4.07327
CLIC1	0.889579	-4.69381
EIF3F	1.56955	-4.23427
DNM1L	0.816819	-3.89148
HMGN4	0.0541856	-4.71469
PSMD14	0.667375	-3.69123
LAD1	-1.26515	-3.894
SDCBP	2.92423	-4.3655
NOP56	0.810761	-4.57926
DDX3X	-0.127993	-4.00662
RNASET2	1.51549	-4.02483
PIR	1.61929	-4.93498
MAN2B1	0.496002	-4.2587
PDXK	0.479329	-3.09508
GAPDHS	0.990158	-5.98284
HSPB6	-1.2109	-2.03026
COPE	0.413974	-3.99891
EIF1AX	0.109753	-4.02385
CCS	-0.02898	-4.2046
PRMT5	0.223258	-3.6305
SLC9A3R1	0.681582	-3.5765
TPP1	1.07525	-4.7369
PSMA7	0.0168683	-4.35853
SCAMP3	0.422148	-4.19948
MGST3	0.0677917	-4.47302
UQCRQ	0.152685	-4.379
MYL12A	0.533037	-4.62855
PPP1R12A	-0.284819	-4.17225
XPO1	0.750956	-3.855
SYNM	-1.13973	-4.13213
PFAS	1.582	-4.36991
DCLK1	0.718251	-4.52427
SCAMP2	-0.0312252	-4.10508
ARPC1B	0.727875	-4.27528
ARPC2	0.26046	-4.19267
ARPC3	0.501594	-4.26781
POLR1C	1.35605	-3.89801
PGRMC2	0.0674616	-4.00716
PFDN6	0.0533494	-4.13657
EIF3D	0.863868	-3.62006
STX7	0.155491	-5.21175
ARPC5	0.954095	-5.06747
TAPBP	0.899629	-4.8489
DHX15	1.02985	-4.10558
RNMT	0.748221	-4.18599
CYB5B	0.621701	-4.63814
PHGDH	-0.87441	-3.03263
PSMD3	0.341336	-4.07635
EEF1E1	0.0913965	-3.67006
HNRNPR	0.472627	-4.78253
PRPF3	0.765297	-3.43337
TXNL1	1.0381	-3.69034
TPD52L2	-0.109812	-4.67996
AKR7A2	0.981058	-3.83048
EPB41L2	-0.351376	-4.18878
WIPF1	0.992234	-4.20497
DNPH1	1.48968	-3.22896
CHMP2A	0.128537	-3.11468
PLRG1	0.395775	-3.64666
ZNF207	0.15869	-3.96725
NDUFB5	0.889533	-3.46727
NDUFA2	-0.155218	-3.92653
ASNA1	0.806652	-3.81052
BUB3	0.665099	-4.00234
ACTN4	0.0646721	-4.16003
HTATSF1	0.784609	-3.81628
NARS	0.417142	-4.16879
NUDT21	0.799967	-4.51007
LANCL1	0.312482	-3.92316
RRP9	-0.0220986	-4.01607
IDH3B	-0.101297	-4.63704
CALU	0.188283	-4.92168
PLIN1	-1.40085	-2.53683
PRPSAP2	0.64088	-3.79043
SMARCA5	0.739195	-4.40542
SPAG9	0.13069	-4.28765
OPA1	-0.127807	-3.87497
SNX3	0.331351	-4.74758
SYNCRIP	0.364102	-4.09232
PLOD3	0.358465	-4.67038
PLIN3	0.0539111	-4.26155
UGDH	1.14874	-3.26164
CTNND1	0.472556	-3.24886
SNX2	0.281926	-4.31874
DPM1	0.466575	-3.83292
USO1	1.13092	-3.75619
MRPS14	0.455572	-3.71222
TOM1	0.409683	-4.41492
PQBP1	0.38752	-4.33877
DKC1	0.870313	-4.9494
EIF5B	0.791794	-4.34238
GAS7	0.243725	-3.94446
EDF1	0.14792	-4.08371
CUTA	0.845857	-4.75943
PFDN1	0.864629	-3.69866
WDR1	0.317583	-4.3939
NDUFS7	1.47152	-3.58853
NDUFS2	0.454644	-3.47878
GBAS	-0.0158479	-4.46596
PDCD6	1.03156	-4.92576
TBCA	0.369427	-4.78511
ATP6V1G1	0.0714249	-4.81465
VPS4B	0.341236	-3.94263
H2AFY	0.362704	-4.90235
SH3BGRL	0.115307	-4.75281
FLNB	-0.851565	-3.93857
CS	0.481308	-4.39789
SEC22B	0.306652	-4.24066
VPS26A	1.14849	-4.31082
PMPCB	0.964597	-3.30685
PSIP1	0.083913	-4.07121
NDUFS3	0.726856	-4.23785
SRSF10	0.884459	-4.21758
BANF1	1.12359	-3.95742
SF3B1	1.59401	-4.29031
CSDE1	0.123474	-3.52422
PRKRA	0.298692	-3.86527
LYPLA1	2.24448	-3.97252
SNRNP200	1.6203	-4.17392
NUP155	0.259584	-3.87011
SLC25A12	-0.21603	-4.2583
POP7	0.0403711	-4.29545
EIF3J	0.429598	-4.03467
CBR3	0.293606	-4.38312
IDH1	0.58512	-4.07253
SCO1	1.28652	-4.34149
ARL6IP5	1.02033	-4.56846
BCAS2	1.18437	-4.37916
DNAJC8	0.622235	-4.02697
ATP5H	0.121502	-4.1884
FLOT1	1.59599	-3.79699
ATP5L	0.892922	-4.2653
MTA2	1.21653	-3.56131
TOMM70	0.751845	-3.95292
MYO1D	0.0570171	-3.02849
PRPF6	1.29881	-4.17779
ENDOD1	-0.100452	-3.76262
NDUFB6	0.623279	-4.36088
NDUFB4	0.275627	-4.00275
NDUFB8	0.0180838	-3.44108
NDUFA7	0.43011	-4.22875
LETM1	0.568821	-4.17181
VAPB	1.32649	-2.91199
FKBP9	-0.295743	-3.69201
PGLS	0.425327	-4.51311
PGM3	0.917179	-4.29255
AHSA1	0.42398	-3.58011
ETHE1	0.63327	-4.00713
ACSL3	1.1223	-4.19774
SNAP29	0.827783	-4.00299
PTBP3	0.447647	-3.36584
AP2A1	0.709491	-3.86583
AIFM1	0.460078	-4.46945
EML2	0.218894	-3.82449
BPNT1	1.26178	-3.86036
DDAH2	-0.327539	-4.24425
ABHD16A	0.426165	-3.70015
NDUFB10	0.82252	-3.98061
ACTL6A	0.396837	-3.75564
CYB5A	-0.601632	-3.14972
LDHA	0.261393	-4.95141
ALDH1A1	1.89334	-5.25782
GLUD1	-0.170247	-4.63677
CYB5R3	-0.0900211	-4.45871
MT-CO2	-0.0146232	-4.82079
SOD1	0.55768	-3.85318
CP	0.435938	-4.78212
F13A1	1.08226	-3.59793
PNP	0.0426467	-3.92172
GOT2	0.49688	-4.048
PGK1	0.396886	-5.15244
AK1	0.157712	-4.37396
HP	-0.268985	-4.58123
CA1	0.543915	-4.90163
CA2	-0.350343	-4.30113
SERPINC1	0.341816	-4.35802
SERPINA1	0.65865	-4.57177
SERPINA3	0.860875	-4.71342
A2M	0.127422	-4.45709
C3	-0.483178	-4.37247
CSTA	-0.516745	-4.24602
KNG1	0.13927	-4.16348
JCHAIN	0.724119	-3.83083
IGKC	0.0871178	-4.9326
IGHG1	-0.0160225	-4.90897
IGHM	0.637442	-4.0748
IGHA1	0.0994073	-5.16341
HLA-DRA	0.372543	-5.47513
HLA-DRB1	1.06929	-4.777
HBD	0.134288	-5.52157
COL1A1	-2.62125	-3.67789
CRYAB	-1.27941	-4.75976
LMNA	-0.596999	-5.64394
APOA1	-0.0116879	-4.78151
APOE	0.0410151	-4.78256
APOA2	-0.0279267	-3.76305
APOC3	0.692777	-4.51894
FGA	-0.392351	-4.49047
FGB	-0.253213	-4.3455
FGG	-0.381888	-4.51097
SLC4A1	0.680619	-3.79141
APCS	-2.28086	-4.0255
C1QB	-0.880502	-5.15829
FN1	-0.225831	-5.05487
ORM1	1.09753	-4.38134
TTR	0.379889	-4.85315
TFRC	2.31004	-4.52237
TF	0.33325	-4.38464
LTF	2.49304	-4.88118
HPX	-0.129396	-4.31926
FTL	0.414391	-5.73252
FTH1	0.413631	-4.89601
VTN	-0.467171	-4.24886
CAT	-0.388658	-4.36244
ALDOA	0.158553	-5.16993
CSTB	0.439637	-5.07885
ANXA1	0.0766716	-5.12792
SOD2	1.27768	-5.15316
THY1	-0.0512806	-4.34889
A1BG	0.176423	-4.10644
KRT1	-1.71067	-3.51419
S100B	3.25565	-3.77286
TUBB4A	1.65083	-4.78071
GAPDH	0.60336	-5.42708
HLA-A	0.183064	-4.73994
CAPNS1	0.0960124	-4.02488
HSPB1	-0.604083	-5.12882
RPN1	0.258562	-4.31506
RPN2	0.468603	-4.41864
GNAI2	0.360102	-4.59951
ATP1A1	0.160192	-3.49671
ARG1	-1.3931	-3.90475
ALDH2	-0.170934	-4.58596
ITGB2	0.918194	-5.0672
S100A8	1.20486	-4.99308
SLC25A5	0.416263	-5.22657
MPO	3.22539	-5.15777
EIF2S1	0.245476	-4.44149
HMGN2	0.095137	-3.84739
RPLP2	0.92033	-4.66359
RPLP0	0.98036	-4.62316
FABP3	0.827458	-3.66469
SSB	0.772335	-4.21484
SERPIND1	-0.589643	-4.22687
ITGB1	-0.323431	-4.07202
GSN	0.121495	-4.73309
PTMA	0.374501	-4.70623
ATP5B	0.217013	-4.84145
S100A9	1.05443	-5.04763
S100A6	-0.0976998	-5.31565
APOA4	-0.54286	-3.2169
ENO1	0.300936	-5.35204
PYGL	2.46942	-3.58001
GPI	0.582564	-4.70902
NPM1	0.30203	-4.96503
TPM3	0.443579	-4.95723
HEXA	1.24164	-4.984
SERPINE2	0.976436	-3.73407
EPHX1	0.429601	-4.47838
DBI	0.0150563	-4.49666
LDHB	1.45159	-4.42257
GPX1	1.24478	-4.41039
P4HB	0.0228386	-4.4574
H1F0	-0.245808	-5.38969
CTSD	0.725521	-5.29664
ANXA2	-0.38494	-5.14487
CAPN1	-0.0870249	-4.25674
TUBB	0.604323	-5.31925
DCN	-1.94154	-3.45317
HEXB	1.06569	-4.90071
PFN1	0.856892	-4.90181
APRT	0.385103	-4.29332
EPRS	0.364784	-3.47575
CTSB	1.66283	-4.8073
HSP90AA1	0.90046	-4.55813
HNRNPC	0.547912	-4.89866
FH	0.798875	-4.4195
COL1A2	-2.2107	-3.81327
ANXA6	0.435705	-4.40171
SLC3A2	0.210357	-4.67925
GUSB	0.7939	-4.28625
PFKM	1.5817	-3.85007
HSP90AB1	0.922523	-5.01018
ELANE	1.7161	-4.21179
SOD3	-1.63979	-3.05694
CTSG	-0.437534	-4.09885
PDHA1	-0.249957	-3.8235
COL4A2	-0.936916	-3.29063
CYC1	0.184204	-3.93585
SNRNP70	0.408281	-4.34531
VIM	0.179211	-5.80142
RPS17	0.206007	-4.45759
ANXA5	0.805783	-5.239
RPSA	0.376281	-4.78689
SNRPA	0.631506	-4.25712
ENO2	0.280496	-5.17263
ACAA1	0.159364	-4.457
GSTP1	0.915154	-5.27346
LGALS1	0.337305	-4.7092
QDPR	0.719501	-4.06732
HMGB1	0.609913	-4.48094
SPARC	-0.214839	-3.72963
TPM1	-1.60976	-2.61328
CLTA	0.330757	-4.31652
ANXA4	-0.018179	-4.46944
CNP	1.8482	-4.08543
HMOX1	0.954381	-4.59338
DLD	0.298192	-4.19611
HNRNPA1	0.0231208	-5.04518
SNRPA1	0.560459	-4.02469
COX6C	-0.43557	-4.57239
PARP1	1.01128	-4.43003
LTA4H	0.694826	-4.62896
ALDOC	-0.586955	-3.83528
H2AFV	-0.41245	-4.27295
UQCRFS1	-0.342404	-4.00381
IGLC2	0.197847	-4.9973
HSPA1B	0.275527	-4.5623
TROVE2	1.41176	-3.83763
GAA	0.53524	-4.56383
HIST1H1E	0.384096	-5.50378
DLAT	0.300266	-3.86795
TXN	-0.24326	-4.05999
COX5B	-0.292991	-4.64471
CTSA	0.112127	-4.26575
PRKAR1A	0.667704	-4.37925
ESD	0.30646	-3.68312
HSPD1	0.443439	-4.70497
CLU	0.0245141	-4.23707
HSPA5	0.364395	-4.98074
MAP2	0.0934724	-3.83258
HSPA8	0.632631	-5.16947
SLC2A1	-0.32548	-3.98398
UMPS	0.457967	-2.87679
PDHB	0.120977	-4.30172
PYGB	-0.193224	-4.67016
RALB	0.116826	-4.14721
ACADM	-0.0993548	-4.05884
TOP1	1.12895	-4.18184
G6PD	0.123181	-4.31581
MTHFD1	0.363189	-4.3951
ADH5	-0.126671	-3.61073
PABPC1	0.505704	-4.28431
PCNA	0.464794	-4.56036
COX6A1	0.926645	-4.6407
HARS	0.452359	-3.70798
COL6A1	-0.807258	-4.43199
COL6A2	-1.14256	-3.96807
COL6A3	-0.926816	-4.75542
SLC25A6	0.725344	-4.19048
IMPDH2	0.531937	-4.0349
ANXA3	0.224395	-3.92904
CKMT1A	-0.838491	-1.69056
ACTN1	-0.205667	-4.34397
XRCC6	0.371557	-4.63491
XRCC5	0.563948	-4.42909
COX4I1	-0.36157	-4.3834
RNH1	0.628863	-4.03275
VCAN	-0.71671	-3.06822
EEF2	0.371238	-4.77443
PDIA4	0.339385	-4.73508
P4HA1	0.877472	-3.94568
ACP5	1.2494	-3.8365
TPT1	0.433471	-3.72212
ALAD	-0.0585368	-3.77529
LCP1	1.22647	-5.07182
PLS3	0.729533	-4.28667
APEH	0.516222	-4.09915
ETFA	0.683752	-4.39996
PRKAR2A	0.357717	-4.17389
MIF	-0.170945	-5.04536
PRKCSH	0.0776473	-4.6489
HCLS1	0.676203	-4.5694
FDPS	0.175717	-4.14616
AKR1A1	0.497319	-4.61037
PKM	0.388834	-5.15666
HSP90B1	0.54446	-4.70402
SNRPN	0.561039	-4.33297
COX6B1	-0.740345	-4.27919
HNRNPL	0.637714	-4.38599
DARS	0.564651	-4.2757
JUP	-2.40835	-3.61153
UQCRB	0.464286	-4.03823
CPA3	-0.706143	-3.563
FABP4	0.0558111	-4.09763
GLUL	0.309303	-3.54074
AKR1B1	0.633869	-4.7586
RAC2	1.02755	-4.39333
GSPT1	0.630049	-4.10304
EZR	-0.337381	-5.04459
GNS	2.06364	-4.7816
RPS2	0.280295	-4.41308
DSP	-3.66052	-3.86602
CD44	0.0112095	-4.11323
CBR1	0.521084	-4.73395
ACADS	0.855286	-3.6809
GLB1	0.835426	-4.25131
HIST1H1B	0.721121	-6.00038
HIST1H1D	1.16916	-5.41474
HIST1H1C	0.749506	-5.0488
ATP2A2	0.439344	-3.73001
FAH	0.876355	-3.60191
STMN1	0.023991	-4.86767
YBX3	-0.291777	-3.59648
HSPA6	0.984709	-4.12815
HMGA1	0.613983	-4.83579
GOT1	-0.112284	-3.8459
TYRP1	-1.5483	-5.81091
DES	-3.47172	-2.64999
DDX5	0.619609	-4.23817
PFKL	0.337555	-4.30719
LGALS3	0.321171	-4.70046
PSMC3	0.403807	-3.9421
TCP1	0.272907	-4.601
PTPN1	0.941264	-4.16556
RPL35A	-0.0862227	-4.27559
RPL7	0.279062	-4.59075
VCL	-0.431592	-4.28004
SON	0.443484	-3.55119
NELFE	0.95568	-3.61657
RPL17	0.0515027	-4.361
PGAM1	0.0334817	-5.16716
RCC1	1.31802	-4.25046
ATP5J	0.283127	-3.95997
XRCC1	0.680875	-3.76906
NCL	0.492869	-4.8776
HK1	0.409936	-4.09741
POLR2E	0.251724	-3.16639
SRM	0.989159	-3.99796
ITIH2	-0.58366	-3.93389
ITIH1	-0.686822	-3.41204
TYMP	0.207898	-5.44492
EIF2S2	1.13877	-3.88461
ANXA7	-0.21428	-4.14064
TPSAB1	-0.552532	-2.6214
BTF3	0.539517	-4.13952
RAB5A	0.537972	-4.33558
RAB6A	0.325273	-5.00952
PSMB1	0.163462	-4.63969
COX5A	-0.0583295	-4.90921
LMNB1	0.27327	-4.97876
OGN	-2.19043	-3.1399
AGA	-0.155167	-3.36207
PTMS	0.460624	-4.20863
ATP6V1B2	0.346017	-4.72001
CSRP1	-0.309028	-2.67699
FLNA	-0.46035	-4.68773
ACO1	0.508344	-3.36577
VDAC1	0.123134	-4.68956
BGN	-1.05321	-3.90306
COMT	1.24117	-3.99581
TGM2	-0.11249	-5.49368
PCMT1	0.0838397	-4.47363
FBL	0.470866	-5.04747
GART	0.749109	-3.59297
PAICS	0.708292	-3.95653
SCP2	0.808484	-4.18427
UBA1	0.671547	-4.61907
NME2	0.811654	-4.87194
FDXR	0.00548444	-4.48061
HNRNPA2B1	0.336294	-5.16225
UQCRC2	0.13275	-4.32547
FECH	0.123102	-4.23594
TCEA1	1.83853	-3.18331
SFPQ	0.506383	-4.84717
PPIB	0.457252	-4.77005
S100A1	0.942275	-3.80433
ME2	0.996587	-4.20112
WARS	1.19166	-4.93447
RPS3	0.598112	-4.83049
AHCY	0.576729	-4.86383
CFL1	0.496241	-4.82601
EIF4B	0.159105	-4.01295
ATP2B4	1.40838	-4.12275
CMA1	-1.14344	-3.23306
ATP5F1	0.997935	-3.59981
ACP1	0.136312	-4.31636
ACAT1	0.201816	-4.6421
TNC	-0.375569	-4.0268
CDK2	0.332994	-4.80576
MCM3	0.762871	-4.0425
AZGP1	-1.69734	-4.51366
MPST	0.589155	-4.35236
RPS12	-0.0889941	-4.39589
DNAJB1	0.320221	-3.83494
ATP5A1	0.131721	-4.67464
PSMA1	0.0698346	-4.56667
PSMA2	0.285641	-4.62166
PSMA3	0.220423	-4.2656
PSMA4	0.440348	-4.06366
MSN	0.5335	-4.87828
DDX6	0.795715	-4.15191
U2AF2	0.42093	-3.97078
RPL13	0.33342	-4.54581
IVD	0.371512	-2.91021
S100A4	1.09488	-5.11939
HMGB2	0.560256	-3.96233
PTBP1	0.345525	-4.67312
TARS	0.550089	-3.97889
VARS	0.528613	-4.45033
EEF1G	0.155404	-4.69619
STOM	0.339571	-5.13521
YWHAQ	0.0658243	-4.24337
MAPK3	-0.0950062	-4.0654
CALML3	-1.74991	-4.09361
RPL10	0.49349	-4.51411
RPA1	0.69275	-4.43302
APEX1	0.282343	-4.71459
CAD	1.05224	-3.7974
CALR	0.868888	-4.68461
MAP4	-0.244186	-4.47653
CANX	0.632027	-4.53631
PSMB8	0.757603	-5.04626
PSMB9	0.982356	-5.01404
PSMA5	0.454275	-4.58085
PSMB4	0.29307	-4.60813
PSMB6	-0.0269763	-4.147
PSMB5	-0.249032	-4.28285
NDUFS1	0.307554	-4.00158
MAPK1	0.127694	-4.30882
GCA	0.911016	-4.35273
LAP3	0.536074	-4.89295
IMPA1	1.97274	-4.88371
TKT	0.299079	-5.01922
CASP1	0.398399	-4.34109
SERPINB3	-0.315273	-3.90376
PML	0.197708	-4.42917
EEF1D	0.419275	-4.68164
ALDH4A1	0.538691	-3.73705
ERP29	0.521242	-4.28383
PRDX6	0.00739746	-3.9698
C21orf33	0.187645	-3.74372
BLVRB	0.514811	-4.60218
PRDX5	0.257584	-3.85652
DDT	0.68335	-4.92307
PRDX3	0.963958	-4.44599
ATP5D	0.0238433	-3.93778
RPL12	0.440011	-4.51626
ECHS1	0.207896	-4.40385
CMPK1	0.475678	-4.05585
PEBP1	0.105208	-4.53377
PDIA3	0.475799	-4.6056
PPP2R1A	0.408365	-4.04589
PPIF	0.0654697	-4.15144
ADSS	0.346501	-3.97185
LRPAP1	-0.198481	-3.5926
ADSL	0.913805	-4.55299
SRI	0.0644349	-4.43267
SERPINB1	0.73362	-4.28434
ALDH1B1	0.410464	-2.5484
SDHA	0.31648	-4.16992
CORO1A	0.786613	-5.23403
GDI1	0.124305	-4.41064
MAT2A	0.50886	-3.97334
TIA1	0.90543	-4.41348
UQCRC1	-0.072916	-3.90026
HIBADH	0.609994	-4.67777
ATIC	0.63768	-4.13596
HNRNPH3	0.279461	-4.5144
HNRNPH1	0.638286	-4.75521
YWHAB	0.127681	-4.95129
SFN	-1.36587	-3.80683
STIP1	0.705063	-3.92878
S100A11	-0.128872	-4.66245
PRDX2	0.292102	-4.69806
GBP1	0.784134	-5.09872
RPL9	0.0821057	-4.27122
ACSL1	-0.942388	-3.61905
CSTF2	0.112665	-3.90462
LSP1	1.51878	-4.07201
DUT	-0.177192	-4.28018
MCM5	1.30119	-4.30786
MCM7	1.42762	-4.59832
SHMT2	0.465478	-4.26274
HSPA4	1.14567	-4.47816
PFN2	0.642183	-3.99586
CTNNA1	-0.50915	-3.79304
CTNNB1	-0.335982	-2.88641
PHB	0.523361	-5.01133
SERPINB6	0.98819	-4.64618
RPA3	0.401277	-4.20123
RPL22	0.301277	-4.63282
GTF2F1	0.983688	-4.35124
SPR	0.525874	-4.21802
KRT9	-1.12775	-3.96008
MYH9	0.11703	-4.99295
MYH10	1.36186	-2.82666
COPB2	1.82284	-3.54292
ADD1	0.0907652	-4.00413
FUS	1.00728	-4.44722
DEK	1.21397	-5.15046
PPM1A	0.143097	-3.43394
PSMC2	0.344787	-3.93584
ATP5C1	0.0226794	-3.74329
ATP6V1E1	0.245048	-4.56044
RPL4	0.332692	-4.57277
LONP1	1.04362	-4.1234
PGM1	0.879157	-3.96667
PPP1CC	0.777469	-3.8133
GNL1	0.52478	-3.42219
SERPINF1	-0.376288	-3.72078
DLST	0.231029	-4.43246
SRP14	0.781318	-3.94002
TAGLN2	0.117874	-5.43316
TALDO1	0.0894078	-4.62035
SNCA	1.51764	-3.93222
ETFB	0.343777	-4.36874
RBMX	0.253928	-4.73403
ATP6V1A	0.34932	-4.845
HSPA9	0.318656	-4.81637
EIF4A3	0.306546	-4.47455
RPS19	-0.0292002	-4.50189
RPL3	-0.0596306	-4.49086
COL18A1	0.392954	-4.4576
DDOST	0.164844	-4.238
ANP32A	0.160983	-4.65573
FEN1	0.538431	-4.60313
CAPG	0.286171	-5.34064
DCT	0.639289	-3.97688
CCT6A	0.301836	-4.69527
PSMB10	0.908911	-3.92792
RPL13A	0.488371	-4.56833
STAT3	1.49229	-4.02278
MDH1	0.628977	-4.31301
MDH2	0.0675089	-4.98582
HADHA	0.213498	-4.15426
PMEL	0.196221	-6.518
EIF2S3	0.174405	-4.31127
NAA10	0.991966	-3.66797
CSK	1.36999	-3.88812
GARS	0.781112	-4.90227
IARS	0.971679	-3.74547
ECI1	-0.205336	-4.48965
TMPO	0.652333	-4.3084
STAT1	1.55097	-4.44841
STAT5A	0.779583	-3.97184
CASP3	0.675077	-4.11753
LRPPRC	1.29155	-3.52134
ACAA2	0.416317	-4.15939
RPL35	0.357592	-4.52581
PRCP	0.737588	-4.17577
MCAM	-0.0331673	-3.99286
MATR3	0.439134	-4.39622
GPD2	1.06245	-4.36045
RANBP1	0.199118	-4.16224
NAMPT	1.35598	-4.6841
PSMC4	0.511532	-4.26726
VDAC2	0.104316	-5.10565
CBX5	-0.414595	-2.54942
USP5	0.853003	-4.13622
CRK	0.248457	-4.91517
BAG6	-0.289899	-4.55979
NSF	0.368426	-3.58362
RPL27A	0.372931	-4.35316
RPL5	0.0919103	-4.51148
RPL21	0.168674	-4.47599
RPL28	0.119084	-4.35862
RPS9	0.665224	-4.60074
RPS5	0.102726	-4.62346
RPS10	-0.214823	-4.35265
GNPDA1	0.689955	-4.31034
YAP1	0.847437	-3.03531
IQGAP1	0.171601	-4.35694
STT3A	-0.118002	-3.57088
CAPZA2	0.682226	-4.67789
CAPZB	0.415351	-4.38394
QARS	0.245294	-3.94852
RPL29	0.313827	-4.35253
LGALS7	-1.62945	-2.85023
ATP5O	0.162156	-4.03491
PREP	0.424	-3.39289
PIP4K2A	0.655713	-4.14521
ARCN1	0.788901	-3.40914
GSS	0.313342	-4.01137
CCT5	0.272895	-4.3295
NES	1.43544	-2.81519
IDH2	-0.0705022	-4.49822
PITPNB	1.15886	-4.37464
MARCKSL1	2.30135	-5.46979
ALDH9A1	0.178867	-4.29493
RPL34	0.0380484	-4.31609
LMAN1	0.929868	-3.86494
NASP	-0.143971	-4.41714
FASN	0.0182497	-3.61849
FNTA	0.468958	-3.55556
CCT3	0.457018	-4.58776
TUFM	0.250633	-4.59225
ALDH7A1	0.323429	-4.88688
SRP9	-0.0422911	-4.43079
AARS	0.980327	-4.17483
SARS	0.44724	-3.9146
PPM1F	0.767319	-3.78531
PSMB3	1.00427	-4.44392
PSMB2	-0.251029	-4.13171
COMP	-1.86143	-2.71169
ACADVL	0.23915	-4.14468
YLPM1	0.871647	-3.44961
TMED10	0.109428	-4.30088
EIF2B2	0.449101	-3.26955
HINT1	0.346275	-4.64052
NDUFV1	-0.446268	-3.62903
SEPHS1	0.305763	-4.15269
MTHFS	0.702999	-4.5462
GMPS	1.45373	-4.11381
MRE11	0.904942	-3.95592
IDH3A	-0.0134946	-4.53256
GDI2	0.421906	-4.62792
EMD	-0.344135	-4.46625
SERPINB9	1.83157	-4.68696
SERPINH1	0.655487	-4.32765
ST13	0.510492	-4.41778
VASP	0.398012	-3.97859
METAP2	1.80708	-4.46238
PPT1	2.22345	-4.61974
RPL14	0.45019	-4.38324
CCT8	0.243163	-4.44373
CCT4	0.24974	-4.6432
ANXA11	0.238862	-4.27902
FXR1	0.924335	-3.55789
RAB5C	0.760278	-4.72423
RAB7A	0.264982	-4.88364
RAB27A	0.784368	-4.23544
DUSP3	-0.0175802	-4.19899
SMARCA4	0.783937	-3.58439
GALK1	0.605781	-4.20683
SSR4	0.360007	-4.44548
BCAP31	0.675665	-3.94167
RENBP	1.66196	-3.50871
MECP2	0.00718873	-4.44094
HCFC1	0.509273	-4.0887
HSD17B4	0.213351	-4.17456
PSMD7	0.359645	-3.76243
SGSH	0.119281	-3.65972
CLCN7	0.826369	-4.06759
HDGF	0.231918	-4.66875
LUM	-1.21573	-4.03034
PRELP	-1.38957	-4.27439
CNN1	-2.80686	-2.40935
HNRNPA3	0.217512	-4.70771
PGD	0.735441	-4.46561
HNRNPM	0.398293	-4.96397
ARHGDIA	0.401807	-4.97397
ARHGDIB	1.21279	-4.78752
HNRNPF	0.572753	-4.77551
SMS	0.55096	-4.77802
CAPZA1	0.483694	-4.88695
CRIP2	0.234175	-3.93782
BLVRA	1.1799	-4.3801
SLC25A1	0.473102	-3.07412
ARFIP1	0.456411	-3.5677
ACLY	1.55007	-2.85285
COPA	0.131882	-3.816
IST1	1.00987	-4.30654
SEC24C	0.0122413	-3.69856
SUB1	0.270235	-4.48374
RARS	0.767105	-4.05878
USP14	0.693801	-4.52998
HSPA2	0.684778	-4.26595
NAGLU	0.416639	-3.87096
AK2	0.36745	-4.65207
ALDH18A1	0.384783	-3.9819
EIF5	0.590404	-3.76194
CSE1L	2.37417	-6.4127
VCP	0.0459479	-4.95998
MFAP1	1.04208	-3.54527
MFAP4	-1.92022	-3.86605
HADHB	0.222408	-4.39469
NAP1L1	1.51197	-3.92838
ADAR	0.512518	-4.16126
LAMB2	-1.43237	-2.68843
SEC13	1.11986	-4.08576
SNU13	0.979817	-4.88383
NPEPPS	0.386953	-4.12102
HNRNPH2	1.01475	-4.55387
OXCT1	0.700161	-4.66701
EIF3B	0.0974763	-4.31257
MARS	0.992039	-3.97934
ARPP19	-0.0750044	-3.97667
ATP5E	0.361147	-4.73909
ATP5I	-0.172305	-4.21523
EIF6	0.90439	-4.25827
CTBP2	0.320124	-3.8877
RAB38	1.75016	-4.48021
CORO7	1.18324	-3.41688
EPPK1	-2.81076	-4.16128
MTPN	0.941205	-3.94147
GNG2	0.907917	-5.24897
ARPC4	0.329937	-4.61816
TPI1	0.622884	-5.34853
EIF3E	0.202461	-4.14221
SEC61B	-0.536542	-3.78124
MYL6	-0.344915	-4.82199
EIF4A1	0.545538	-4.8507
RPS20	0.363229	-4.55937
PSMA6	0.320909	-4.47812
S100A10	-0.896871	-4.55154
CDC42	0.487507	-4.22116
GMFB	0.219416	-4.73054
RAB8A	-0.268055	-4.77125
RAB2A	0.648395	-4.55048
RAB5B	0.651573	-5.23986
RAB10	0.219428	-4.17169
UBE2D3	0.230074	-3.45241
UBE2N	0.742163	-4.45178
RAB14	0.17331	-4.5089
ACTR3	0.415596	-4.47733
ACTR2	0.420269	-4.62657
ACTR1A	1.13216	-4.80598
ARF1	1.02349	-4.96054
ABCE1	0.335799	-3.50624
RAP1A	0.177659	-4.38193
RPS3A	0.206852	-4.47553
RPL26	-0.0916895	-4.52869
PSME3	0.53182	-3.91835
RPL15	0.260158	-4.36054
RPL27	0.220048	-4.59698
ATP6V0D1	1.49804	-4.22414
RPL37A	0.122564	-4.36225
RHOA	0.738462	-4.3575
HSPE1	0.37749	-4.98767
LYZ	1.15847	-4.21932
STXBP1	1.61322	-4.42956
B2M	0.422581	-4.52883
COPZ1	0.133377	-4.21306
NUTF2	0.430276	-4.18882
HNRNPK	0.330975	-4.83405
YWHAG	0.269388	-4.70869
TIMM10	-0.036571	-3.41032
RPS7	0.0491511	-4.58719
PPP1CA	1.68691	-3.19037
PPP1CB	-0.123344	-3.77614
CALM1	0.238268	-4.8668
PSMC1	0.302813	-4.06898
PSMC5	0.426178	-3.64722
RPS8	0.242216	-4.62538
RPS15A	0.258538	-4.15084
RPS16	0.656444	-4.60574
UBE2G1	0.186233	-3.89994
YWHAE	0.300963	-4.92088
RPS14	0.090501	-4.59755
RPS23	0.045246	-4.41355
RPS18	0.545444	-4.84483
RPS29	-0.236706	-4.25138
RPS13	0.648598	-4.54152
RPS11	0.0224992	-4.59286
SNRPE	0.712499	-4.85447
SNRPF	1.2147	-3.99186
SNRPG	0.338154	-4.56916
LSM3	0.392893	-4.50821
SNRPD1	0.559658	-4.54706
SNRPD2	0.238841	-4.299
SNRPD3	0.77409	-4.93427
TMSB4X	0.458734	-5.14096
PSMC6	0.545307	-4.38042
RPL7A	0.196927	-4.55161
ETF1	0.9934	-3.62152
RPS4X	0.18584	-4.54759
PPP2CA	-0.961849	-3.66537
RPL23A	0.28333	-4.52061
RPS6	0.28152	-4.54891
HIST1H4A	0.619665	-6.06314
RAB1A	0.332295	-4.36887
RAN	0.422513	-4.72398
RPL23	0.134945	-3.82504
RPS24	0.564845	-4.30003
RPS25	0.441303	-4.21135
RPS26	0.741996	-4.56538
RPS28	0.266961	-4.34937
FAU	-0.149861	-4.03519
RBX1	1.02859	-3.5875
RPL30	0.382335	-3.9619
RPL39P5	-0.236226	-3.97556
RPL31	0.109841	-4.53734
RPL10A	0.514234	-4.53663
RPL32	0.0268068	-4.34016
RPL11	0.130828	-4.48231
RPL8	-0.025056	-4.56997
PPIA	0.549	-5.41591
FKBP1A	0.502789	-5.39292
RPS27A	0.333074	-5.08707
GRB2	0.816771	-4.05055
TRA2B	0.825556	-4.51368
RAC1	0.332857	-4.57946
AP2B1	0.6845	-3.52495
VAMP2	0.814515	-3.84749
GNAS	0.696341	-3.6617
YWHAZ	0.057099	-4.87112
RPL38	0.0923724	-4.08478
RPS21	0.177202	-4.45211
EIF5A2	0.250238	-4.07715
RACK1	0.209796	-4.65651
TMSB10	0.474026	-4.87741
YBX1	0.604907	-4.53006
TPM4	-0.28693	-5.08614
ACTC1	-0.955893	-4.81586
UBE2L3	0.224185	-3.76418
EEF1A1P5	0.295758	-5.11197
TUBA4A	-0.895442	-3.58287
TUBB4B	0.173053	-4.76607
CSNK2A1	0.487723	-3.98701
PAFAH1B2	0.629582	-4.38666
HBB	0.0464687	-6.33845
HBA1	-0.00166159	-6.31203
IGBP1	0.354265	-4.55587
PSPH	0.364194	-3.7419
GTF2I	0.692823	-3.61763
CCT2	0.353562	-4.45447
GSTO1	0.682727	-4.56289
PRKDC	0.780765	-4.39552
BLOC1S1	-0.0601948	-3.96677
MRPS36	-0.287283	-4.17797
MRPS34	0.396474	-3.97747
SARNP	0.197723	-4.32966
RPL24	0.38578	-4.4448
CBX1	1.12783	-3.56211
ERH	0.188027	-4.50244
RHOG	-0.728258	-4.40205
RPL19	0.158448	-4.44165
SRSF3	0.766521	-4.82393
FOXK1	0.812635	-4.17051
HSPG2	-1.26168	-3.18606
RBM3	-0.283001	-4.75839
CYCS	-0.121705	-4.80699
TFAM	-0.0783095	-4.07839
SLC25A3	0.432926	-4.62737
HDLBP	0.182648	-3.93234
PURA	0.0528216	-4.14078
CLTC	0.381767	-4.55016
FKBP3	0.576935	-4.23986
SORD	0.786447	-3.5456
HNRNPU	0.527417	-4.78511
SPTBN1	0.20545	-3.81803
SET	-0.178506	-4.40481
SRSF2	0.427654	-4.53109
AMPD2	0.739088	-3.36607
FABP5	-0.834363	-5.38765
CAP1	0.180472	-4.5766
SLC7A5	0.262457	-4.20169
DR1	-0.0919984	-4.04342
PFKP	-0.793504	-3.97677
EWSR1	0.836832	-4.56903
TAGLN	-1.54515	-3.96158
OGDH	-0.0677668	-4.48177
ALDH6A1	0.296245	-3.64439
CYP27A1	0.0976746	-3.86252
COL7A1	-0.92654	-3.12981
DSG1	-3.177	-3.6986
RPL18A	0.525786	-4.38631
FKBP4	1.06225	-4.6715
NUCB1	-0.381695	-4.17656
RPL6	0.286294	-4.61158
SLC25A11	0.914464	-4.68944
ACY1	1.0255	-3.43682
LMNB2	-0.052836	-4.58034
TAP1	0.529868	-4.25382
TAP2	0.810491	-4.98262
UBXN1	0.294356	-4.05035
GBE1	0.619623	-4.24929
EIF4G1	0.103607	-3.47087
GLO1	0.709409	-4.63799
AKR1C1	-1.93375	-2.93465
SSBP1	-0.143125	-4.97043
YWHAH	0.378089	-5.20183
CALD1	-0.409931	-4.37231
COL14A1	-1.34982	-3.86354
PTPN11	1.05872	-3.64804
PSME1	0.887987	-4.54859
FMOD	-1.96677	-3.55653
PRDX1	0.318675	-5.25956
RPL18	1.06208	-4.55181
C1QBP	0.894983	-4.29104
CKAP4	-0.186523	-3.97877
TCHH	-2.42814	-2.54535
KHDRBS1	0.0916849	-4.46158
BAX	1.01643	-4.53578
LRP1	0.122051	-3.57914
SRSF1	0.412292	-4.53925
ARHGAP1	0.334068	-3.93099
SRSF4	0.819021	-4.52185
PPP3CA	-0.2185	-3.67814
DHX9	0.810305	-4.53084
CRYZ	0.178269	-3.49393
LGALS3BP	0.899846	-5.2436
MFGE8	-0.0332005	-4.17883
SSRP1	0.456289	-4.16549
NSUN2	0.42161	-3.9159
RBBP4	0.718576	-4.08646
AHNAK	-0.970705	-4.21515
AP1B1	1.75705	-4.12512
PMPCA	0.860817	-3.59369
TWF1	0.14748	-4.25247
ASPH	1.01762	-3.13118
SF3A3	0.360861	-4.11638
TP53BP1	0.89398	-3.30914
ILF2	0.637235	-4.69269
ILF3	0.40452	-4.40246
EPS8	0.522185	-3.84997
TRAP1	1.12933	-3.91629
ECH1	-0.132628	-3.80607
FLII	-0.0484954	-3.70089
COASY	0.351851	-3.43969
GPS1	1.52265	-4.21718
IK	0.564582	-3.512
MTAP	1.13281	-4.67949
PRKAA1	0.381509	-3.41588
TARDBP	0.324228	-4.27831
HNRNPA0	-0.104437	-4.06263
PRDX4	0.00403143	-4.11093
PAK2	0.0522262	-3.89996
CBX3	0.635151	-4.4826
PSMD2	0.133364	-4.01202
SELENBP1	0.204729	-3.62354
SRSF9	0.50574	-3.70883
SRSF5	0.780452	-4.34895
SRSF6	0.380024	-4.0929
TRIM28	0.623014	-4.19224
G3BP1	0.0815387	-4.39501
EIF3I	0.126318	-4.45149
CTBP1	0.433187	-4.03533
UBE2V1	0.113019	-4.33001
DYNC1I2	-0.116481	-4.14654
ILK	0.113372	-3.61542
NNT	0.374299	-3.9763
TCOF1	0.866975	-3.52199
SF3B2	0.53254	-4.30739
PDAP1	0.0910586	-3.89076
TUBB3	0.351688	-4.93704
ASAH1	1.84594	-4.56883
PRPF4B	0.202893	-3.44541
PIN1	0.0847425	-4.28746
HDAC1	1.16531	-3.60927
DCTN2	0.225669	-4.18738
SNW1	1.86374	-3.80437
TRA2A	0.947494	-4.03605
SNX1	0.873344	-4.00181
TSTA3	0.028431	-3.74088
MOGS	0.673573	-3.445
SPTAN1	-0.0297362	-3.7722
PKP1	-2.60383	-3.40513
DDX39B	0.567324	-4.62793
BYSL	0.990076	-3.64448
CIRBP	-0.178783	-4.51558
COTL1	1.01358	-4.76643
HNRNPD	0.824627	-4.62286
SCARB2	0.847837	-4.49647
TRIM29	-1.36644	-2.90777
SAFB2	1.20935	-3.80284
EIF3A	0.212412	-4.16966
UBAP2L	-0.069807	-3.87137
MLEC	0.797871	-3.71365
TTLL12	0.527747	-3.86798
DPYSL3	-0.182809	-3.75352
DYNC1H1	-0.0726132	-4.29806
EIF4A2	0.442072	-4.13827
CTTN	0.131157	-4.06775
RCN2	1.13843	-4.03969
GNA13	0.201696	-3.82134
CAPRIN1	0.652535	-4.21807
RBM39	1.18319	-4.04067
ITIH4	0.0319898	-4.321
MDC1	0.913285	-3.9909
CLINT1	0.342056	-3.74244
SMC1A	1.25122	-3.64621
MESDC2	0.64406	-3.93313
GANAB	0.286878	-4.62536
MVP	-0.0384271	-4.49495
CHD4	1.53589	-4.15785
LASP1	0.197255	-4.31672
GPNMB	0.949233	-6.43737
KPNB1	0.485514	-4.22658
NUMA1	0.809316	-3.99515
SPCS2	0.331083	-4.03403
PSMD6	1.13422	-3.81853
2018-09-02	0.32513	-4.38923
SART3	0.674581	-3.74445
EFTUD2	1.5215	-4.03071
KARS	0.159843	-3.7749
EIF4H	-0.0124721	-4.37075
POSTN	-0.900822	-3.35789
PDIA6	0.349431	-4.56696
PAFAH1B3	1.30224	-3.90668
PMVK	0.662574	-3.55123
PLEC	-0.217464	-4.46684
PPA1	0.354605	-4.8167
NONO	0.443679	-4.92472
PTPA	0.283588	-3.96909
RNPS1	1.22606	-4.79589
PCBP1	0.702871	-4.55431
PCBP2	0.782623	-4.39948
ELOC	1.45611	-3.78723
ELOB	0.419884	-4.18352
SF3B3	0.953315	-4.36706
CNN3	0.0242163	-3.73456
SAFB	0.336477	-4.23271
PPP1R7	0.122496	-3.88614
SEC23A	0.694818	-3.88353
SF3A1	0.385721	-4.11343
TGFBI	-0.67095	-4.16005
TSN	1.26272	-4.13819
SF1	0.462791	-4.10681
MAPRE1	0.1741	-4.76722
ELAVL1	0.670029	-4.63671
TOMM34	0.724125	-3.31356
UBE2V2	1.77529	-5.38064
VAMP3	0.107386	-4.86594
RAB11B	0.0528837	-4.73301
ZYX	-0.0131679	-4.01364
2018-09-07	0.44598	-4.12425
ADRM1	-0.159755	-3.81305
PKN1	0.624105	-3.62799
DDB1	0.581655	-4.35279
MRPL23	-0.153202	-3.97854
CDC37	0.814759	-4.14809
DPYSL2	-0.370092	-4.60089
RBBP7	0.491715	-4.14937
SRSF7	0.931325	-4.6085
CPSF6	0.730263	-4.17229
FSCN1	-0.488297	-5.21004
IFI16	0.901746	-3.60715
DECR1	0.300057	-4.29585
CLPP	0.87707	-4.81126
TST	0.897449	-4.47903
GUK1	0.710364	-4.26622
HAGH	0.7757	-4.13194
NDUFA9	0.753935	-4.4275
PCK2	0.486765	-3.7468
HADH	0.510711	-3.51222
UGP2	0.474494	-3.91024
AOC3	-1.49834	-2.78277
TXNRD1	1.08952	-4.95788
IMMT	0.244747	-3.7597
HNRNPUL2	0.376	-4.52611
LRRFIP1	1.75251	-3.78695
UAP1L1	0.729969	-4.12528
TKFC	0.808873	-3.07584
LSM12	0.822864	-3.56913
RABL6	0.302298	-3.17318
TIMM50	0.73246	-4.24435
GLYR1	0.438335	-3.58981
NADK2	0.273324	-3.77061
FAM98B	0.429099	-4.1657
PDCD4	0.522491	-3.57556
USP39	1.01314	-3.70309
HS1BP3	-0.16504	-3.91813
WDR81	0.947423	-3.36755
HSP90AB2P	1.03349	-3.94104
ZNF326	1.15897	-3.60134
TCEAL3	1.03546	-4.14091
PITRM1	0.026111	-3.7951
TOR1AIP1	0.577357	-4.27377
AARS2	1.70902	-4.1225
EXOSC6	1.85087	-3.66427
HP1BP3	0.268058	-4.81748
CEP170	0.577571	-4.18244
CHCHD2	-0.0433695	-4.20548
MRPL2	0.293712	-3.83811
KRT79	-1.39407	-2.8418
ARL6IP4	-0.192441	-3.95415
HIST2H2AA3	1.3411	-4.57637
LAMTOR1	0.558061	-4.52723
TWF2	0.93446	-4.25865
SLC25A24	0.320669	-4.26676
HIBCH	1.63213	-3.81822
PPP1R18	0.650568	-4.21581
PTRF	-0.878468	-4.23003
MRPL14	0.123716	-3.86725
C8orf82	0.577594	-3.02531
PRPF8	1.80726	-3.82507
VWA1	-0.436818	-3.99754
LARP1	-0.267309	-4.39343
AGTRAP	0.98433	-4.0576
FIP1L1	1.10859	-4.39216
CSPG4	1.14363	-2.91597
NAPRT	1.41044	-3.34548
GIGYF2	0.355686	-4.06718
SND1	0.464073	-4.58127
DDX46	1.19745	-4.40426
DHX30	0.739398	-3.16109
CYFIP1	0.143304	-3.64521
ERMP1	-0.169878	-2.87539
ZC3HAV1	1.13491	-2.95816
MYH14	1.16734	-4.30503
SZRD1	0.971983	-3.42405
MAVS	1.1579	-4.25883
DCXR	-0.346109	-3.70676
HUWE1	0.687011	-3.96921
TMED4	0.347617	-3.98547
ACOT1	-0.168515	-4.73615
PABPN1	0.255434	-4.45013
MTDH	0.694583	-3.74267
KTN1	-0.0178937	-3.20198
FERMT3	1.01707	-4.51862
ALYREF	0.392101	-4.7384
MDP1	0.267325	-3.77121
CAND1	0.51006	-4.39534
BPHL	0.515523	-4.04461
DDX42	0.807029	-3.48118
HIST2H2AB	0.705254	-4.68549
PLD3	1.42324	-5.22663
CCDC50	1.05022	-3.3116
NAXD	0.496203	-2.99789
WDFY1	0.708742	-5.05208
CCAR1	0.612567	-4.27221
ALDH16A1	0.620408	-4.56053
PELP1	1.11924	-3.8511
ABI1	0.151886	-2.77987
SELENOH	0.176926	-3.55387
CCAR2	0.337839	-3.89105
NUP93	0.410347	-4.12076
LRRC47	0.312356	-4.09327
SLC35F6	0.364279	-4.74513
TOMM5	1.13208	-3.81711
MMGT1	0.57587	-3.58467
TTC9C	0.640644	-3.84927
CPSF7	1.93201	-4.12348
EMC1	0.441987	-3.79467
COLGALT1	0.0727003	-4.16355
SUMF2	0.377853	-4.68959
TXNDC5	0.680828	-4.56561
SCCPDH	1.58273	-3.56737
SERBP1	-0.186172	-3.94806
LEMD2	-0.28989	-3.98709
NAXE	0.375868	-4.79441
ABCF1	1.90865	-3.77601
NUP35	1.8147	-4.59464
TSTD1	-0.502761	-2.67947
ABHD11	1.34455	-3.94145
CMAS	1.39367	-4.40629
GADD45GIP1	1.53977	-3.95578
UBA3	1.1241	-3.87457
RDH11	0.785421	-3.80484
STT3B	0.218064	-3.20479
PNPT1	0.674848	-3.88904
NEK9	0.618429	-3.73122
BRIX1	-0.0814976	-3.9076
DTD1	1.08694	-5.15373
DYNLRB1	-0.198877	-3.42262
PDCD6IP	-0.324531	-4.26729
BRK1	-0.0892883	-4.14802
THEM6	1.20161	-3.92475
NUDCD2	0.810244	-4.51223
SCFD1	-0.0651037	-3.34454
PCNP	0.448731	-3.28959
ATXN2L	0.778323	-2.92825
PRPF31	1.06386	-3.63295
PSPC1	0.489183	-4.06245
DDX1	0.534985	-3.81756
H1FX	0.221598	-4.89263
PSMF1	0.244993	-4.78183
UBXN4	0.132046	-3.2947
NDRG1	-0.39561	-3.9321
HSPH1	1.24115	-3.59022
2018-09-08	0.575963	-3.42258
GCN1	1.20863	-3.75124
ANKS1A	1.55948	-3.22802
TFG	0.807369	-4.71517
TAF15	0.707586	-3.56241
GGH	1.32717	-4.94528
DDX17	0.464035	-4.43581
OSTF1	0.865807	-4.44287
UPF1	0.574156	-4.09805
KHSRP	0.651988	-4.75951
GCDH	0.933021	-4.08243
TNPO1	1.00429	-4.18668
ARHGEF2	1.52262	-4.39782
ATP6V0A1	1.3563	-4.35956
PRKCDBP	-1.01789	-3.9689
MYDGF	0.216591	-4.75838
NCLN	0.240299	-4.04714
HIST1H2BA	0.750154	-4.45235
ISOC2	0.484072	-4.16629
FUBP1	0.478638	-4.14774
LRRC59	0.77978	-4.46321
FKBP10	0.620192	-2.91147
TOMM6	0.882003	-3.95456
FAM136A	-0.143063	-4.5434
EFHD2	0.555242	-4.0291
GALM	0.876626	-4.19717
DCPS	0.325035	-4.49775
PPP1R14B	0.438654	-3.68045
FAF2	0.298137	-4.17433
CCDC124	-0.112189	-4.20908
KCTD12	0.0289767	-4.27395
RCN3	-0.312475	-3.39677
SEH1L	0.564002	-4.23664
DAZAP1	-0.121357	-4.24966
DNAJA3	0.362905	-3.75017
OTUB1	1.30865	-3.74767
PGM2	0.736664	-4.14177
PDXP	0.307229	-4.47663
FAHD2A	0.732788	-3.55391
BCAN	0.187564	-3.02592
PGAM5	1.24497	-5.12447
DDRGK1	-0.0285433	-4.13896
FUBP3	0.916954	-3.56006
NARS2	0.157891	-4.08807
SUCLG2	0.418591	-3.68827
ABHD14B	1.06236	-4.11998
CDK5RAP3	-0.192007	-3.77151
BTF3L4	-0.0186214	-3.87233
CNDP2	0.67739	-4.8641
IPO9	1.34775	-4.2493
RBM14	0.477105	-4.3795
QKI	0.74193	-4.48481
VPS35	0.458821	-4.20644
PURB	0.237578	-3.57738
MCCC1	0.0882225	-2.80049
TP53RK	1.17666	-4.70641
WRNIP1	0.49094	-4.0389
MYADM	-0.097579	-4.08056
FAM129B	0.190483	-3.54297
TBCB	0.695827	-3.73917
CNN2	0.450199	-3.81579
CDC5L	0.980522	-3.22182
PSMD1	1.37783	-3.93948
PARK7	0.532556	-4.71167
SORT1	0.816363	-3.799
VAT1	0.625222	-4.85761
S100A13	0.788209	-4.30762
TSNAX	-0.0651694	-4.51202
EIF3C	0.107819	-3.95318
PHB2	0.430083	-5.04426
COPS8	0.409807	-4.3006
HSD17B10	0.493333	-4.82326
COL12A1	-1.32768	-3.6485
HNRNPAB	0.490929	-4.52395
NAP1L4	0.112015	-3.93533
ACO2	-0.21824	-4.84241
CPNE1	0.0944037	-4.63653
CCT7	0.426345	-4.25789
EBNA1BP2	0.0247302	-3.96809
PRMT1	1.35629	-4.86384
SH3GL1	1.22641	-3.32906
NIPSNAP1	0.123267	-4.47708
APOL2	0.908086	-4.93325
CORO1B	0.713199	-3.8608
TXNDC17	0.417602	-4.4565
PYM1	0.0610459	-4.07522
ADPGK	-0.0526856	-3.95245
ERP44	-0.430322	-4.09112
NTPCR	0.518033	-3.39711
ESYT1	0.405038	-3.98476
COPS4	0.728913	-4.19002
RBM42	0.453891	-3.73932
FAM103A1	0.496214	-4.41587
ANP32E	0.901094	-3.82476
TMEM43	-0.257469	-4.43707
DHRS4	0.358519	-4.41696
NDUFAF3	0.604765	-3.99253
TUBB6	-0.0173325	-4.51312
HNRNPUL1	0.0480716	-3.98987
DDX23	0.494814	-3.66992
BDH2	-0.204885	-2.21171
VAMP8	0.316622	-3.64014
ADI1	0.339944	-4.43133
TMEM109	0.00786079	-4.43622
PBDC1	0.933971	-3.61788
TMED9	0.300261	-4.40018
TPPP3	-0.967887	-3.5371
TARS2	0.329998	-4.11948
ACAT2	-0.0346817	-3.42542
RBM4	0.946067	-3.54823
SF3B5	1.39508	-4.37084
SFXN3	-0.0961092	-4.40956
HINT2	-0.0327495	-3.98805
SRRT	0.891984	-4.26321
HDHD5	1.12417	-4.11542
EIF2A	1.67078	-3.60515
POLDIP3	0.474848	-3.9309
MRPL13	0.821037	-4.29794
API5	0.956121	-4.27367
DPY30	0.457862	-4.87506
TNKS1BP1	0.119879	-2.84077
LNP	0.378135	-3.58876
SLIRP	0.559786	-4.03858
MFF	1.36072	-3.93159
UBA5	0.582211	-3.06805
ILKAP	-0.120633	-4.18451
XRN2	0.123498	-4.46005
TOLLIP	0.288724	-4.14883
DDX47	0.200406	-3.96597
RAB1B	0.470792	-4.75398
MRPL18	-0.0754032	-3.60317
C11orf54	0.542417	-3.84572
NUCKS1	-0.086924	-4.334
EHD4	0.685172	-4.51536
SH3BGRL3	-0.129595	-4.60846
MRPL46	0.283683	-3.71665
PNN	0.573601	-4.04739
CPVL	0.898896	-4.05223
BOLA2	0.205665	-4.5281
TMX1	1.31373	-5.17961
CHMP4B	0.518744	-3.69186
RNPEP	0.53289	-3.58618
CCDC86	0.325203	-4.12017
RANBP3	0.0876997	-4.25646
DCTPP1	-0.0735197	-4.31087
PTGES2	-0.173437	-3.97997
HN1L	0.0475016	-4.16032
SFXN1	0.347771	-4.19079
PPCS	0.897294	-3.88015
GRPEL1	-0.00232556	-3.99867
C12orf10	0.39763	-3.93002
CACYBP	0.538683	-3.70545
EML4	0.604142	-3.35889
GLOD4	0.591698	-4.22946
MCCC2	0.591986	-3.74874
APMAP	-0.152362	-4.35956
RAB18	-0.266274	-3.96693
ENY2	0.308784	-3.67575
NOP10	0.32821	-4.77425
OSGEP	0.765864	-4.62625
ISYNA1	0.320229	-4.75948
RIC8A	0.462813	-4.05232
TIGAR	0.441676	-4.18336
RTN4	-0.0276649	-4.05677
RPRD1B	1.41437	-4.24223
NIT2	0.369692	-3.59011
XPNPEP1	1.53778	-3.96005
PDLIM7	-2.41339	-2.34291
DIABLO	0.935436	-3.47731
DDX21	-0.0646452	-3.69551
NANS	0.574856	-4.82711
POLE3	0.27241	-3.78342
HEBP1	0.964126	-4.7516
PHPT1	-0.214758	-3.85142
TOMM22	1.44147	-5.21449
FARSB	0.391856	-4.09374
IARS2	0.453456	-4.24166
PDS5B	0.923787	-3.41619
SACM1L	0.917776	-4.03257
OLA1	0.895949	-4.20567
RBM12	0.0700006	-3.88111
ACSS1	1.98455	-4.19712
FAM49B	0.748737	-4.13096
2018-09-11	1.67106	-3.31568
ATAD3A	0.555262	-4.18714
ARL8B	0.123966	-4.61015
SLTM	1.44544	-4.16505
OCIAD1	1.25569	-3.00482
ADPRHL2	1.6444	-5.33726
CHCHD3	1.08695	-3.82304
THUMPD1	0.0576089	-4.2212
CDKN2AIP	0.810903	-4.02152
DPP3	0.78693	-3.73856
BCLAF1	0.779373	-3.43446
FKBP11	1.32512	-3.66927
TMOD3	-0.249404	-4.04927
UGGT1	0.677639	-4.70786
FAM120A	0.775926	-3.42259
MTCH1	0.238629	-4.22305
MAT2B	0.235584	-4.10045
EHD2	-0.724259	-2.93942
CALML5	-0.940631	-3.22876
OGFR	1.2923	-3.98869
MRPL15	0.356947	-3.70782
HACD3	0.278382	-4.21603
NDUFA13	0.308947	-4.25275
VAPA	0.440595	-4.27914
RCC2	0.392103	-4.27537
RRBP1	0.459633	-4.4214
LARS	0.328554	-3.18699
MYEF2	-1.71604	-4.05961
SAE1	0.209699	-4.11197
GNG12	-0.590481	-3.89214
EIF3K	0.278652	-4.21746
GRHPR	0.033506	-4.39283
CTSZ	0.63997	-4.91636
UBA2	-0.0230167	-4.31995
VTI1B	0.438085	-4.39977
NIPSNAP3A	-0.224674	-4.64062
LIMA1	0.249342	-3.78424
SRP68	-0.160499	-3.81886
2018-09-09	0.26312	-4.42881
SHPK	1.41112	-3.8056
DPP7	0.28161	-3.93593
CYB5R1	0.720901	-3.77593
PFDN2	0.263947	-4.16983
PUF60	0.866702	-3.97439
ATP6V1H	0.422221	-4.79854
TRMT112	1.42955	-4.33712
ATPIF1	0.491667	-4.69807
AK3	-0.168662	-3.78005
NAGK	0.467713	-4.912
SLC25A13	0.839955	-4.79384
DBNL	0.13809	-4.5196
STOML2	0.171499	-4.17664
HN1	0.240259	-3.85803
APPL1	-0.360438	-3.55805
RALY	0.213551	-4.49291
ACIN1	0.208435	-4.11997
CDV3	-0.00437238	-4.52453
RAB21	1.05652	-4.82921
PSME2	1.72554	-4.31332
CORO1C	0.652865	-4.14381
PYCARD	0.883554	-4.35193
PRPF19	0.337403	-4.54462
UBQLN1	0.262909	-4.36866
SNX12	0.579068	-4.6085
NDRG2	-0.487885	-3.08272
G3BP2	0.381154	-3.94116
STUB1	1.06661	-3.50055
PACSIN2	1.07387	-3.97725
MAGED2	1.73709	-3.25899
SNX6	0.331041	-3.89061
SSR3	0.44642	-4.14662
COPS3	1.09273	-3.85752
NSFL1C	-0.297901	-5.35611
C19orf53	0.455133	-4.19628
SRRM2	0.729526	-4.22209
PA2G4	0.269573	-4.18798
SMC3	1.26632	-4.14073
RUVBL2	0.47169	-4.24734
HIGD1A	0.117693	-4.29037
EIF3L	0.328352	-3.92961
RUVBL1	0.63556	-3.82059
NUDC	0.334323	-4.12438
FARSA	0.368974	-4.01208
CNPY2	1.16768	-4.13538
EPB41L3	-0.481321	-4.00108
GSTK1	1.57599	-5.41295
COA3	-0.640579	-4.28487
POLR1D	1.14533	-3.70464
TMA7	0.290767	-3.95664
THRAP3	0.756143	-4.15829
NOP58	0.773302	-3.9897
SUGT1	1.72257	-3.75076
AMDHD2	0.290257	-4.08726
ACOT9	0.645353	-3.99433
STARD10	-0.330681	-4.19543
SH3GLB1	1.07689	-3.74217
LUC7L2	0.899111	-4.41705
DHRS7	1.15782	-3.66148
SBDS	-0.186771	-3.35961
MRPL11	0.530215	-3.96561
REXO2	0.175605	-4.26865
PPIL1	1.88784	-3.99056
UFC1	1.08918	-3.64619
FAM96B	0.460346	-4.03778
FIS1	1.56847	-4.03174
MRPS23	0.237422	-3.73647
HDGFRP3	0.373388	-4.07827
STRAP	1.36617	-3.60289
RTCB	0.409064	-4.53447
TSC22D4	0.272585	-3.46482
RPL36	0.565224	-4.53364
CHTOP	0.457659	-4.32102
SAMHD1	0.766214	-4.43483
TLN1	0.357905	-4.0679
MYO5A	0.604118	-3.75283
HYOU1	1.78059	-4.27332
TBL2	0.325687	-4.35985
AFG3L2	0.611913	-4.19539
SAMM50	0.870502	-4.32033
PRRC2C	0.44474	-4.10575
SUPT16H	0.472287	-3.82126
TIMM9	-0.0387259	-5.1284
TIMM8B	0.526826	-4.17412
UCHL5	0.515368	-3.14609
CD2AP	0.818081	-3.27882
ATP6V1D	0.287371	-4.10396
SRPRB	0.288891	-4.01643
RBM8A	0.187185	-4.33053
SNX5	0.516038	-4.81436
PSAT1	0.488508	-4.03227
COPG1	-0.097606	-3.36826
CLIC4	1.94813	-4.09571
NFS1	0.616764	-3.52229
MTCH2	0.746465	-4.51898
IGF2BP2	0.0240897	-3.92033
SQRDL	-0.123298	-5.06983
WASF2	0.365569	-3.87715
