# Supplementary material for: Melanoma proteomics suggests functional differences related to mutational status
Source: Sci Rep. 2019 May 10;9:7217. doi: 10.1038/s41598-019-43512-z (PMC6510784; doi:10.1038/s41598-019-43512-z)
Supplement: Supplementary file 4 — Dataset 4 [file 41598_2019_43512_MOESM4_ESM.xlsx]

## Sheet: Sup Table 4
#Sup Table S4: Functional node assigned to each protein in the network
Gene Symbol	Functional node
TRA2A	node1_node1_splicing
SRSF7	node1_splicing
MCM5	node1_splicing
TRA2B	node1_splicing
SRSF3	node1_splicing
APEX1	node1_splicing
GNG2	node1_splicing
MCM7	node1_splicing
CUTA	node1_splicing
OLA1	node1_splicing
ERP44	node1_splicing
ENY2	node1_splicing
TNC	node1_splicing
HNRNPH3	node1_splicing
SRSF1	node1_splicing
AHCY	node1_splicing
SNRPE	node1_splicing
RANBP1	node1_splicing
TMED4	node1_splicing
MRPS34	node1_splicing
MRPL15	node1_splicing
SRSF2	node1_splicing
SDHA	node1_splicing
NFS1	node1_splicing
FOXK1	node1_splicing
ABHD11	node1_splicing
PQBP1	node1_splicing
SNRNP70	node1_splicing
USP14	node1_splicing
UAP1L1	node1_splicing
EIF3K	node1_splicing
DDX5	node1_splicing
PDCD4	node1_splicing
GGH	node1_splicing
MAN2B1	node1_splicing
TUFM	node1_splicing
ISOC2	node1_splicing
SAMM50	node1_splicing
LAMTOR1	node1_splicing
MRPL14	node1_splicing
IARS2	node1_splicing
ANXA2	node1_splicing
C8orf82	node1_splicing
EPB41L2	node1_splicing
HMGA1	node1_splicing
RPA3	node1_splicing
ETFB	node1_splicing
EIF5A2	node1_splicing
SNRPD2	node1_splicing
PRMT1	node1_splicing
YBX1	node1_splicing
EIF3J	node1_splicing
MYADM	node1_splicing
POLE3	node1_splicing
SRSF6	node1_splicing
DDX47	node1_splicing
FUBP1	node1_splicing
SGSH	node1_splicing
STARD10	node1_splicing
MCM3	node1_splicing
NAGLU	node1_splicing
ISYNA1	node1_splicing
SHMT2	node1_splicing
PPP1CC	node1_splicing
ACAA2	node1_splicing
FARSA	node1_splicing
DDT	node1_splicing
BCAN	node1_splicing
LRP1	node1_splicing
EBNA1BP2	node1_splicing
TIMM10	node1_splicing
PRMT5	node1_splicing
RPS7	node1_splicing
RAB18	node1_splicing
ACP1	node1_splicing
EDF1	node1_splicing
COL18A1	node1_splicing
MRPL23	node1_splicing
GAS7	node1_splicing
CYB5R3	node1_splicing
GALM	node1_splicing
GLYR1	node1_splicing
CTSZ	node1_splicing
SF3A3	node1_splicing
RBM8A	node1_splicing
SDCBP	node1_splicing
LYPLA1	node1_splicing
SRSF10	node1_splicing
HNRNPH1	node1_splicing
DDX39B	node1_splicing
RBM14	node1_splicing
CHTOP	node1_splicing
POLR1C	node1_splicing
TUBB	node1_splicing
SERPINB6	node1_splicing
HNRNPM	node1_splicing
NONO	node1_splicing
HNRNPR	node1_splicing
PELP1	node1_splicing
MAP4	node1_splicing
HNRNPK	node1_splicing
SCFD1	node1_splicing
FAM136A	node1_splicing
RBMX	node1_splicing
HSPE1	node1_splicing
TOMM6	node1_splicing
ALDOC	node1_splicing
MCAM	node1_splicing
NCL	node1_splicing
PPIL1	node1_splicing
ECI1	node1_splicing
UBA5	node1_splicing
HNRNPA3	node1_splicing
U2AF2	node1_splicing
TARDBP	node1_splicing
TNPO1	node1_splicing
HSPA1B	node1_splicing
POLR2E	node1_splicing
ERH	node1_splicing
PFKP	node1_splicing
SRRM2	node1_splicing
POLR1D	node1_splicing
FLNA	node1_splicing
RPS5	node1_splicing
TARS2	node1_splicing
SSR3	node1_splicing
TYRP1	node1_splicing
POLDIP3	node1_splicing
VTN	node1_splicing
CLU	node1_splicing
PGLS	node1_splicing
EIF4A3	node1_splicing
SAE1	node1_splicing
UBA2	node1_splicing
CSNK2A1	node1_splicing
ZNF207	node1_splicing
LSM3	node1_splicing
FAM96B	node1_splicing
TIMM8B	node1_splicing
LAD1	node1_splicing
SLIRP	node1_splicing
EPS8	node1_splicing
SRSF4	node1_splicing
SAFB	node1_splicing
RBM42	node1_splicing
NDUFA13	node1_splicing
SRM	node1_splicing
HSPA6	node1_splicing
CLINT1	node1_splicing
MAVS	node1_splicing
RPS12	node1_splicing
SLC25A12	node1_splicing
RAB8A	node1_splicing
ITIH2	node1_splicing
NUP155	node1_splicing
RCC2	node1_splicing
NUDCD2	node1_splicing
MDC1	node1_splicing
CD44	node1_splicing
CSPG4	node1_splicing
VIM	node1_splicing
BRIX1	node1_splicing
ADI1	node1_splicing
DDX3X	node1_splicing
TPD52L2	node1_splicing
PEBP1	node1_splicing
HP	node1_splicing
SERPIND1	node1_splicing
ITGB1	node1_splicing
FKBP9	node1_splicing
CRIP2	node1_splicing
CDK5RAP3	node1_splicing
TXN	node1_splicing
RALB	node1_splicing
COL1A1	node2_extracellular matrix
COL1A2	node2_extracellular matrix
COL6A1	node2_extracellular matrix
COL6A3	node2_extracellular matrix
CPA3	node2_extracellular matrix
CMA1	node2_extracellular matrix
DCN	node2_extracellular matrix
LUM	node2_extracellular matrix
VPS26A	node2_extracellular matrix
PITPNB	node2_extracellular matrix
COL6A2	node2_extracellular matrix
OGN	node2_extracellular matrix
SLC25A11	node2_extracellular matrix
HSD17B10	node2_extracellular matrix
SNRPD3	node2_extracellular matrix
EWSR1	node2_extracellular matrix
RCN2	node2_extracellular matrix
GSTP1	node2_extracellular matrix
ILF2	node2_extracellular matrix
ELAVL1	node2_extracellular matrix
PRELP	node2_extracellular matrix
HNRNPF	node2_extracellular matrix
HIST1H4A	node2_extracellular matrix
PRDX3	node2_extracellular matrix
TIA1	node2_extracellular matrix
PGAM5	node2_extracellular matrix
SNX12	node2_extracellular matrix
TPI1	node2_extracellular matrix
PCBP2	node2_extracellular matrix
GLUD1	node2_extracellular matrix
MYO5A	node2_extracellular matrix
KRT15	node2_extracellular matrix
APOA4	node2_extracellular matrix
ACTR1A	node2_extracellular matrix
GLB1	node2_extracellular matrix
TRMT112	node2_extracellular matrix
ACOT7	node2_extracellular matrix
HIST1H1B	node2_extracellular matrix
SEC13	node2_extracellular matrix
GPS1	node2_extracellular matrix
GPD2	node2_extracellular matrix
BGN	node2_extracellular matrix
UBA3	node2_extracellular matrix
ARHGEF2	node2_extracellular matrix
FBL	node2_extracellular matrix
SNRPA1	node2_extracellular matrix
VPS4B	node2_extracellular matrix
SERPINA1	node2_extracellular matrix
ORM1	node2_extracellular matrix
FAM49B	node2_extracellular matrix
TXNRD1	node2_extracellular matrix
CPSF6	node2_extracellular matrix
ME2	node2_extracellular matrix
PFAS	node2_extracellular matrix
MRPL11	node2_extracellular matrix
TOMM22	node2_extracellular matrix
DHRS7	node2_extracellular matrix
CMAS	node2_extracellular matrix
APCS	node2_extracellular matrix
PARK7	node2_extracellular matrix
SHPK	node2_extracellular matrix
NUP35	node2_extracellular matrix
ILVBL	node2_extracellular matrix
CNDP2	node2_extracellular matrix
CHMP4B	node2_extracellular matrix
GPI	node2_extracellular matrix
ATP6V0D1	node2_extracellular matrix
LGALS3BP	node2_extracellular matrix
TPSAB1	node2_extracellular matrix
TXNDC17	node2_extracellular matrix
CNP	node2_extracellular matrix
COL14A1	node2_extracellular matrix
RAB6A	node2_extracellular matrix
NOP10	node2_extracellular matrix
ERMP1	node2_extracellular matrix
GUK1	node2_extracellular matrix
FLNB	node2_extracellular matrix
H1FX	node2_extracellular matrix
TSTD1	node2_extracellular matrix
DPYSL3	node2_extracellular matrix
HP1BP3	node2_extracellular matrix
ARL6IP4	node2_extracellular matrix
CTSG	node2_extracellular matrix
AK3	node2_extracellular matrix
PDXK	node2_extracellular matrix
ACO1	node2_extracellular matrix
STX7	node2_extracellular matrix
MTAP	node2_extracellular matrix
FKBP1A	node2_extracellular matrix
H2AFY	node2_extracellular matrix
SPR	node2_extracellular matrix
FLG	node2_extracellular matrix
RNMT	node2_extracellular matrix
PTPN11	node2_extracellular matrix
SFN	node2_extracellular matrix
RAB5B	node2_extracellular matrix
ASAH1	node2_extracellular matrix
HAGH	node2_extracellular matrix
ARF1	node2_extracellular matrix
BLVRA	node2_extracellular matrix
CBR1	node2_extracellular matrix
HNRNPH2	node2_extracellular matrix
RAB21	node2_extracellular matrix
UBE2V2	node2_extracellular matrix
HIST1H1C	node2_extracellular matrix
TOP1	node2_extracellular matrix
HNRNPD	node2_extracellular matrix
FUS	node2_extracellular matrix
ADPRHL2	node2_extracellular matrix
DTD1	node2_extracellular matrix
TMSB10	node2_extracellular matrix
EPB41L3	node3_melanosome
PRKAA1	node3_melanosome
CKAP4	node3_melanosome
TSC22D4	node3_melanosome
TNKS1BP1	node3_melanosome
CALU	node3_melanosome
PRPF4B	node3_melanosome
EIF3L	node3_melanosome
TMED9	node3_melanosome
PCMT1	node3_melanosome
CPNE1	node3_melanosome
CTBP2	node3_melanosome
ANXA1	node3_melanosome
NAP1L4	node3_melanosome
GBE1	node3_melanosome
CLTC	node3_melanosome
RIC8A	node3_melanosome
NDUFV1	node3_melanosome
ANXA7	node3_melanosome
CORO1C	node3_melanosome
PDIA3	node3_melanosome
PDLIM1	node3_melanosome
DHX15	node3_melanosome
GIGYF2	node3_melanosome
CTSB	node3_melanosome
HSPA8	node3_melanosome
TIMM9	node3_melanosome
CMPK1	node3_melanosome
ARPC2	node3_melanosome
ACOT9	node3_melanosome
DDOST	node3_melanosome
ATP2A2	node3_melanosome
TFRC	node3_melanosome
LGALS7	node3_melanosome
LIMA1	node3_melanosome
ACOT1	node3_melanosome
STT3B	node3_melanosome
H1F0	node3_melanosome
CA1	node3_melanosome
FNTA	node3_melanosome
QARS	node3_melanosome
DARS	node3_melanosome
KRT2	node3_melanosome
CA2	node3_melanosome
PACSIN2	node3_melanosome
UBA1	node3_melanosome
RAB5A	node3_melanosome
ERP29	node3_melanosome
MDH1	node3_melanosome
COX6B1	node3_melanosome
HBD	node3_melanosome
HBA1	node3_melanosome
HBB	node3_melanosome
FAH	node4_adhesion
DDX21	node4_adhesion
SERPINA3	node4_adhesion
C12orf10	node4_adhesion
PFDN6	node4_adhesion
TFAM	node4_adhesion
MRPL18	node4_adhesion
EMC1	node4_adhesion
RNH1	node4_adhesion
PTGES2	node4_adhesion
LMNB2	node4_adhesion
SERPINE2	node4_adhesion
POSTN	node4_adhesion
TWF1	node4_adhesion
GRPEL1	node4_adhesion
PPM1A	node4_adhesion
ARL8B	node4_adhesion
PTMA	node4_adhesion
CYC1	node4_adhesion
CCDC50	node4_adhesion
ALDH18A1	node4_adhesion
ANXA4	node4_adhesion
PSMC1	node4_adhesion
NDUFA2	node4_adhesion
SMAP	node4_adhesion
EEF1A1P5	node4_adhesion
FKBP3	node4_adhesion
PSME3	node4_adhesion
UBE2L3	node4_adhesion
SEC61B	node4_adhesion
PGM1	node4_adhesion
VAT1	node4_adhesion
S100A1	node4_adhesion
VTI1B	node4_adhesion
PSMA2	node4_adhesion
EIF3E	node4_adhesion
SNX1	node4_adhesion
PSMD14	node4_adhesion
TPPP3	node4_adhesion
DAZAP1	node4_adhesion
PKM	node4_adhesion
PSMB4	node4_adhesion
ARPC3	node4_adhesion
ATP6V0A1	node4_adhesion
ETFA	node4_adhesion
MRPS36	node4_adhesion
S100B	node4_adhesion
NADK2	node4_adhesion
KHDRBS1	node4_adhesion
APEH	node4_adhesion
QDPR	node4_adhesion
PSMA5	node4_adhesion
ARPC1B	node4_adhesion
HNRNPA0	node4_adhesion
SOD1	node4_adhesion
ZC3HAV1	node4_adhesion
PRDX6	node4_adhesion
CDC5L	node4_adhesion
PPP1R7	node4_adhesion
RAB10	node4_adhesion
SARS	node4_adhesion
DDAH2	node4_adhesion
SERPINF1	node4_adhesion
TAGLN2	node4_adhesion
H2AFV	node4_adhesion
ADH5	node4_adhesion
DUSP3	node4_adhesion
CASP1	node4_adhesion
SORT1	node4_adhesion
OCIAD1	node4_adhesion
PPA1	node4_adhesion
CYP27A1	node4_adhesion
PPP1R18	node4_adhesion
TGM2	node4_adhesion
CDC42	node4_adhesion
GDI2	node4_adhesion
SNAP23	node4_adhesion
NARS2	node4_adhesion
PSMA4	node4_adhesion
WARS	node4_adhesion
S100A6	node4_adhesion
COTL1	node4_adhesion
SCP2	node4_adhesion
HS1BP3	node4_adhesion
AIP	node4_adhesion
PTPA	node4_adhesion
MVP	node4_adhesion
DUT	node4_adhesion
ACTN1	node4_adhesion
CTSD	node4_adhesion
CSTB	node4_adhesion
PML	node4_adhesion
HLA-DRB1	node4_adhesion
SERPINB1	node4_adhesion
VDAC1	node4_adhesion
HLA-A	node4_adhesion
CORO1B	node4_adhesion
CACYBP	node4_adhesion
CCT8	node4_adhesion
MSN	node4_adhesion
AP2A1	node4_adhesion
SEC22B	node4_adhesion
HNRNPA1	node4_adhesion
DPP3	node4_adhesion
SNX6	node4_adhesion
SQRDL	node4_adhesion
ATP6V1D	node4_adhesion
CCT6A	node4_adhesion
CCT4	node4_adhesion
ATP6V1G1	node4_adhesion
BLVRB	node4_adhesion
CCT5	node4_adhesion
HARS	node4_adhesion
WDR1	node4_adhesion
TBL2	node4_adhesion
PRPF19	node4_adhesion
TCP1	node4_adhesion
CAP1	node4_adhesion
PPP1CB	node4_adhesion
RAB7A	node4_adhesion
PSMB1	node4_adhesion
HLA-DRA	node4_adhesion
EML2	node4_adhesion
CHCHD2	node4_adhesion
IQGAP1	node4_adhesion
TWF2	node4_adhesion
YWHAG	node4_adhesion
VAMP8	node4_adhesion
ATP6V1E1	node4_adhesion
CCT7	node4_adhesion
CCT2	node4_adhesion
GSN	node4_adhesion
LDHA	node4_adhesion
AKR1A1	node4_adhesion
SOD2	node4_adhesion
PYCARD	node4_adhesion
RAP1A	node4_adhesion
ATP6V1A	node4_adhesion
ATP6V1B2	node4_adhesion
PSMD7	node4_adhesion
PSMC2	node4_adhesion
EML4	node4_adhesion
ALAD	node4_adhesion
DBI	node4_adhesion
CTTN	node4_adhesion
DDRGK1	node4_adhesion
SERPINB3	node4_adhesion
SPARC	node4_adhesion
NCLN	node4_adhesion
MECP2	node4_adhesion
COA3	node4_adhesion
PSMB2	node4_adhesion
ACO2	node4_adhesion
ADPGK	node4_adhesion
SRI	node4_adhesion
MRPS23	node4_adhesion
EIF3B	node4_adhesion
VCAN	node4_adhesion
GDI1	node4_adhesion
RAB1A	node4_adhesion
PDCD6IP	node4_adhesion
YWHAZ	node4_adhesion
VAMP3	node4_adhesion
ENO2	node4_adhesion
FSCN1	node4_adhesion
PYGB	node4_adhesion
SLC3A2	node4_adhesion
ACSL3	node4_adhesion
ALDH2	node4_adhesion
MAPK1	node4_adhesion
HIST2H2AA3	node4_adhesion
MAP2	node4_adhesion
ALDOA	node4_adhesion
FTH1	node4_adhesion
FTL	node4_adhesion
ANXA11	node4_adhesion
PPCS	node4_adhesion
RDH11	node4_adhesion
TOLLIP	node4_adhesion
ACTR3	node4_adhesion
UGP2	node4_adhesion
LGALS3	node4_adhesion
XRN2	node4_adhesion
SERBP1	node4_adhesion
TUBB3	node4_adhesion
PAFAH1B2	node4_adhesion
PMEL	node4_adhesion
KRT1	node4_adhesion
PFKL	node4_adhesion
TST	node4_adhesion
DPYSL2	node4_adhesion
IDH1	node4_adhesion
CBR3	node4_adhesion
UBQLN1	node4_adhesion
S100A13	node4_adhesion
AGTRAP	node4_adhesion
PTPN1	node4_adhesion
ARPC4	node4_adhesion
CDK2	node4_adhesion
KRT10	node4_adhesion
PGD	node4_adhesion
RAB11B	node4_adhesion
EIF1AX	node4_adhesion
MPST	node4_adhesion
TOM1	node4_adhesion
NAP1L1	node4_adhesion
PNP	node4_adhesion
SCAMP2	node4_adhesion
COPS8	node4_adhesion
SERPINB9	node4_adhesion
KRT16	node4_adhesion
ALYREF	node4_adhesion
SEPHS1	node4_adhesion
GRB2	node4_adhesion
ADRM1	node4_adhesion
CP	node4_adhesion
TPM3	node4_adhesion
S100A4	node4_adhesion
ENO1	node4_adhesion
KRT6A	node4_adhesion
PSMC6	node4_adhesion
KRT6B	node4_adhesion
CALML5	node4_adhesion
RAB27A	node4_adhesion
ARPC5	node4_adhesion
EHD4	node4_adhesion
MYL12A	node4_adhesion
KRT5	node4_adhesion
KRT14	node4_adhesion
ACTR2	node4_adhesion
KRT17	node4_adhesion
CAPZB	node4_adhesion
RHOA	node4_adhesion
ALDH1A1	node4_adhesion
CFL1	node4_adhesion
PFN1	node4_adhesion
PPP1R12A	node4_adhesion
RTN4	node4_adhesion
DPY30	node4_adhesion
DPP7	node4_adhesion
NUCB1	node4_adhesion
MGST3	node4_adhesion
CORO7	node4_adhesion
TSTA3	node4_adhesion
PSMA7	node4_adhesion
PRDX2	node4_adhesion
ALDH4A1	node4_adhesion
RAB14	node4_adhesion
LRRC47	node4_adhesion
TSNAX	node4_adhesion
SNX3	node4_adhesion
RNASET2	node4_adhesion
PRDX1	node4_adhesion
PGAM1	node4_adhesion
PHPT1	node4_adhesion
GMFB	node4_adhesion
CBX5	node4_adhesion
KCTD12	node4_adhesion
PSMB10	node4_adhesion
SCAMP3	node4_adhesion
STOM	node4_adhesion
YBX3	node4_adhesion
LEMD2	node4_adhesion
LASP1	node4_adhesion
VASP	node4_adhesion
G6PD	node4_adhesion
CAPG	node4_adhesion
DBNL	node4_adhesion
PIP4K2A	node4_adhesion
ATOX1	node4_adhesion
RANBP3	node4_adhesion
LMNB1	node4_adhesion
ARHGDIA	node4_adhesion
F13A1	node4_adhesion
ANXA3	node4_adhesion
LYZ	node4_adhesion
LTA4H	node4_adhesion
TYMP	node4_adhesion
PSMF1	node4_adhesion
WASF2	node4_adhesion
SLC9A3R1	node4_adhesion
RAC2	node4_adhesion
ARHGDIB	node4_adhesion
LAP3	node4_adhesion
SNX2	node4_adhesion
LRPAP1	node4_adhesion
SAMHD1	node4_adhesion
HIST1H1D	node4_adhesion
DCLK1	node4_adhesion
TAP2	node4_adhesion
PSMB5	node4_adhesion
PSMB6	node4_adhesion
SNX5	node4_adhesion
HSD17B4	node4_adhesion
FERMT3	node4_adhesion
STAT1	node4_adhesion
YWHAH	node4_adhesion
CRK	node4_adhesion
NAGK	node4_adhesion
PSMB9	node4_adhesion
ANXA6	node4_adhesion
ITGB2	node4_adhesion
C11orf54	node4_adhesion
ACADVL	node4_adhesion
PIN1	node4_adhesion
GCA	node4_adhesion
TAP1	node4_adhesion
TAPBP	node4_adhesion
B2M	node4_adhesion
GBP1	node4_adhesion
ELANE	node4_adhesion
MPO	node4_adhesion
LTF	node4_adhesion
LCP1	node4_adhesion
GNAI2	node4_adhesion
WIPF1	node4_adhesion
EFHD2	node4_adhesion
LSP1	node4_adhesion
HCLS1	node4_adhesion
LGALS9	node4_adhesion
RAC1	node4_adhesion
CAPZA1	node4_adhesion
TMSB4X	node4_adhesion
CORO1A	node4_adhesion
IGF2BP2	node5_mRNA and splicing
PRDX4	node5_mRNA and splicing
SAFB2	node5_mRNA and splicing
TTC9C	node5_mRNA and splicing
CALML3	node5_mRNA and splicing
RPA1	node5_mRNA and splicing
TUBB4B	node5_mRNA and splicing
DNAJC8	node5_mRNA and splicing
GALK1	node5_mRNA and splicing
ANP32E	node5_mRNA and splicing
PSMD6	node5_mRNA and splicing
2018-09-08	node5_mRNA and splicing
STAT5A	node5_mRNA and splicing
GADD45GIP1	node5_mRNA and splicing
PRKAR2A	node5_mRNA and splicing
DHX30	node5_mRNA and splicing
RBX1	node5_mRNA and splicing
LUC7L2	node5_mRNA and splicing
CANX	node5_mRNA and splicing
STXBP1	node5_mRNA and splicing
CAPZA2	node5_mRNA and splicing
HCFC1	node5_mRNA and splicing
HUWE1	node5_mRNA and splicing
CBX1	node5_mRNA and splicing
COPB2	node5_mRNA and splicing
FLG2	node5_mRNA and splicing
SF1	node5_mRNA and splicing
TMPO	node5_mRNA and splicing
EIF4A1	node5_mRNA and splicing
CCT3	node5_mRNA and splicing
STAT3	node5_mRNA and splicing
DSP	node5_mRNA and splicing
EXOSC6	node5_mRNA and splicing
FLOT1	node5_mRNA and splicing
RBM39	node5_mRNA and splicing
DHX9	node5_mRNA and splicing
SF3B2	node5_mRNA and splicing
PRPF8	node5_mRNA and splicing
DSG1	node5_mRNA and splicing
PKP1	node5_mRNA and splicing
SNRNP200	node5_mRNA and splicing
AKR7A2	node5_mRNA and splicing
VPS35	node5_mRNA and splicing
EFTUD2	node5_mRNA and splicing
PCBP1	node5_mRNA and splicing
TSN	node5_mRNA and splicing
UPF1	node5_mRNA and splicing
DDX23	node5_mRNA and splicing
BANF1	node5_mRNA and splicing
SNRPF	node5_mRNA and splicing
THRAP3	node5_mRNA and splicing
NUMA1	node5_mRNA and splicing
SON	node5_mRNA and splicing
RTCB	node5_mRNA and splicing
SART3	node5_mRNA and splicing
SF3B3	node5_mRNA and splicing
ATP5L	node5_mRNA and splicing
PSME2	node5_mRNA and splicing
HINT1	node5_mRNA and splicing
ADAR	node5_mRNA and splicing
SFPQ	node5_mRNA and splicing
FH	node5_mRNA and splicing
AIFM1	node5_mRNA and splicing
DDX1	node5_mRNA and splicing
GOT2	node5_mRNA and splicing
HNRNPUL2	node5_mRNA and splicing
GLOD4	node5_mRNA and splicing
PRKAR1A	node5_mRNA and splicing
RCC1	node5_mRNA and splicing
TOMM70	node5_mRNA and splicing
HMGB2	node5_mRNA and splicing
IK	node5_mRNA and splicing
HIST1H1E	node5_mRNA and splicing
TBCB	node5_mRNA and splicing
EPRS	node6_protein processing
COPA	node6_protein processing
JUP	node6_protein processing
SEC23A	node6_protein processing
CLIC4	node6_protein processing
CDKN2AIP	node6_protein processing
COPS3	node6_protein processing
HYOU1	node6_protein processing
GMPS	node6_protein processing
TOR1AIP1	node6_protein processing
HSP90AA1	node6_protein processing
RPN1	node6_protein processing
HSP90B1	node6_protein processing
TROVE2	node6_protein processing
OSTF1	node6_protein processing
MAT2A	node6_protein processing
WDR81	node6_protein processing
HSPA5	node6_protein processing
CDC37	node6_protein processing
TP53BP1	node6_protein processing
MAGED2	node6_protein processing
CALR	node6_protein processing
PDIA6	node6_protein processing
MTHFD1	node6_protein processing
NDRG1	node6_protein processing
NUDC	node6_protein processing
PSMD3	node6_protein processing
ARHGAP1	node6_protein processing
CSDE1	node6_protein processing
RRBP1	node6_protein processing
PRKCSH	node6_protein processing
LARS	node6_protein processing
PTBP1	node6_protein processing
RBM3	node6_protein processing
PDIA4	node6_protein processing
PSMD2	node6_protein processing
TKFC	node6_protein processing
DDB1	node6_protein processing
AK1	node6_protein processing
HIGD1A	node6_protein processing
ESYT1	node6_protein processing
GANAB	node6_protein processing
LMAN1	node6_protein processing
RPS10	node6_protein processing
TRIM29	node6_protein processing
NUCKS1	node6_protein processing
DYNC1H1	node6_protein processing
PLEC	node6_protein processing
PLIN3	node6_protein processing
COPZ1	node6_protein processing
DCPS	node6_protein processing
ALDH1B1	node6_protein processing
USO1	node6_protein processing
HDLBP	node6_protein processing
P4HB	node6_protein processing
STT3A	node6_protein processing
PPP3CA	node6_protein processing
GTF2I	node6_protein processing
TKT	node6_protein processing
SYNCRIP	node6_protein processing
ANKS1A	node6_protein processing
TOMM5	node6_protein processing
CPVL	node6_protein processing
ALDH16A1	node7_mitochondria
ATP6V1H	node7_mitochondria
RPN2	node7_mitochondria
BCAP31	node7_mitochondria
NOP56	node7_mitochondria
DDX46	node7_mitochondria
SF3B1	node7_mitochondria
ATP5E	node7_mitochondria
EIF5B	node7_mitochondria
SMARCA5	node7_mitochondria
FIP1L1	node7_mitochondria
RNPS1	node7_mitochondria
PSMB8	node7_mitochondria
APOL2	node7_mitochondria
HSPA4	node7_mitochondria
RARS	node7_mitochondria
CLPP	node7_mitochondria
UGGT1	node7_mitochondria
RPL30	node7_mitochondria
NAPRT	node7_mitochondria
UBAP2L	node7_mitochondria
SLC35F6	node7_mitochondria
SRRT	node7_mitochondria
PSME1	node7_mitochondria
FAM98B	node7_mitochondria
AKR1B1	node7_mitochondria
FKBP4	node7_mitochondria
NAXE	node7_mitochondria
GRHPR	node7_mitochondria
GNPDA1	node7_mitochondria
SNRPG	node7_mitochondria
CASP3	node7_mitochondria
PCK2	node7_mitochondria
IARS	node7_mitochondria
PSPH	node7_mitochondria
UBXN1	node7_mitochondria
CAND1	node7_mitochondria
PRPSAP2	node7_mitochondria
OSGEP	node7_mitochondria
GARS	node7_mitochondria
FABP3	node7_mitochondria
ACP5	node7_mitochondria
EPHX1	node7_mitochondria
PNN	node7_mitochondria
DNASE2	node7_mitochondria
RPRD1B	node7_mitochondria
NPEPPS	node7_mitochondria
SPCS2	node7_mitochondria
ATPIF1	node7_mitochondria
TUBA4A	node7_mitochondria
ADD1	node7_mitochondria
PLD3	node7_mitochondria
XRCC1	node7_mitochondria
HSPB6	node7_mitochondria
BLOC1S1	node7_mitochondria
HNRNPUL1	node7_mitochondria
LETM1	node7_mitochondria
NDUFA7	node7_mitochondria
HIBADH	node7_mitochondria
MAT2B	node7_mitochondria
MYDGF	node7_mitochondria
EIF2S3	node7_mitochondria
DCTN2	node7_mitochondria
GNA13	node7_mitochondria
MAPK3	node7_mitochondria
NIPSNAP3A	node7_mitochondria
NIT2	node7_mitochondria
CDV3	node7_mitochondria
STMN1	node7_mitochondria
IDH3B	node7_mitochondria
GPNMB	node7_mitochondria
DR1	node7_mitochondria
PYM1	node7_mitochondria
PHB	node8_mitochondria
PHB2	node8_mitochondria
ACTL6A	node8_mitochondria
RBM4	node8_mitochondria
EPPK1	node8_mitochondria
HADHA	node8_mitochondria
IMMT	node8_mitochondria
PAFAH1B3	node8_mitochondria
ELOC	node8_mitochondria
TRAP1	node8_mitochondria
OTUB1	node8_mitochondria
MRPL2	node8_mitochondria
AFG3L2	node8_mitochondria
BAX	node8_mitochondria
SCARB2	node8_mitochondria
PCNA	node8_mitochondria
MRPL13	node8_mitochondria
BTF3	node8_mitochondria
SRSF5	node8_mitochondria
PMPCB	node8_mitochondria
PDS5B	node8_mitochondria
CNPY2	node8_mitochondria
MLEC	node8_mitochondria
LONP1	node8_mitochondria
ATAD3A	node8_mitochondria
PFDN2	node8_mitochondria
ACIN1	node8_mitochondria
USP5	node8_mitochondria
RENBP	node8_mitochondria
EIF6	node8_mitochondria
HADHB	node8_mitochondria
TPP1	node8_mitochondria
UBE2N	node8_mitochondria
SEH1L	node8_mitochondria
MCCC2	node8_mitochondria
CRYAB	node8_mitochondria
EIF3A	node8_mitochondria
TRIM28	node8_mitochondria
CCAR2	node8_mitochondria
ASPH	node8_mitochondria
TAF15	node8_mitochondria
HSPD1	node8_mitochondria
LRPPRC	node8_mitochondria
NUP93	node8_mitochondria
SLC25A6	node8_mitochondria
GPX1	node8_mitochondria
DNM1L	node8_mitochondria
AARS	node8_mitochondria
COX6A1	node8_mitochondria
CD2AP	node8_mitochondria
CYB5B	node8_mitochondria
THY1	node8_mitochondria
HMGN2	node8_mitochondria
MCCC1	node8_mitochondria
PLRG1	node8_mitochondria
SLC25A5	node8_mitochondria
NDUFAF3	node8_mitochondria
MDP1	node8_mitochondria
S100A11	node8_mitochondria
DYNC1I2	node8_mitochondria
NOP58	node8_mitochondria
MAPRE1	node8_mitochondria
LGALS1	node8_mitochondria
PDAP1	node8_mitochondria
DNAJA3	node8_mitochondria
EIF3I	node8_mitochondria
EIF2B2	node8_mitochondria
SORD	node8_mitochondria
API5	node8_mitochondria
DDX6	node8_mitochondria
MRPS14	node8_mitochondria
NDUFS7	node8_mitochondria
PDHB	node8_mitochondria
EEF1E1	node8_mitochondria
FABP4	node8_mitochondria
RRP9	node8_mitochondria
PFN2	node8_mitochondria
SET	node8_mitochondria
FDXR	node8_mitochondria
FECH	node8_mitochondria
GOT1	node8_mitochondria
BRK1	node8_mitochondria
AMPD2	node8_mitochondria
A2M	node8_mitochondria
TMEM109	node8_mitochondria
PMVK	node8_mitochondria
MTCH1	node8_mitochondria
SRP68	node8_mitochondria
PRKRA	node8_mitochondria
CALM1	node8_mitochondria
PGM2	node8_mitochondria
SRP9	node8_mitochondria
CNN2	node8_mitochondria
CRYZ	node8_mitochondria
YWHAQ	node8_mitochondria
SPAG9	node8_mitochondria
2018-09-09	node8_mitochondria
BAG6	node8_mitochondria
HINT2	node8_mitochondria
CHMP2A	node8_mitochondria
TALDO1	node8_mitochondria
SELENBP1	node8_mitochondria
NES	node8_mitochondria
COASY	node8_mitochondria
MIF	node8_mitochondria
CAPNS1	node8_mitochondria
GLUL	node8_mitochondria
FN1	node8_mitochondria
SFXN1	node8_mitochondria
CYFIP1	node8_mitochondria
COPG1	node8_mitochondria
NIPSNAP1	node8_mitochondria
ILKAP	node8_mitochondria
VDAC2	node8_mitochondria
COLGALT1	node8_mitochondria
ATXN2L	node8_mitochondria
AK2	node8_mitochondria
KRT9	node8_mitochondria
CYCS	node8_mitochondria
TUBB6	node8_mitochondria
EIF3C	node8_mitochondria
RPS15A	node8_mitochondria
PURA	node8_mitochondria
ATP5J	node8_mitochondria
ATP1A1	node8_mitochondria
AGA	node8_mitochondria
RUVBL1	node8_mitochondria
STOML2	node8_mitochondria
APOE	node8_mitochondria
PDXP	node8_mitochondria
NDUFB4	node8_mitochondria
CCS	node8_mitochondria
DECR1	node8_mitochondria
UQCRQ	node8_mitochondria
PPIF	node8_mitochondria
LSM12	node8_mitochondria
CS	node8_mitochondria
PRDX5	node8_mitochondria
NDUFB8	node8_mitochondria
NNT	node8_mitochondria
HSPA9	node8_mitochondria
HTATSF1	node8_mitochondria
RNPEP	node8_mitochondria
NDUFS1	node8_mitochondria
FKBP11	node8_mitochondria
SH3GL1	node8_mitochondria
MRE11	node8_mitochondria
AMDHD2	node8_mitochondria
DYNLRB1	node8_mitochondria
UCHL5	node8_mitochondria
NDUFS2	node8_mitochondria
TARS	node8_mitochondria
RABL6	node8_mitochondria
PDHA1	node8_mitochondria
VAPB	node8_mitochondria
ALDH7A1	node8_mitochondria
IVD	node8_mitochondria
MFGE8	node8_mitochondria
SEC24C	node8_mitochondria
SUGT1	node8_mitochondria
PREP	node8_mitochondria
SLC25A24	node8_mitochondria
CYB5R1	node8_mitochondria
HK1	node8_mitochondria
SARNP	node8_mitochondria
TUBB4A	node8_mitochondria
REXO2	node8_mitochondria
NTPCR	node8_mitochondria
ALDH6A1	node8_mitochondria
ATIC	node8_mitochondria
DLAT	node8_mitochondria
COPE	node8_mitochondria
CTBP1	node8_mitochondria
IGHG1	node8_mitochondria
MYH10	node8_mitochondria
GCN1	node8_mitochondria
GNL1	node8_mitochondria
AHSA1	node8_mitochondria
NSF	node8_mitochondria
UFC1	node8_mitochondria
RPL39P5	node8_mitochondria
YWHAE	node8_mitochondria
COX4I1	node8_mitochondria
SLC25A3	node8_mitochondria
VWA1	node8_mitochondria
KARS	node8_mitochondria
GCDH	node8_mitochondria
DLD	node8_mitochondria
NEK9	node8_mitochondria
HSPB1	node8_mitochondria
HSP90AB2P	node8_mitochondria
PRPF31	node8_mitochondria
TGFBI	node8_mitochondria
PPP1CA	node8_mitochondria
SSBP1	node8_mitochondria
SLC25A1	node8_mitochondria
FAM129B	node8_mitochondria
HMGN4	node8_mitochondria
PPP2R1A	node8_mitochondria
S100A10	node8_mitochondria
TCOF1	node8_mitochondria
SMARCA4	node8_mitochondria
C1QBP	node8_mitochondria
ECHS1	node8_mitochondria
YAP1	node8_mitochondria
PURB	node8_mitochondria
MOGS	node8_mitochondria
ESD	node8_mitochondria
FABP5	node8_mitochondria
ETF1	node8_mitochondria
WDFY1	node8_mitochondria
TBCA	node8_mitochondria
OGDH	node8_mitochondria
MTPN	node8_mitochondria
TLN1	node8_mitochondria
ATP5C1	node8_mitochondria
SSB	node8_mitochondria
SRSF9	node8_mitochondria
MDH2	node8_mitochondria
ACAT1	node8_mitochondria
UQCRFS1	node8_mitochondria
BCLAF1	node8_mitochondria
ATP5F1	node8_mitochondria
DLST	node8_mitochondria
UQCRB	node8_mitochondria
RUVBL2	node8_mitochondria
MRPL46	node8_mitochondria
ASNA1	node8_mitochondria
RBBP4	node8_mitochondria
SNRPA	node8_mitochondria
CHCHD3	node8_mitochondria
VAMP2	node8_mitochondria
HADH	node8_mitochondria
PABPC1	node8_mitochondria
STIP1	node8_mitochondria
KRT75	node8_mitochondria
MTDH	node8_mitochondria
KPNB1	node8_mitochondria
ARFIP1	node8_mitochondria
NACA	node8_mitochondria
PRKDC	node8_mitochondria
IFI16	node8_mitochondria
NDUFB5	node8_mitochondria
GNAS	node8_mitochondria
PCNP	node8_mitochondria
MATR3	node8_mitochondria
NAXD	node8_mitochondria
ATP5I	node8_mitochondria
ATP5D	node8_mitochondria
PRPF3	node8_mitochondria
CSTA	node8_mitochondria
DDX17	node8_mitochondria
COX5A	node8_mitochondria
MT-CO2	node8_mitochondria
ARCN1	node8_mitochondria
CAD	node8_mitochondria
2018-09-11	node8_mitochondria
AP2B1	node8_mitochondria
PSMC3	node8_mitochondria
HSPH1	node8_mitochondria
SUCLG2	node8_mitochondria
ACADS	node8_mitochondria
DDX42	node8_mitochondria
ILF3	node8_mitochondria
TOMM34	node8_mitochondria
PAICS	node8_mitochondria
COX5B	node8_mitochondria
COX6C	node8_mitochondria
2018-09-07	node8_mitochondria
2018-09-02	node8_mitochondria
PUF60	node8_mitochondria
CTNNB1	node8_mitochondria
POP7	node8_mitochondria
GART	node8_mitochondria
SZRD1	node8_mitochondria
ARG1	node8_mitochondria
SMC1A	node8_mitochondria
HNRNPU	node8_mitochondria
PKN1	node8_mitochondria
IDH2	node8_mitochondria
GBAS	node8_mitochondria
ACLY	node8_mitochondria
CTNND1	node8_mitochondria
HDAC1	node8_mitochondria
MCRIP1	node8_mitochondria
UQCRC1	node8_mitochondria
UQCRC2	node8_mitochondria
FAM120A	node8_mitochondria
EIF3D	node8_mitochondria
HNRNPL	node8_mitochondria
TXNL1	node8_mitochondria
SUPT16H	node8_mitochondria
AZGP1	node8_mitochondria
KHSRP	node8_mitochondria
ATP5B	node8_mitochondria
XRCC5	node8_mitochondria
XRCC6	node8_mitochondria
BUB3	node8_mitochondria
DIABLO	node8_mitochondria
SRP14	node8_mitochondria
ATP5H	node8_mitochondria
ATP5O	node8_mitochondria
ATP5A1	node8_mitochondria
FUBP3	node8_mitochondria
ZNF326	node8_mitochondria
LMNA	node9_ribosome
C1QB	node9_ribosome
IDH3A	node9_ribosome
FKBP10	node9_ribosome
FAM103A1	node9_ribosome
CLTA	node9_ribosome
IGHA1	node9_ribosome
SH3BGRL3	node9_ribosome
HSPA2	node9_ribosome
TIGAR	node9_ribosome
DHRS4	node9_ribosome
RPL32	node9_ribosome
UBXN4	node9_ribosome
OPA1	node9_ribosome
PLOD3	node9_ribosome
PSPC1	node9_ribosome
BTF3L4	node9_ribosome
ARPP19	node9_ribosome
TPT1	node9_ribosome
PGRMC2	node9_ribosome
DCTPP1	node9_ribosome
VCP	node9_ribosome
SSR4	node9_ribosome
MYH9	node9_ribosome
EIF5	node9_ribosome
YWHAB	node9_ribosome
BOLA2	node9_ribosome
PABPN1	node9_ribosome
EIF4H	node9_ribosome
EIF2S1	node9_ribosome
ZYX	node9_ribosome
PPM1F	node9_ribosome
RPL23	node9_ribosome
ABCE1	node9_ribosome
CAT	node9_ribosome
HDGF	node9_ribosome
CTNNA1	node9_ribosome
PGK1	node9_ribosome
RPL27	node9_ribosome
ABHD16A	node9_ribosome
NARS	node9_ribosome
MYEF2	node9_ribosome
RPL17	node9_ribosome
WRNIP1	node9_ribosome
NME2	node9_ribosome
UBE2V1	node9_ribosome
HN1L	node9_ribosome
ELOB	node9_ribosome
CAPN1	node9_ribosome
VAPA	node9_ribosome
GAPDH	node9_ribosome
KTN1	node9_ribosome
ENDOD1	node9_ribosome
P4HA1	node9_ribosome
TMED10	node9_ribosome
MYL6	node9_ribosome
SYNM	node9_ribosome
ILK	node9_ribosome
RPL37A	node9_ribosome
RPL22	node9_ribosome
RALY	node9_ribosome
TPM4	node9_ribosome
MFAP4	node9_ribosome
HN1	node9_ribosome
CSTF2	node9_ribosome
ABCF1	node9_ribosome
LDHB	node9_ribosome
PA2G4	node9_ribosome
RPL19	node9_ribosome
FAU	node9_ribosome
HDGFRP3	node9_ribosome
RPL12	node9_ribosome
CCDC124	node9_ribosome
RPS29	node9_ribosome
EIF4B	node9_ribosome
AHNAK	node9_ribosome
RPS25	node9_ribosome
TXNDC5	node9_ribosome
MARS	node9_ribosome
FGA	node9_ribosome
RPL38	node9_ribosome
LNP	node9_ribosome
EZR	node9_ribosome
RPS3A	node9_ribosome
SERPINH1	node9_ribosome
VARS	node9_ribosome
RPS6	node9_ribosome
RPL15	node9_ribosome
IMPDH2	node9_ribosome
MESDC2	node9_ribosome
PPIB	node9_ribosome
G3BP2	node9_ribosome
PPP1R14B	node9_ribosome
RPL4	node9_ribosome
YLPM1	node9_ribosome
PFKM	node9_ribosome
RPL35	node9_ribosome
RPL5	node9_ribosome
RACK1	node9_ribosome
RPS17	node9_ribosome
RPL7	node9_ribosome
RPS20	node9_ribosome
RPL28	node9_ribosome
RPL34	node9_ribosome
RPS26	node9_ribosome
RPL29	node9_ribosome
RPSA	node9_ribosome
RPL9	node9_ribosome
RPL26	node9_ribosome
RPL3	node9_ribosome
RPL6	node9_ribosome
RPS8	node9_ribosome
RPS2	node9_ribosome
FGG	node9_ribosome
FGB	node9_ribosome
UGDH	node9_ribosome
DNPH1	node9_ribosome
RPL35A	node9_ribosome
RPS21	node9_ribosome
RPS28	node9_ribosome
IGLC2	node9_ribosome
IGKC	node9_ribosome
RPS4X	node9_ribosome
RPL7A	node9_ribosome
RPL14	node9_ribosome
RPL10	node9_ribosome
RPL8	node9_ribosome
RPL21	node9_ribosome
RPL11	node9_ribosome
RPS16	node9_ribosome
RPL27A	node9_ribosome
RPL13	node9_ribosome
RPS19	node9_ribosome
RPL31	node9_ribosome
RPS14	node9_ribosome
RPL18A	node9_ribosome
RPL24	node9_ribosome
RPS11	node9_ribosome
RPS23	node9_ribosome
RPS24	node9_ribosome
RPS13	node9_ribosome
NSFL1C	node9_ribosome
PAK2	node9_ribosome
C21orf33	node9_ribosome
FLII	node9_ribosome
GLO1	node9_ribosome
NASP	node9_ribosome
SLC2A1	node9_ribosome
CALD1	node9_ribosome
ACADM	node9_ribosome
DFFA	node9_ribosome
ECH1	node9_ribosome
ST13	node9_ribosome
HEBP1	node9_ribosome
RPL23A	node9_ribosome
VCL	node9_ribosome
GAA	node9_ribosome
GUSB	node9_ribosome
PGM3	node9_ribosome
TIMM50	node9_ribosome
SSRP1	node9_ribosome
ANP32A	node9_ribosome
MYO1C	node9_ribosome
SNRPN	node9_ribosome
MTHFS	node9_ribosome
SNRPD1	node9_ribosome
HDHD5	node9_ribosome
PRCP	node9_ribosome
RPL13A	node9_ribosome
EEF1D	node9_ribosome
LRRC59	node9_ribosome
RAB2A	node9_ribosome
AARS2	node9_ribosome
RPL10A	node9_ribosome
RPS18	node9_ribosome
RPL36	node9_ribosome
RPLP0	node9_ribosome
RPS3	node9_ribosome
HEXB	node9_ribosome
HEXA	node9_ribosome
PSIP1	node10_proteasome
FAF2	node10_proteasome
NANS	node10_proteasome
DCT	node10_proteasome
IGBP1	node10_proteasome
PNPT1	node10_proteasome
GNG12	node10_proteasome
PSMC5	node10_proteasome
SELENOH	node10_proteasome
HIST2H2AB	node10_proteasome
TCEAL3	node10_proteasome
SF3A1	node10_proteasome
RBBP7	node10_proteasome
THEM6	node10_proteasome
UBE2D3	node10_proteasome
ALDH9A1	node10_proteasome
PDLIM7	node10_proteasome
RPS27A	node10_proteasome
PSMA6	node10_proteasome
HIBCH	node10_proteasome
USP39	node10_proteasome
GSS	node10_proteasome
BPHL	node10_proteasome
SRPRB	node10_proteasome
TMOD3	node10_proteasome
PYGL	node10_proteasome
XPO1	node10_proteasome
PSMD1	node10_proteasome
QKI	node10_proteasome
FXR1	node10_proteasome
HNRNPAB	node10_proteasome
ETHE1	node10_proteasome
PDCD6	node10_proteasome
ABHD14B	node10_proteasome
PLS3	node10_proteasome
NDUFS3	node10_proteasome
SND1	node10_proteasome
RAN	node10_proteasome
HSP90AB1	node10_proteasome
PGRMC1	node10_proteasome
NPM1	node10_proteasome
PHGDH	node10_proteasome
RAB38	node10_proteasome
COMP	node10_proteasome
PSMB3	node10_proteasome
MFF	node10_proteasome
GNS	node10_proteasome
PSMA3	node10_proteasome
PSMA1	node10_proteasome
ARL6IP5	node10_proteasome
PPIA	node10_proteasome
METAP2	node10_proteasome
NAMPT	node10_proteasome
CLIC1	node10_proteasome
SMC3	node10_proteasome
HMGB1	node10_proteasome
PSMC4	node10_proteasome
XPNPEP1	node10_proteasome
RAB5C	node10_proteasome
CHD4	node10_proteasome
EIF2S2	node10_proteasome
RPL18	node10_proteasome
COMT	node10_proteasome
EIF3F	node10_proteasome
ATP2B4	node10_proteasome
SCO1	node10_proteasome
HNRNPC	node10_proteasome
SLTM	node10_proteasome
AP1B1	node10_proteasome
RPS9	node10_proteasome
CPSF7	node10_proteasome
SNW1	node10_proteasome
NDUFB6	node11_metabolism
ADSS	node11_metabolism
ACAA1	node11_metabolism
MMGT1	node11_metabolism
GSPT1	node11_metabolism
NDUFC2-KCTD14	node11_metabolism
G3BP1	node11_metabolism
NSUN2	node11_metabolism
SUB1	node11_metabolism
APMAP	node11_metabolism
FASN	node11_metabolism
PITRM1	node11_metabolism
RHOG	node11_metabolism
UBE2G1	node11_metabolism
CKMT1A	node11_metabolism
GSTK1	node11_metabolism
ACAT2	node11_metabolism
FDPS	node11_metabolism
ADSL	node11_metabolism
TCHH	node11_metabolism
BPNT1	node11_metabolism
THUMPD1	node11_metabolism
RBM12	node11_metabolism
DKC1	node11_metabolism
COPS4	node11_metabolism
CLCN7	node11_metabolism
SACM1L	node11_metabolism
ACSL1	node11_metabolism
PSMD12	node11_metabolism
LANCL1	node11_metabolism
FEN1	node11_metabolism
CEP170	node11_metabolism
MTCH2	node11_metabolism
CAPRIN1	node11_metabolism
KRT79	node11_metabolism
KRT31	node11_metabolism
PRRC2C	node11_metabolism
CYB5A	node11_metabolism
SNU13	node11_metabolism
IMPA1	node11_metabolism
NUDT21	node11_metabolism
OXCT1	node11_metabolism
CCDC86	node11_metabolism
GAPDHS	node11_metabolism
TMA7	node11_metabolism
SLC25A13	node11_metabolism
CBX3	node11_metabolism
MYH14	node11_metabolism
DEK	node11_metabolism
IST1	node11_metabolism
MARCKSL1	node11_metabolism
TMX1	node11_metabolism
TP53RK	node11_metabolism
CIRBP	node12_without function
PSMD11	node12_without function
CTSA	node12_without function
TMEM43	node12_without function
CSRP1	node12_without function
SBDS	node12_without function
COL7A1	node12_without function
BDH2	node12_without function
PMPCA	node12_without function
EIF4G1	node12_without function
RCN3	node12_without function
APOA2	node12_without function
SH3BGRL	node12_without function
SLC4A1	node12_without function
HIST1H2BA	node12_without function
JCHAIN	node12_without function
CCAR1	node12_without function
APOC3	node12_without function
FARSB	node12_without function
SLC7A5	node12_without function
STUB1	node12_without function
ITIH1	node12_without function
APPL1	node12_without function
TTR	node12_without function
EMD	node12_without function
CSE1L	node12_without function
PTMS	node12_without function
KNG1	node12_without function
TPM1	node12_without function
PSAT1	node12_without function
SERPINC1	node12_without function
GSTO1	node12_without function
ACTC1	node12_without function
ACTN4	node12_without function
PBDC1	node12_without function
FMOD	node12_without function
SOD3	node12_without function
SMS	node12_without function
CNN3	node12_without function
MYO1D	node12_without function
APRT	node12_without function
EEF2	node12_without function
TFG	node12_without function
A1BG	node12_without function
TF	node12_without function
NDRG2	node12_without function
EEF1G	node12_without function
ABI1	node12_without function
LARP1	node12_without function
SFXN3	node12_without function
TTLL12	node12_without function
SNAP29	node12_without function
HACD3	node12_without function
DCXR	node12_without function
PIR	node12_without function
EIF4A2	node12_without function
SNCA	node12_without function
C3	node12_without function
TAGLN	node12_without function
PRKCDBP	node12_without function
PTRF	node12_without function
RAB1B	node12_without function
SUMF2	node12_without function
SPTAN1	node12_without function
SPTBN1	node12_without function
KRT8	node12_without function
AKR1C1	node12_without function
HPX	node12_without function
APOA1	node12_without function
DES	node12_without function
ITIH4	node12_without function
ALB	node12_without function
SF3B5	node12_without function
BCAS2	node12_without function
HSPG2	node12_without function
RPLP2	node12_without function
NUTF2	node12_without function
ANXA5	node12_without function
KRT7	node12_without function
KRT19	node12_without function
S100A9	node12_without function
S100A8	node12_without function
UMPS	node13_membrane
PTBP3	node13_membrane
DPM1	node13_membrane
ACY1	node13_membrane
MTA2	node13_membrane
COL12A1	node13_membrane
STRAP	node13_membrane
DNAJB1	node13_membrane
SH3GLB1	node13_membrane
EIF2A	node13_membrane
IGHM	node13_membrane
TCEA1	node13_membrane
C19orf53	node13_membrane
CSK	node13_membrane
EHD2	node13_membrane
PPP2CA	node13_membrane
HNRNPA2B1	node13_membrane
HMOX1	node13_membrane
NAA10	node13_membrane
BYSL	node13_membrane
NELFE	node13_membrane
SCCPDH	node13_membrane
PPT1	node13_membrane
NDUFA9	node13_membrane
COL4A2	node13_membrane
FAHD2A	node13_membrane
PFDN1	node13_membrane
PLIN1	node13_membrane
FIS1	node13_membrane
PARP1	node13_membrane
IPO9	node13_membrane
PRPF6	node13_membrane
OGFR	node13_membrane
ACSS1	node13_membrane
LRRFIP1	node13_membrane
MFAP1	node13_membrane
AOC3	node13_membrane
LAMB2	node13_membrane
CNN1	node13_membrane
TPM2	node13_membrane
GTF2F1	node13_membrane
NDUFB10	node13_membrane

## Sheet: node1_splicing
Category	Term	Count	%	PValue	Genes	List Total	Pop Hits	Pop Total	Fold Enrichment	Bonferroni	Benjamini	FDR
GOTERM_MF_DIRECT	GO:0044822~poly(A) RNA binding	28	0.164541	9.84088e-13	TUFM, SRSF1, TRA2B, TRA2A, SNRPD2, YBX1, FUBP1, EBNA1BP2, PRMT1, DDX47, MRPL15, MRPL14, SNRNP70, APEX1, ACAA2, DDX5, PPP1CC, ANXA2, RPS7, SF3A3, SRSF3, SRSF2, HNRNPH3, LRP1, SRSF7, SRSF6, EDF1, FARSA	82	1129	16881	5.10562	1.9682e-10	1.9682e-10	1.23347e-09
GOTERM_BP_DIRECT	GO:0000398~mRNA splicing, via spliceosome	14	sp	4.50527e-11	SRSF1, TRA2B, TRA2A, SNRPD2, DDX5, YBX1, SF3A3, SRSF3, SRSF2, HNRNPH3, SRSF7, SRSF6, SNRNP70, SNRPE	82	222	16792	12.9141	1.97782e-08	1.97782e-08	6.36901e-08
KEGG_PATHWAY	hsa03040:Spliceosome	13	0.0763942	7.89184e-11	SRSF1, TRA2B, TRA2A, SNRPD2, DDX5, SF3A3, SRSF3, SRSF2, SRSF7, SRSF6, PQBP1, SNRNP70, SNRPE	50	133	6910	13.5083	6.47131e-09	6.47131e-09	8.43098e-08
GOTERM_CC_DIRECT	GO:0070062~extracellular exosome	37	0.21743	7.17819e-10	SRSF1, SGSH, TUFM, CYB5R3, NAGLU, AHCY, SAMM50, SNRPD2, ACP1, YBX1, GALM, TMED4, EIF3K, GNG2, MAN2B1, USP14, ETFB, COL18A1, CUTA, ACAA2, CTSZ, SHMT2, LAMTOR1, GGH, OLA1, DDX5, MYADM, ANXA2, RPS7, EPB41L2, SRSF2, ERP44, RAB18, SRSF7, DDT, EDF1, SNRPE	83	2811	18224	2.89006	1.15569e-07	1.15569e-07	8.6768e-07
GOTERM_CC_DIRECT	GO:0016607~nuclear speck	9	0.0528883	3.3768e-06	SRSF3, SRSF1, SRSF2, SRSF6, PQBP1, SNRNP70, PPP1CC, APEX1, SF3A3	83	201	18224	9.83133	0.000543518	0.000271796	0.00408171
GOTERM_BP_DIRECT	GO:0006405~RNA export from nucleus	6	0.0352589	6.6374e-06	SRSF3, SRSF1, SRSF2, SRSF7, SRSF6, RANBP1	82	55	16792	22.3397	0.00290959	0.00145585	0.00938274
GOTERM_MF_DIRECT	GO:0036002~pre-mRNA binding	4	0.0235059	8.7563e-06	SRSF2, SRSF6, TRA2B, DDX5	82	9	16881	91.4959	0.00174974	0.000875251	0.0109746
GOTERM_BP_DIRECT	GO:0006369~termination of RNA polymerase II transcription	6	0.0352589	1.40624e-05	SRSF3, SRSF1, SRSF2, SRSF7, SRSF6, SNRPE	82	64	16792	19.1982	0.00615441	0.00205569	0.0198779
GOTERM_CC_DIRECT	GO:0005654~nucleoplasm	29	0.170418	1.7596e-05	SRSF1, TRA2B, NFS1, SNRPD2, PDCD4, YBX1, RPA3, FUBP1, PRMT1, DDX47, MCM7, PRMT5, PQBP1, SNRNP70, APEX1, DDX5, MCM3, HMGA1, MCM5, SF3A3, RPS7, SRSF3, EPB41L2, SRSF2, HNRNPH3, SRSF7, SRSF6, GLYR1, SNRPE	83	2784	18224	2.28715	0.00282897	0.00094388	0.0212675
GOTERM_CC_DIRECT	GO:0034709~methylosome	4	0.0235059	1.87599e-05	PRMT1, PRMT5, SNRPD2, SNRPE	83	12	18224	73.1888	0.00301581	0.000754807	0.0226741
GOTERM_CC_DIRECT	GO:0005743~mitochondrial inner membrane	11	0.0646412	2.80713e-05	SDHA, TUFM, CYB5R3, ACAA2, MRPL23, SHMT2, MRPS34, MRPL15, SAMM50, MRPL14, TIMM10	83	441	18224	5.47671	0.00450935	0.000903501	0.0339266
GOTERM_MF_DIRECT	GO:0000166~nucleotide binding	10	0.0587648	4.28622e-05	SRSF3, SRSF1, SRSF2, MRPL23, HNRNPH3, SRSF7, SRSF6, TRA2B, TRA2A, SNRNP70	82	348	16881	5.91569	0.00853599	0.00285346	0.0537101
GOTERM_MF_DIRECT	GO:0003723~RNA binding	12	0.0705177	5.8157e-05	SRSF3, FUBP1, SRSF1, MRPL23, HNRNPH3, SRSF6, SNRNP70, SNRPE, PDCD4, YBX1, RPS7, SF3A3	82	547	16881	4.51625	0.0115644	0.00290371	0.0728694
GOTERM_CC_DIRECT	GO:0005681~spliceosomal complex	6	0.0352589	6.54034e-05	SRSF2, HNRNPH3, SNRPD2, SNRNP70, SNRPE, SF3A3	83	94	18224	14.0149	0.010475	0.00175351	0.0790292
GOTERM_BP_DIRECT	GO:0031124~mRNA 3'-end processing	5	0.0293824	9.77403e-05	SRSF3, SRSF1, SRSF2, SRSF7, SRSF6	82	50	16792	20.478	0.0420025	0.0106702	0.138085
GOTERM_MF_DIRECT	GO:0005515~protein binding	60	0.352589	0.000102177	SRSF1, FOXK1, SNRPD2, PDCD4, YBX1, FUBP1, PRMT1, MCM7, PRMT5, PQBP1, USP14, CUTA, ACAA2, CTSZ, OLA1, MCM3, PPP1CC, HMGA1, MCM5, RAB18, EDF1, FARSA, EIF5A2, SNRPE, TUFM, AHCY, SAMM50, TRA2B, TIMM10, NFS1, STARD10, ACP1, RPA3, DDX47, ISYNA1, MRPL15, POLE3, EIF3K, EIF3J, SNRNP70, APEX1, ETFB, SHMT2, LAMTOR1, DDX5, ISOC2, GAS7, RPS7, SF3A3, ANXA2, SRSF3, SDHA, ERP44, MRPL23, SRSF2, HNRNPH3, LRP1, SRS…	82	8785	16881	1.40603	0.0202291	0.00407896	0.127993
KEGG_PATHWAY	hsa03030:DNA replication	5	0.0293824	0.000111273	MCM7, POLE3, MCM3, MCM5, RPA3	50	36	6910	19.1944	0.00908339	0.00455205	0.118811
GOTERM_BP_DIRECT	GO:0006406~mRNA export from nucleus	6	0.0352589	0.000121269	SRSF3, SRSF1, ENY2, SRSF2, SRSF7, SRSF6	82	100	16792	12.2868	0.051848	0.0105916	0.171299
BIOCARTA	h_smPathway:Spliceosomal Assembly	4	0.0235059	0.00013858	SRSF2, SNRPD2, SNRNP70, SNRPE	14	14	1625	33.1633	0.00180004	0.00180004	0.0917127
GOTERM_BP_DIRECT	GO:0008380~RNA splicing	7	0.0411353	0.000149989	SRSF2, DDX47, HNRNPH3, SRSF7, SNRPD2, SNRNP70, SF3A3	82	166	16792	8.63532	0.0637288	0.010915	0.211828
GOTERM_CC_DIRECT	GO:0005739~mitochondrion	17	0.0999001	0.000251085	CYB5R3, TUFM, ACAA2, MRPS34, SHMT2, SAMM50, TIMM10, NFS1, IARS2, PPP1CC, SDHA, MRPL23, MRPL15, MRPL14, ABHD11, APEX1, ETFB	83	1331	18224	2.80438	0.0396234	0.00575903	0.303082
GOTERM_CC_DIRECT	GO:0042555~MCM complex	3	0.0176294	0.0007054	MCM7, MCM3, MCM5	83	9	18224	73.1888	0.107394	0.0141008	0.849342
GOTERM_BP_DIRECT	GO:0070125~mitochondrial translational elongation	5	0.0293824	0.000756251	TUFM, MRPL23, MRPS34, MRPL15, MRPL14	82	85	16792	12.0459	0.282598	0.0463377	1.0638
GOTERM_CC_DIRECT	GO:0071013~catalytic step 2 spliceosome	5	0.0293824	0.00078759	SRSF1, SNRPD2, DDX5, SNRPE, SF3A3	83	92	18224	11.9329	0.119136	0.0139958	0.947872
GOTERM_BP_DIRECT	GO:0000381~regulation of alternative mRNA splicing, via spliceosome	4	0.0235059	0.000807648	SRSF2, SRSF6, TRA2B, DDX5	82	38	16792	21.5558	0.298617	0.043369	1.13572
GOTERM_BP_DIRECT	GO:0000082~G1/S transition of mitotic cell cycle	5	0.0293824	0.00149197	MCM7, RANBP1, MCM3, MCM5, RPA3	82	102	16792	10.0383	0.480799	0.0702405	2.08862
GOTERM_CC_DIRECT	GO:0005730~nucleolus	12	0.0705177	0.00154305	MRPL23, EBNA1BP2, DDX47, LRP1, TRA2A, NFS1, OLA1, EDF1, DDX5, PPP1CC, APEX1, RPS7	83	857	18224	3.07444	0.220126	0.0245558	1.84933
GOTERM_BP_DIRECT	GO:0006397~mRNA processing	6	0.0352589	0.00173414	SRSF1, SRSF2, DDX47, SRSF7, SNRNP70, SF3A3	82	179	16792	6.86415	0.533244	0.0733644	2.42379
GOTERM_BP_DIRECT	GO:0000380~alternative mRNA splicing, via spliceosome	3	0.0176294	0.00201417	SRSF1, SRSF6, PQBP1	82	14	16792	43.8815	0.587332	0.0773125	2.81002
GOTERM_CC_DIRECT	GO:0000784~nuclear chromosome, telomeric region	5	0.0293824	0.0028145	MCM7, MCM3, PPP1CC, APEX1, MCM5	83	130	18224	8.44486	0.364773	0.0404129	3.34951
GOTERM_CC_DIRECT	GO:0005685~U1 snRNP	3	0.0176294	0.00325422	SNRPD2, SNRNP70, SNRPE	83	19	18224	34.6684	0.408317	0.0427896	3.86342
GOTERM_BP_DIRECT	GO:0048025~negative regulation of mRNA splicing, via spliceosome	3	0.0176294	0.0045475	SRSF7, SRSF6, TRA2B	82	21	16792	29.2544	0.864787	0.153582	6.24018
GOTERM_CC_DIRECT	GO:0071011~precatalytic spliceosome	3	0.0176294	0.00561027	SNRPD2, SNRNP70, SNRPE	83	25	18224	26.348	0.59578	0.0673046	6.57455
GOTERM_MF_DIRECT	GO:0003678~DNA helicase activity	3	0.0176294	0.0058609	MCM7, MCM3, MCM5	82	24	16881	25.7332	0.691375	0.177937	7.10277
GOTERM_CC_DIRECT	GO:0005689~U12-type spliceosomal complex	3	0.0176294	0.00606014	SNRPD2, SNRPE, YBX1	83	26	18224	25.3346	0.624182	0.0675163	7.08417
GOTERM_CC_DIRECT	GO:0043202~lysosomal lumen	4	0.0235059	0.00665283	SGSH, NAGLU, BCAN, MAN2B1	83	85	18224	10.3325	0.658595	0.0691393	7.7517
GOTERM_CC_DIRECT	GO:0005840~ribosome	5	0.0293824	0.00669375	MRPL23, MRPS34, MRPL14, APEX1, RPS7	83	166	18224	6.61344	0.660851	0.0653492	7.79762
GOTERM_BP_DIRECT	GO:0006260~DNA replication	5	0.0293824	0.00670153	MCM7, POLE3, MCM3, MCM5, RPA3	82	155	16792	6.60582	0.947758	0.203133	9.0679
GOTERM_BP_DIRECT	GO:0000387~spliceosomal snRNP assembly	3	0.0176294	0.00800882	PRMT5, SNRPD2, SNRPE	82	28	16792	21.9408	0.970696	0.222868	10.7452
GOTERM_BP_DIRECT	GO:0070126~mitochondrial translational termination	4	0.0235059	0.00830211	MRPL23, MRPS34, MRPL15, MRPL14	82	86	16792	9.52467	0.974263	0.216504	11.1175
GOTERM_CC_DIRECT	GO:0005634~nucleus	36	0.211553	0.00840034	SRSF1, AHCY, FOXK1, TRA2B, TRA2A, NFS1, PDCD4, YBX1, RPA3, FUBP1, EBNA1BP2, PRMT1, MCM7, POLE3, PRMT5, EIF3K, PQBP1, RANBP1, SNRNP70, APEX1, SHMT2, GGH, ISOC2, PPP1CC, DDX5, MCM3, HMGA1, MCM5, ANXA2, RPS7, EPB41L2, SRSF2, HNRNPH3, SRSF7, EDF1, SNRPE	83	5415	18224	1.45972	0.742868	0.0767841	9.69433
BIOCARTA	h_mcmPathway:CDK Regulation of DNA Replication	3	0.0176294	0.00841269	MCM7, MCM3, MCM5	14	18	1625	19.3452	0.104011	0.0534333	5.43974
KEGG_PATHWAY	hsa05168:Herpes simplex infection	6	0.0352589	0.00915946	SRSF3, SRSF1, SRSF2, SRSF7, SRSF6, PPP1CC	50	183	6910	4.53115	0.529771	0.222376	9.36256
GOTERM_MF_DIRECT	GO:0003697~single-stranded DNA binding	4	0.0235059	0.0101319	FUBP1, MCM7, YBX1, RPA3	82	93	16881	8.85445	0.869544	0.252454	11.9831
GOTERM_BP_DIRECT	GO:0006270~DNA replication initiation	3	0.0176294	0.010379	MCM7, MCM3, MCM5	82	32	16792	19.1982	0.989747	0.248933	13.7131
GOTERM_MF_DIRECT	GO:0008168~methyltransferase activity	4	0.0235059	0.0104303	SHMT2, PRMT1, PRMT5, EDF1	82	94	16881	8.76025	0.877178	0.230587	12.315
GOTERM_BP_DIRECT	GO:0006284~base-excision repair	3	0.0176294	0.012335	APEX1, HMGA1, RPA3	82	35	16792	17.5526	0.995698	0.274225	16.0931
GOTERM_CC_DIRECT	GO:0043231~intracellular membrane-bounded organelle	8	0.0470118	0.0127862	CTSZ, LAMTOR1, TRA2A, NFS1, MCM3, EIF5A2, ETFB, YBX1	83	558	18224	3.1479	0.874047	0.108725	14.4058
GOTERM_MF_DIRECT	GO:0051287~NAD binding	3	0.0176294	0.0142955	CYB5R3, AHCY, GLYR1	82	38	16881	16.2526	0.94385	0.27383	16.5124
KEGG_PATHWAY	hsa01130:Biosynthesis of antibiotics	6	0.0352589	0.0165279	SDHA, ACAA2, SHMT2, GALM, ISYNA1, UAP1L1	50	212	6910	3.91132	0.745031	0.289405	16.3096
GOTERM_CC_DIRECT	GO:0005764~lysosome	5	0.0293824	0.0189844	SGSH, NAGLU, CTSZ, LAMTOR1, GGH	83	226	18224	4.85766	0.95431	0.149911	20.6804
GOTERM_MF_DIRECT	GO:0044020~histone methyltransferase activity (H4-R3 specific)	2	0.011753	0.0190572	PRMT1, PRMT5	82	4	16881	102.933	0.978682	0.319428	21.429
GOTERM_BP_DIRECT	GO:0018216~peptidyl-arginine methylation	2	0.011753	0.0191574	PRMT1, PRMT5	82	4	16792	102.39	0.999795	0.376098	23.9252
GOTERM_CC_DIRECT	GO:0005762~mitochondrial large ribosomal subunit	3	0.0176294	0.0197343	MRPL23, MRPL15, MRPL14	83	48	18224	13.7229	0.959603	0.148239	21.4102
GOTERM_BP_DIRECT	GO:1903507~negative regulation of nucleic acid-templated transcription	3	0.0176294	0.0215924	SRSF2, PRMT5, APEX1	82	47	16792	13.0711	0.999931	0.39611	26.5519
GOTERM_MF_DIRECT	GO:0003735~structural constituent of ribosome	5	0.0293824	0.0220488	MRPL23, MRPS34, MRPL15, MRPL14, RPS7	82	222	16881	4.63662	0.988427	0.333272	24.3801
GOTERM_CC_DIRECT	GO:0030529~intracellular ribonucleoprotein complex	4	0.0235059	0.023469	HNRNPH3, DDX5, YBX1, RPS7	83	136	18224	6.45783	0.97815	0.16646	24.954
GOTERM_MF_DIRECT	GO:0043022~ribosome binding	3	0.0176294	0.02491	EIF3K, OLA1, EIF5A2	82	51	16881	12.1098	0.993559	0.343232	27.1068
GOTERM_CC_DIRECT	GO:0034715~pICln-Sm protein complex	2	0.011753	0.0266991	SNRPD2, SNRPE	83	6	18224	73.1888	0.987183	0.179667	27.9002
GOTERM_CC_DIRECT	GO:0005737~cytoplasm	33	0.193924	0.0274772	SRSF1, CYB5R3, AHCY, NFS1, IARS2, ACP1, PDCD4, YBX1, ISYNA1, PRMT1, GALM, MCM7, PRMT5, EIF3K, PQBP1, RANBP1, SNRNP70, APEX1, USP14, SHMT2, OLA1, ISOC2, PPP1CC, GAS7, RPS7, SRSF3, EPB41L2, LRP1, SRSF7, DDT, EDF1, FARSA, GLYR1	83	5222	18224	1.38753	0.988731	0.177192	28.5938
GOTERM_BP_DIRECT	GO:0043985~histone H4-R3 methylation	2	0.011753	0.0285998	PRMT1, PRMT5	82	6	16792	68.2602	0.999997	0.471079	33.6485
GOTERM_MF_DIRECT	GO:0003713~transcription coactivator activity	5	0.0293824	0.0313975	ENY2, PQBP1, EDF1, DDX5, APEX1	82	248	16881	4.15052	0.998305	0.387854	32.9577
GOTERM_CC_DIRECT	GO:0005925~focal adhesion	6	0.0352589	0.0315379	EPB41L2, LRP1, TNC, PPP1CC, HMGA1, RPS7	83	391	18224	3.3693	0.994255	0.193438	32.1155
GOTERM_MF_DIRECT	GO:1990446~U1 snRNP binding	2	0.011753	0.0331142	SNRPD2, SNRNP70	82	7	16881	58.8188	0.998811	0.381878	34.4318
GOTERM_CC_DIRECT	GO:0016020~membrane	17	0.0999001	0.0346463	CYB5R3, TUFM, CUTA, TNC, OLA1, STARD10, DDX5, MCM3, MCM5, ANXA2, RPS7, SDHA, DDX47, MCM7, EIF3K, GNG2, FARSA	83	2200	18224	1.69665	0.996576	0.203142	34.7028
GOTERM_MF_DIRECT	GO:0016274~protein-arginine N-methyltransferase activity	2	0.011753	0.0423749	PRMT1, PRMT5	82	9	16881	45.748	0.999827	0.438598	41.8827
GOTERM_CC_DIRECT	GO:0031012~extracellular matrix	5	0.0293824	0.044534	COL18A1, TNC, DDX5, ANXA2, RPS7	83	296	18224	3.70889	0.999347	0.2458	42.3436
GOTERM_MF_DIRECT	GO:0003676~nucleic acid binding	10	0.0587648	0.0459487	SRSF3, SRSF1, SRSF2, DDX47, HNRNPH3, SRSF7, TRA2B, TRA2A, SNRNP70, DDX5	82	985	16881	2.09001	0.999918	0.444548	44.5435
GOTERM_BP_DIRECT	GO:0006268~DNA unwinding involved in DNA replication	2	0.011753	0.0472159	MCM7, HMGA1	82	10	16792	40.9561	1	0.636181	49.5281
GOTERM_BP_DIRECT	GO:0008152~metabolic process	4	0.0235059	0.0476325	SGSH, ACAA2, UAP1L1, ISOC2	82	168	16792	4.87573	1	0.62238	49.8392
GOTERM_CC_DIRECT	GO:0005687~U4 snRNP	2	0.011753	0.0484095	SNRPD2, SNRPE	83	11	18224	39.9211	0.999661	0.256127	45.1078
GOTERM_CC_DIRECT	GO:0005604~basement membrane	3	0.0176294	0.0493115	COL18A1, TNC, ANXA2	83	79	18224	8.33796	0.999709	0.252313	45.7335
GOTERM_BP_DIRECT	GO:0000096~sulfur amino acid metabolic process	2	0.011753	0.0518146	AHCY, NFS1	82	11	16792	37.2328	1	0.637788	52.8649
KEGG_PATHWAY	hsa04142:Lysosome	4	0.0235059	0.053908	SGSH, NAGLU, CTSZ, MAN2B1	50	121	6910	4.5686	0.98937	0.596998	44.6787
GOTERM_MF_DIRECT	GO:0003906~DNA-(apurinic or apyrimidinic site) lyase activity	2	0.011753	0.0561018	APEX1, HMGA1	82	12	16881	34.311	0.99999	0.493007	51.5032
GOTERM_CC_DIRECT	GO:0005829~cytosol	22	0.129282	0.0589531	AHCY, NFS1, GGH, SNRPD2, STARD10, UAP1L1, IARS2, PPP1CC, PDCD4, HMGA1, ANXA2, RPS7, ISYNA1, PRMT1, MCM7, RAB18, PRMT5, EIF3K, EIF3J, FARSA, SNRPE, EIF5A2	83	3315	18224	1.45715	0.999944	0.286331	52.0244
GOTERM_CC_DIRECT	GO:0033290~eukaryotic 48S preinitiation complex	2	0.011753	0.0654328	EIF3K, EIF3J	83	15	18224	29.2755	0.999981	0.304533	55.8686
GOTERM_CC_DIRECT	GO:0016282~eukaryotic 43S preinitiation complex	2	0.011753	0.0654328	EIF3K, EIF3J	83	15	18224	29.2755	0.999981	0.304533	55.8686
GOTERM_BP_DIRECT	GO:0014912~negative regulation of smooth muscle cell migration	2	0.011753	0.0654796	LRP1, APEX1	82	14	16792	29.2544	1	0.710252	61.6099
GOTERM_BP_DIRECT	GO:0048026~positive regulation of mRNA splicing, via spliceosome	2	0.011753	0.0699913	TRA2B, SNRNP70	82	15	16792	27.3041	1	0.720339	64.1485
KEGG_PATHWAY	hsa03010:Ribosome	4	0.0235059	0.0713728	MRPL23, MRPL15, MRPL14, RPS7	50	136	6910	4.06471	0.997693	0.636505	54.6639
GOTERM_CC_DIRECT	GO:0005852~eukaryotic translation initiation factor 3 complex	2	0.011753	0.0738313	EIF3K, EIF3J	83	17	18224	25.8313	0.999996	0.328566	60.4307
GOTERM_CC_DIRECT	GO:0030532~small nuclear ribonucleoprotein complex	2	0.011753	0.0738313	SNRPD2, SNRPE	83	17	18224	25.8313	0.999996	0.328566	60.4307
GOTERM_CC_DIRECT	GO:0005682~U5 snRNP	2	0.011753	0.0738313	SNRPD2, SNRPE	83	17	18224	25.8313	0.999996	0.328566	60.4307
GOTERM_CC_DIRECT	GO:0034719~SMN-Sm protein complex	2	0.011753	0.0738313	SNRPD2, SNRPE	83	17	18224	25.8313	0.999996	0.328566	60.4307
GOTERM_CC_DIRECT	GO:0042470~melanosome	3	0.0176294	0.0759227	AHCY, GGH, ANXA2	83	101	18224	6.52177	0.999997	0.327844	61.4973
GOTERM_MF_DIRECT	GO:0032403~protein complex binding	4	0.0235059	0.0766088	LRP1, PRMT5, PPP1CC, APEX1	82	206	16881	3.9974	1	0.587526	63.1747
GOTERM_BP_DIRECT	GO:0006376~mRNA splice site selection	2	0.011753	0.0789501	SRSF1, SRSF6	82	17	16792	24.0918	1	0.750578	68.7336
GOTERM_BP_DIRECT	GO:0051170~nuclear import	2	0.011753	0.0833975	SNRPD2, SNRPE	82	18	16792	22.7534	1	0.757288	70.8015
GOTERM_CC_DIRECT	GO:0005686~U2 snRNP	2	0.011753	0.0862895	SNRPD2, SNRPE	83	20	18224	21.9566	1	0.356137	66.4057
GOTERM_BP_DIRECT	GO:0045471~response to ethanol	3	0.0176294	0.0913341	TUFM, TNC, GGH	82	105	16792	5.85087	1	0.77724	74.1793
GOTERM_BP_DIRECT	GO:0022904~respiratory electron transport chain	2	0.011753	0.0922287	SDHA, ETFB	82	20	16792	20.478	1	0.768873	74.5363
GOTERM_MF_DIRECT	GO:0008327~methyl-CpG binding	2	0.011753	0.0961273	PRMT1, PRMT5	82	21	16881	19.6063	1	0.654879	71.8259
GOTERM_CC_DIRECT	GO:0046540~U4/U6 x U5 tri-snRNP complex	2	0.011753	0.098582	SNRPD2, SNRPE	83	23	18224	19.0927	1	0.388266	71.4793

## Sheet: node2_extracellular matrix
Category	Term	Count	%	PValue	Genes	List Total	Pop Hits	Pop Total	Fold Enrichment	Bonferroni	Benjamini	FDR
GOTERM_CC_DIRECT	GO:0070062~extracellular exosome	49	0.362319	5.41622e-18	CNDP2, CHMP4B, SNRPD3, PITPNB, CNP, PRDX3, GLB1, APOA4, OGN, ACOT7, FAM49B, ACTR1A, PCBP2, VPS4B, SERPINA1, RAB6A, ATP6V0D1, PDXK, APCS, HIST1H1B, ACO1, FLNB, PRELP, BGN, KRT15, COL1A2, TXNRD1, SNX12, VPS26A, GSTP1, CTSG, MYO5A, STX7, LUM, PFAS, LGALS3BP, TPI1, HIST1H4A, COL6A3, COL6A2, COL6A1, PARK7, FBL, GPI, ORM1, COL14A1, TXNDC17, SEC13, TRMT112	87	2811	18224	3.6514	1.06158e-15	1.06158e-15	6.76621e-15
GOTERM_CC_DIRECT	GO:0031012~extracellular matrix	18	0.133097	3.501e-14	APCS, LUM, DCN, FLNB, PRELP, OGN, LGALS3BP, BGN, COL14A1, HIST1H4A, COL6A3, COL6A2, COL1A2, COL6A1, CMA1, COL1A1, TPSAB1, CTSG	87	296	18224	12.7381	6.85452e-12	3.42726e-12	4.36873e-11
GOTERM_CC_DIRECT	GO:0005615~extracellular space	23	0.170068	1.87851e-07	APCS, LUM, DPYSL3, CNP, DCN, GLB1, PRELP, APOA4, OGN, GPI, ORM1, LGALS3BP, TPI1, COL14A1, COL6A3, COL1A2, COL6A2, CPA3, SERPINA1, COL1A1, TPSAB1, GSTP1, CTSG	87	1347	18224	3.57672	3.6818e-05	1.22728e-05	0.000234672
GOTERM_MF_DIRECT	GO:0044822~poly(A) RNA binding	21	0.15528	5.82845e-07	MYO5A, HSD17B10, SNRPA1, HIST1H1B, SNRPD3, ELAVL1, H1FX, DCN, FLNB, FBL, MRPL11, SLC25A11, COL14A1, ILF2, HIST1H4A, TIA1, HNRNPF, PCBP2, CPSF6, ARL6IP4, EWSR1	86	1129	16881	3.65111	0.000133463	0.000133463	0.000746709
GOTERM_CC_DIRECT	GO:0005788~endoplasmic reticulum lumen	9	0.0665484	3.44992e-06	APOA4, COL14A1, COL6A3, COL1A2, COL6A2, COL6A1, SERPINA1, COL1A1, RCN2	87	192	18224	9.81897	0.000675958	0.000169032	0.00430973
GOTERM_CC_DIRECT	GO:0005578~proteinaceous extracellular matrix	10	0.0739426	4.81599e-06	OGN, LGALS3BP, BGN, COL14A1, LUM, COL6A3, COL1A2, COL6A2, SERPINA1, PRELP	87	268	18224	7.81609	0.000943492	0.00018877	0.00601621
GOTERM_BP_DIRECT	GO:0030198~extracellular matrix organization	9	0.0665484	5.0862e-06	BGN, COL14A1, LUM, COL6A3, COL1A2, COL6A2, COL6A1, COL1A1, DCN	83	196	16792	9.28989	0.00331579	0.00331579	0.00759866
GOTERM_MF_DIRECT	GO:0005201~extracellular matrix structural constituent	6	0.0443656	2.17192e-05	BGN, COL14A1, LUM, COL1A2, COL1A1, PRELP	86	67	16881	17.5783	0.00496141	0.00248379	0.027822
GOTERM_BP_DIRECT	GO:0042340~keratan sulfate catabolic process	4	0.029577	2.39207e-05	OGN, LUM, GLB1, PRELP	83	12	16792	67.4378	0.015499	0.00777978	0.0357322
GOTERM_BP_DIRECT	GO:0070208~protein heterotrimerization	4	0.029577	3.92995e-05	COL1A2, COL6A2, COL6A1, COL1A1	83	14	16792	57.8038	0.0253366	0.00851788	0.0586985
KEGG_PATHWAY	hsa04974:Protein digestion and absorption	7	0.0517598	4.08597e-05	COL14A1, COL6A3, COL1A2, COL6A2, CPA3, COL6A1, COL1A1	52	88	6910	10.5704	0.00330423	0.00330423	0.043537
GOTERM_CC_DIRECT	GO:0005576~extracellular region	21	0.15528	4.6352e-05	APCS, LUM, DCN, PRELP, APOA4, OGN, ORM1, LGALS3BP, BGN, COL14A1, HIST1H4A, COL6A3, COL1A2, COL6A2, CPA3, COL6A1, CMA1, SERPINA1, COL1A1, TPSAB1, CTSG	87	1610	18224	2.73223	0.00904405	0.00151305	0.0578898
GOTERM_CC_DIRECT	GO:0043202~lysosomal lumen	6	0.0443656	5.07408e-05	OGN, BGN, LUM, DCN, GLB1, PRELP	87	85	18224	14.7862	0.00989615	0.00141977	0.0633694
GOTERM_CC_DIRECT	GO:0005589~collagen type VI trimer	3	0.0221828	6.58322e-05	COL6A3, COL6A1, DCN	87	3	18224	209.471	0.0128206	0.00161164	0.0822097
GOTERM_CC_DIRECT	GO:0005581~collagen trimer	6	0.0443656	7.41313e-05	COL14A1, COL6A3, COL1A2, COL6A2, COL6A1, COL1A1	87	92	18224	13.6612	0.0144252	0.00161317	0.092569
GOTERM_BP_DIRECT	GO:0030574~collagen catabolic process	5	0.0369713	0.000268577	COL6A3, COL1A2, COL6A2, COL6A1, COL1A1	83	64	16792	15.8057	0.160883	0.0429036	0.400512
GOTERM_CC_DIRECT	GO:0031982~vesicle	6	0.0443656	0.000349248	MYO5A, ARHGEF2, STX7, CHMP4B, VPS26A, GSTP1	87	128	18224	9.81897	0.0661734	0.00682307	0.435423
GOTERM_BP_DIRECT	GO:0098869~cellular oxidant detoxification	5	0.0369713	0.000379072	TXNDC17, TXNRD1, PRDX3, PARK7, GSTP1	83	70	16792	14.4509	0.219313	0.0483103	0.564851
GOTERM_CC_DIRECT	GO:0005829~cytosol	30	0.221828	0.000407074	MYO5A, CHMP4B, CNDP2, SNRPD3, PRDX3, PFAS, APOA4, ACOT7, TPI1, ACTR1A, PCBP2, VPS4B, RAB6A, ARHGEF2, PDXK, CMAS, ACO1, ELAVL1, DPYSL3, FLNB, PARK7, GPI, TXNDC17, UBA3, SEC13, TXNRD1, VPS26A, GUK1, TRMT112, GSTP1	87	3315	18224	1.89567	0.0767015	0.00722854	0.507349
GOTERM_CC_DIRECT	GO:0005769~early endosome	7	0.0517598	0.000750455	APOA4, MYO5A, STX7, PRDX3, SNX12, ATP6V0D1, VPS26A	87	229	18224	6.40305	0.136831	0.0121872	0.933474
GOTERM_BP_DIRECT	GO:0030199~collagen fibril organization	4	0.029577	0.000903586	COL14A1, LUM, COL1A2, COL1A1	83	39	16792	20.7501	0.445844	0.0936999	1.34151
GOTERM_CC_DIRECT	GO:0005796~Golgi lumen	5	0.0369713	0.00110367	OGN, BGN, LUM, DCN, PRELP	87	96	18224	10.91	0.194619	0.0165113	1.37005
GOTERM_BP_DIRECT	GO:0002003~angiotensin maturation	3	0.0221828	0.00125911	CPA3, CMA1, CTSG	83	11	16792	55.1763	0.560764	0.110887	1.86473
GOTERM_BP_DIRECT	GO:0006094~gluconeogenesis	4	0.029577	0.00128668	GPD2, SLC25A11, GPI, TPI1	83	44	16792	18.3921	0.568609	0.0997589	1.90519
GOTERM_MF_DIRECT	GO:0042802~identical protein binding	12	0.0887311	0.00130301	CHMP4B, GLUD1, UBA3, VPS4B, COL1A2, SEC13, SERPINA1, COL1A1, PRDX3, FLNB, PARK7, EWSR1	86	749	16881	3.14484	0.258132	0.0947352	1.65656
GOTERM_MF_DIRECT	GO:0048407~platelet-derived growth factor binding	3	0.0221828	0.00133806	COL1A2, COL6A1, COL1A1	86	11	16881	53.5338	0.26407	0.0737907	1.70077
BIOCARTA	h_slrpPathway:Small Leucine-rich Proteoglycan (SLRP) molecules	3	0.0221828	0.00169404	BGN, LUM, DCN	19	6	1625	42.7632	0.0284118	0.0284118	1.22011
GOTERM_CC_DIRECT	GO:1903561~extracellular vesicle	4	0.029577	0.0016945	OGN, COL6A3, COL6A2, PRELP	87	50	18224	16.7577	0.282802	0.0234635	2.09636
GOTERM_MF_DIRECT	GO:0003723~RNA binding	10	0.0739426	0.00170353	ILF2, ACO1, HNRNPF, TIA1, PCBP2, CPSF6, ELAVL1, CNP, FBL, EWSR1	86	547	16881	3.5885	0.323241	0.075117	2.16065
GOTERM_CC_DIRECT	GO:0016020~membrane	21	0.15528	0.00271014	MYO5A, ERMP1, ME2, CMAS, ELAVL1, CNP, FBL, DHRS7, GPI, LGALS3BP, FAM49B, ILF2, HIST1H4A, HNRNPF, PCBP2, CPSF6, ILVBL, COL6A1, TOMM22, RAB6A, ATP6V0D1	87	2200	18224	1.9995	0.412517	0.0348392	3.33341
GOTERM_MF_DIRECT	GO:0005515~protein binding	58	0.428867	0.00351359	HP1BP3, CHMP4B, SNRPD3, PRDX3, GLB1, APOA4, OGN, ACOT7, FAM49B, TIA1, PCBP2, VPS4B, SERPINA1, RAB6A, NUP35, ATP6V0D1, SNRPA1, ARHGEF2, ACO1, FLNB, KRT15, COL1A2, CPSF6, TOMM22, TXNRD1, COL1A1, SNX12, VPS26A, CTSG, GSTP1, HSD17B10, STX7, GLUD1, LUM, DCN, MRPL11, TPI1, HIST1H4A, HNRNPF, COL6A2, ILVBL, ARL6IP4, EWSR1, GPS1, AK3, ELAVL1, DPYSL3, NOP10, PARK7, FBL, ORM1, ILF2, TXNDC17, UBA3, SEC13, TP…	86	8785	16881	1.29594	0.553372	0.125706	4.4092
KEGG_PATHWAY	hsa04512:ECM-receptor interaction	5	0.0369713	0.00373345	COL6A3, COL1A2, COL6A2, COL6A1, COL1A1	52	87	6910	7.63705	0.261383	0.140571	3.9079
GOTERM_CC_DIRECT	GO:0030529~intracellular ribonucleoprotein complex	5	0.0369713	0.00392824	SNRPA1, ILF2, HNRNPF, PCBP2, CPSF6	87	136	18224	7.70115	0.537658	0.0470718	4.79809
GOTERM_BP_DIRECT	GO:0022617~extracellular matrix disassembly	4	0.029577	0.00610684	CMA1, DCN, TPSAB1, CTSG	83	76	16792	10.6481	0.981684	0.358819	8.74548
GOTERM_BP_DIRECT	GO:0006997~nucleus organization	3	0.0221828	0.00709541	CHMP4B, PITPNB, VPS4B	83	26	16792	23.3438	0.990437	0.371854	10.0922
GOTERM_CC_DIRECT	GO:0042383~sarcolemma	4	0.029577	0.00758632	BGN, COL6A3, COL6A2, COL6A1	87	85	18224	9.85747	0.77521	0.0840553	9.07483
GOTERM_BP_DIRECT	GO:0018146~keratan sulfate biosynthetic process	3	0.0221828	0.00820063	OGN, LUM, PRELP	83	28	16792	21.6764	0.995379	0.386654	11.5758
GOTERM_CC_DIRECT	GO:0005739~mitochondrion	14	0.10352	0.00933346	HSD17B10, ME2, ACO1, GLUD1, AK3, PRDX3, PARK7, SLC25A11, ACOT7, PGAM5, TSTD1, TXNRD1, TOMM22, GSTP1	87	1331	18224	2.2033	0.840856	0.0970682	11.0544
KEGG_PATHWAY	hsa01200:Carbon metabolism	5	0.0369713	0.00938657	GPI, TPI1, ME2, ACO1, GLUD1	52	113	6910	5.87985	0.534155	0.2248	9.56223
GOTERM_CC_DIRECT	GO:0005584~collagen type I trimer	2	0.0147885	0.00941609	COL1A2, COL1A1	87	2	18224	209.471	0.843437	0.0929835	11.1471
GOTERM_CC_DIRECT	GO:0000786~nucleosome	4	0.029577	0.00998851	HIST1H4A, HP1BP3, HIST1H1B, H1FX	87	94	18224	8.91367	0.860207	0.0936952	11.7864
KEGG_PATHWAY	hsa04614:Renin-angiotensin system	3	0.0221828	0.0122391	CPA3, CMA1, CTSG	52	23	6910	17.3328	0.631194	0.220709	12.2994
GOTERM_BP_DIRECT	GO:0007409~axonogenesis	4	0.029577	0.0122394	OGN, LUM, CNP, PRELP	83	98	16792	8.25768	0.999678	0.488363	16.8055
GOTERM_MF_DIRECT	GO:0016740~transferase activity	4	0.029577	0.012577	ILF2, ILVBL, GSTP1, PFAS	86	96	16881	8.17878	0.944889	0.339037	14.9688
GOTERM_BP_DIRECT	GO:0006469~negative regulation of protein kinase activity	4	0.029577	0.0125782	BGN, DCN, PARK7, GSTP1	83	99	16792	8.17427	0.999743	0.470499	17.2308
GOTERM_BP_DIRECT	GO:0000302~response to reactive oxygen species	3	0.0221828	0.015529	TXNRD1, PRDX3, GSTP1	83	39	16792	15.5626	0.999964	0.518091	20.8502
GOTERM_BP_DIRECT	GO:0006953~acute-phase response	3	0.0221828	0.015529	ORM1, APCS, SERPINA1	83	39	16792	15.5626	0.999964	0.518091	20.8502
KEGG_PATHWAY	hsa04510:Focal adhesion	6	0.0443656	0.0173332	COL6A3, COL1A2, COL6A2, COL6A1, COL1A1, FLNB	52	206	6910	3.87043	0.757391	0.246677	17.0013
GOTERM_CC_DIRECT	GO:0005654~nucleoplasm	22	0.162674	0.0175599	GPS1, SNRPA1, PDXK, CMAS, CNDP2, SNRPD3, ELAVL1, CNP, NOP10, FBL, GPI, ACOT7, ILF2, HIST1H4A, TIA1, HNRNPF, PCBP2, SEC13, CPSF6, TXNRD1, NUP35, TRMT112	87	2784	18224	1.6553	0.968955	0.152402	19.8536
GOTERM_CC_DIRECT	GO:0005759~mitochondrial matrix	6	0.0443656	0.0192823	HSD17B10, ME2, GLUD1, AK3, PRDX3, PARK7	87	327	18224	3.84351	0.97799	0.159254	21.5914
KEGG_PATHWAY	hsa01130:Biosynthesis of antibiotics	6	0.0443656	0.019387	HSD17B10, GPI, TPI1, ACO1, AK3, PFAS	52	212	6910	3.76089	0.79521	0.232253	18.8315
GOTERM_BP_DIRECT	GO:0044267~cellular protein metabolic process	4	0.029577	0.0200427	APOA4, APCS, HIST1H4A, CTSG	83	118	16792	6.85808	0.999998	0.585793	26.1021
GOTERM_BP_DIRECT	GO:0006334~nucleosome assembly	4	0.029577	0.0204902	HIST1H4A, HP1BP3, HIST1H1B, H1FX	83	119	16792	6.80045	0.999999	0.570418	26.6046
GOTERM_BP_DIRECT	GO:0071230~cellular response to amino acid stimulus	3	0.0221828	0.0220932	COL1A2, COL6A1, COL1A1	83	47	16792	12.9136	1	0.576056	28.3788
GOTERM_BP_DIRECT	GO:0000398~mRNA splicing, via spliceosome	5	0.0369713	0.0233407	SNRPA1, HNRNPF, SNRPD3, PCBP2, ELAVL1	83	222	16792	4.5566	1	0.575476	29.7318
GOTERM_BP_DIRECT	GO:0090611~ubiquitin-independent protein catabolic process via the multivesicular body sorting pathway	2	0.0147885	0.0241819	CHMP4B, VPS4B	83	5	16792	80.9253	1	0.568854	30.6306
GOTERM_BP_DIRECT	GO:0006886~intracellular protein transport	5	0.0369713	0.0283822	ARHGEF2, STX7, SEC13, TOMM22, VPS26A	83	236	16792	4.2863	1	0.609405	34.9603
GOTERM_BP_DIRECT	GO:0019800~peptide cross-linking via chondroitin 4-sulfate glycosaminoglycan	2	0.0147885	0.0289485	BGN, DCN	83	6	16792	67.4378	1	0.598861	35.5244
GOTERM_BP_DIRECT	GO:0050792~regulation of viral process	2	0.0147885	0.0289485	CHMP4B, VPS4B	83	6	16792	67.4378	1	0.598861	35.5244
GOTERM_BP_DIRECT	GO:0019563~glycerol catabolic process	2	0.0147885	0.0289485	GPD2, TPI1	83	6	16792	67.4378	1	0.598861	35.5244
GOTERM_BP_DIRECT	GO:0060548~negative regulation of cell death	3	0.0221828	0.0296006	CHMP4B, VPS4B, PARK7	83	55	16792	11.0353	1	0.590109	36.1682
GOTERM_MF_DIRECT	GO:0030620~U2 snRNA binding	2	0.0147885	0.0298381	SNRPA1, SNRPD3	86	6	16881	65.4302	0.999029	0.579839	32.1649
GOTERM_MF_DIRECT	GO:0000166~nucleotide binding	6	0.0443656	0.0310916	HNRNPF, TIA1, CPSF6, ELAVL1, NUP35, EWSR1	86	348	16881	3.38432	0.999278	0.552316	33.2792
GOTERM_CC_DIRECT	GO:0072562~blood microparticle	4	0.029577	0.0352254	APOA4, ORM1, LGALS3BP, APCS	87	152	18224	5.5124	0.999114	0.263316	36.1089
GOTERM_BP_DIRECT	GO:0006508~proteolysis	7	0.0517598	0.0354365	ERMP1, CNDP2, UBA3, CPA3, TPSAB1, PARK7, CTSG	83	500	16792	2.83239	1	0.640969	41.6691
GOTERM_MF_DIRECT	GO:0005518~collagen binding	3	0.0221828	0.0367342	COL14A1, LUM, DCN	86	60	16881	9.81453	0.99981	0.575589	38.0896
GOTERM_BP_DIRECT	GO:0050727~regulation of inflammatory response	3	0.0221828	0.0379707	CMA1, SHPK, PARK7	83	63	16792	9.63396	1	0.651196	43.9174
GOTERM_BP_DIRECT	GO:0002674~negative regulation of acute inflammatory response	2	0.0147885	0.0384129	APCS, GSTP1	83	8	16792	50.5783	1	0.640529	44.3012
GOTERM_BP_DIRECT	GO:0043589~skin morphogenesis	2	0.0147885	0.0431108	COL1A2, COL1A1	83	9	16792	44.9585	1	0.669377	48.2312
GOTERM_BP_DIRECT	GO:0032496~response to lipopolysaccharide	4	0.029577	0.0462749	CNP, PRDX3, DCN, CTSG	83	164	16792	4.93447	1	0.682059	50.7306
GOTERM_CC_DIRECT	GO:0030141~secretory granule	3	0.0221828	0.0477679	CPA3, COL1A1, CTSG	87	74	18224	8.49208	0.999932	0.329499	45.7444
GOTERM_CC_DIRECT	GO:0043231~intracellular membrane-bounded organelle	7	0.0517598	0.0483204	ME2, STX7, SEC13, CMA1, NUP35, VPS26A, GLB1	87	558	18224	2.62778	0.999939	0.321785	46.1363
GOTERM_BP_DIRECT	GO:0008152~metabolic process	4	0.029577	0.0490907	CNDP2, ACO1, GSTP1, GLB1	83	168	16792	4.81698	1	0.690848	52.8597
GOTERM_BP_DIRECT	GO:1902188~positive regulation of viral release from host cell	2	0.0147885	0.0524388	CHMP4B, VPS4B	83	11	16792	36.7842	1	0.702655	55.2795
GOTERM_CC_DIRECT	GO:0005737~cytoplasm	33	0.244011	0.053103	MYO5A, HSD17B10, CHMP4B, CNDP2, SNRPD3, GLUD1, CNP, SHPK, PRDX3, DCN, PFAS, GLB1, ACOT7, ACTR1A, HNRNPF, TIA1, PCBP2, VPS4B, EWSR1, GPS1, ARHGEF2, PDXK, ACO1, ELAVL1, DPYSL3, FLNB, PARK7, GPI, BGN, ILF2, TSTD1, CMA1, GSTP1	87	5222	18224	1.32374	0.999977	0.337235	49.4219
GOTERM_BP_DIRECT	GO:0030208~dermatan sulfate biosynthetic process	2	0.0147885	0.057069	BGN, DCN	83	12	16792	33.7189	1	0.7217	58.4355
GOTERM_BP_DIRECT	GO:0007596~blood coagulation	4	0.029577	0.0611685	AK3, COL1A2, SERPINA1, COL1A1	83	184	16792	4.39811	1	0.735411	61.055
GOTERM_BP_DIRECT	GO:1901673~regulation of mitotic spindle assembly	2	0.0147885	0.0662625	CHMP4B, VPS4B	83	14	16792	28.9019	1	0.753169	64.0954
GOTERM_BP_DIRECT	GO:0030207~chondroitin sulfate catabolic process	2	0.0147885	0.0662625	BGN, DCN	83	14	16792	28.9019	1	0.753169	64.0954
GOTERM_BP_DIRECT	GO:0055114~oxidation-reduction process	7	0.0517598	0.0692987	GPD2, HSD17B10, ME2, TXNDC17, GLUD1, TXNRD1, DHRS7	83	592	16792	2.39222	1	0.758553	65.8007
GOTERM_CC_DIRECT	GO:0071013~catalytic step 2 spliceosome	3	0.0221828	0.0701521	SNRPA1, HNRNPF, SNRPD3	87	92	18224	6.83058	0.999999	0.410215	59.6925
GOTERM_BP_DIRECT	GO:0031167~rRNA methylation	2	0.0147885	0.070826	TRMT112, FBL	83	15	16792	26.9751	1	0.756064	66.6296
GOTERM_BP_DIRECT	GO:0032355~response to estradiol	3	0.0221828	0.0730077	GPI, COL1A1, GSTP1	83	91	16792	6.66967	1	0.756928	67.7813
GOTERM_BP_DIRECT	GO:0007034~vacuolar transport	2	0.0147885	0.0753675	CHMP4B, ATP6V0D1	83	16	16792	25.2892	1	0.758611	68.9851
GOTERM_CC_DIRECT	GO:0030532~small nuclear ribonucleoprotein complex	2	0.0147885	0.0772982	SNRPA1, SNRPD3	87	17	18224	24.6437	1	0.430584	63.3959
GOTERM_MF_DIRECT	GO:0070034~telomerase RNA binding	2	0.0147885	0.077625	SNRPD3, NOP10	86	16	16881	24.5363	1	0.814032	64.4849
GOTERM_MF_DIRECT	GO:0017091~AU-rich element binding	2	0.0147885	0.0822738	TIA1, ELAVL1	86	17	16881	23.093	1	0.805714	66.7111
GOTERM_BP_DIRECT	GO:0000920~cell separation after cytokinesis	2	0.0147885	0.0843848	CHMP4B, VPS4B	83	18	16792	22.4793	1	0.788998	73.2094
GOTERM_BP_DIRECT	GO:0016310~phosphorylation	3	0.0221828	0.0858443	PDXK, AK3, SHPK	83	100	16792	6.0694	1	0.786124	73.8404
GOTERM_MF_DIRECT	GO:0005539~glycosaminoglycan binding	2	0.0147885	0.0868995	BGN, DCN	86	18	16881	21.8101	1	0.798386	68.7979
GOTERM_BP_DIRECT	GO:0010824~regulation of centrosome duplication	2	0.0147885	0.0888608	CHMP4B, VPS4B	83	19	16792	21.2961	1	0.789475	75.1008
GOTERM_BP_DIRECT	GO:0002576~platelet degranulation	3	0.0221828	0.0902652	ORM1, LGALS3BP, SERPINA1	83	103	16792	5.89262	1	0.786556	75.6681
GOTERM_CC_DIRECT	GO:0005686~U2 snRNP	2	0.0147885	0.0903123	SNRPA1, SNRPD3	87	20	18224	20.9471	1	0.472565	69.3477
GOTERM_CC_DIRECT	GO:0005768~endosome	4	0.029577	0.0904306	STX7, CHMP4B, VPS4B, VPS26A	87	225	18224	3.72393	1	0.461655	69.3975
GOTERM_BP_DIRECT	GO:0001649~osteoblast differentiation	3	0.0221828	0.0917537	COL6A1, COL1A1, FBL	83	104	16792	5.83596	1	0.784068	76.2562
GOTERM_BP_DIRECT	GO:0006541~glutamine metabolic process	2	0.0147885	0.0933152	GLUD1, PFAS	83	20	16792	20.2313	1	0.781954	76.8588
GOTERM_BP_DIRECT	GO:0042744~hydrogen peroxide catabolic process	2	0.0147885	0.0933152	APOA4, PRDX3	83	20	16792	20.2313	1	0.781954	76.8588
GOTERM_CC_DIRECT	GO:0005697~telomerase holoenzyme complex	2	0.0147885	0.0946099	SNRPD3, NOP10	87	21	18224	19.9496	1	0.466554	71.1084

## Sheet: node3_melanosome
Category	Term	Count	%	PValue	Genes	List Total	Pop Hits	Pop Total	Fold Enrichment	Bonferroni	Benjamini	FDR
GOTERM_CC_DIRECT	GO:0042470~melanosome	8	0.100972	1.41892e-08	TFRC, PDIA3, ERP29, RAB5A, CTSB, CLTC, HSPA8, CALU	53	101	18224	27.2356	2.39798e-06	2.39798e-06	1.72934e-05
GOTERM_CC_DIRECT	GO:0070062~extracellular exosome	26	0.328159	3.04872e-08	PDIA3, CLTC, CMPK1, ANXA7, PACSIN2, ARPC2, KRT2, PCMT1, HBB, HSPA8, DARS, CKAP4, ERP29, LGALS7, ANXA1, HBA1, TMED9, GBE1, TFRC, UBA1, CPNE1, RAB5A, CA2, CTSB, CA1, MDH1	53	2811	18224	3.18039	5.15233e-06	2.57617e-06	3.71569e-05
GOTERM_CC_DIRECT	GO:0005829~cytosol	24	0.302916	1.29734e-05	DARS, ACOT1, QARS, HBA1, CLTC, CMPK1, TNKS1BP1, ANXA7, GBE1, FNTA, PACSIN2, UBA1, ARPC2, RAB5A, CPNE1, EIF3L, PCMT1, PRKAA1, CA2, CA1, HBB, HSPA8, MDH1, HBD	53	3315	18224	2.4894	0.00219012	0.000730575	0.0158105
GOTERM_CC_DIRECT	GO:0005925~focal adhesion	9	0.113593	1.37788e-05	CORO1C, LIMA1, PDIA3, PACSIN2, ARPC2, ANXA1, PDLIM1, CLTC, HSPA8	53	391	18224	7.91468	0.00232593	0.00058199	0.0167919
GOTERM_MF_DIRECT	GO:0044822~poly(A) RNA binding	14	0.176701	2.73076e-05	H1F0, PRPF4B, DARS, PDIA3, CKAP4, CLTC, NAP1L4, ANXA7, TFRC, UBA1, DHX15, EIF3L, GIGYF2, HSPA8	53	1129	16881	3.94963	0.0041966	0.0041966	0.0327533
GOTERM_MF_DIRECT	GO:0098641~cadherin binding involved in cell-cell adhesion	8	0.100972	2.83516e-05	TNKS1BP1, LIMA1, PACSIN2, ANXA1, PCMT1, PDLIM1, GIGYF2, HSPA8	53	290	16881	8.78647	0.00435669	0.00218072	0.0340053
GOTERM_CC_DIRECT	GO:0005913~cell-cell adherens junction	8	0.100972	3.4742e-05	TNKS1BP1, LIMA1, PACSIN2, ANXA1, PCMT1, PDLIM1, GIGYF2, HSPA8	53	323	18224	8.51639	0.00585429	0.00117361	0.0423342
GOTERM_BP_DIRECT	GO:0098609~cell-cell adhesion	7	0.0883504	0.000163711	TNKS1BP1, LIMA1, PACSIN2, PCMT1, PDLIM1, GIGYF2, HSPA8	52	271	16792	8.34119	0.0675224	0.0675224	0.230267
GOTERM_BP_DIRECT	GO:0015701~bicarbonate transport	4	0.0504859	0.000320168	HBA1, CA2, CA1, HBB	52	44	16792	29.3566	0.127798	0.0660822	0.449873
GOTERM_CC_DIRECT	GO:0005833~hemoglobin complex	3	0.0378644	0.000517498	HBA1, HBB, HBD	53	12	18224	85.9623	0.0837626	0.0144742	0.628888
GOTERM_MF_DIRECT	GO:0005515~protein binding	40	0.504859	0.000578364	LIMA1, PRPF4B, PDIA3, QARS, CLTC, NAP1L4, CALU, ANXA7, FNTA, ARPC2, TSC22D4, PACSIN2, TIMM9, DHX15, EIF3L, KRT2, PCMT1, PRKAA1, DDOST, HBB, HSPA8, HBD, H1F0, CTBP2, DARS, ANXA1, HBA1, TMED9, RIC8A, CORO1C, EPB41L3, TFRC, ATP2A2, UBA1, RAB5A, CPNE1, CTSB, CA2, CA1, MDH1	53	8785	16881	1.45024	0.0852403	0.0292613	0.691604
KEGG_PATHWAY	hsa04141:Protein processing in endoplasmic reticulum	6	0.0757289	0.000608378	STT3B, PDIA3, CKAP4, ERP29, DDOST, HSPA8	30	169	6910	8.17751	0.0451975	0.0451975	0.638345
GOTERM_MF_DIRECT	GO:0005344~oxygen transporter activity	3	0.0378644	0.000827092	HBA1, HBB, HBD	53	14	16881	68.252	0.11964	0.0313541	0.987681
GOTERM_CC_DIRECT	GO:0016020~membrane	16	0.201944	0.000915702	DARS, CKAP4, ERP29, HBA1, CLTC, CALU, STT3B, ANXA7, TFRC, ATP2A2, CPNE1, KRT2, EIF3L, GIGYF2, DDOST, HSPA8	53	2200	18224	2.50072	0.143435	0.021875	1.11033
GOTERM_CC_DIRECT	GO:0072562~blood microparticle	5	0.0631074	0.000922648	TFRC, HBA1, HBB, HSPA8, HBD	53	152	18224	11.3108	0.14444	0.019311	1.11871
GOTERM_CC_DIRECT	GO:0043209~myelin sheath	5	0.0631074	0.000922648	PDIA3, CA2, CLTC, HSPA8, MDH1	53	152	18224	11.3108	0.14444	0.019311	1.11871
GOTERM_BP_DIRECT	GO:0015671~oxygen transport	3	0.0378644	0.000925909	HBA1, HBB, HBD	52	15	16792	64.5846	0.326688	0.123526	1.29587
GOTERM_CC_DIRECT	GO:0005737~cytoplasm	26	0.328159	0.00231697	LIMA1, PDLIM1, QARS, NAP1L4, CMPK1, FNTA, TSC22D4, ARPC2, PACSIN2, DHX15, KRT2, PRKAA1, PCMT1, DARS, ANXA1, LGALS7, RIC8A, CORO1C, TNKS1BP1, EPB41L3, UBA1, CPNE1, RAB5A, CA2, CA1, MDH1	53	5222	18224	1.712	0.324311	0.0426231	2.78754
GOTERM_CC_DIRECT	GO:0015629~actin cytoskeleton	5	0.0631074	0.00344185	CORO1C, H1F0, LIMA1, ARPC2, RAB5A	53	218	18224	7.88645	0.441598	0.0566025	4.11499
GOTERM_MF_DIRECT	GO:0051287~NAD binding	3	0.0378644	0.00609484	CTBP2, NDUFV1, MDH1	53	38	16881	25.1455	0.609949	0.17163	7.07129
GOTERM_CC_DIRECT	GO:0005783~endoplasmic reticulum	8	0.100972	0.00877445	STT3B, PDIA3, ATP2A2, CKAP4, ERP29, TMED9, DDOST, CALU	53	828	18224	3.32221	0.774498	0.126636	10.1845
GOTERM_CC_DIRECT	GO:1903561~extracellular vesicle	3	0.0378644	0.00896289	TFRC, PCMT1, CLTC	53	50	18224	20.6309	0.781628	0.119087	10.3923
GOTERM_MF_DIRECT	GO:0019825~oxygen binding	3	0.0378644	0.0092081	HBA1, HBB, HBD	53	47	16881	20.3304	0.759399	0.211353	10.5036
GOTERM_MF_DIRECT	GO:0031720~haptoglobin binding	2	0.025243	0.00921327	HBA1, HBB	53	3	16881	212.34	0.759592	0.184237	10.5092
GOTERM_BP_DIRECT	GO:0006909~phagocytosis	3	0.0378644	0.00933126	CORO1C, RAB5A, ANXA1	52	48	16792	20.1827	0.981742	0.632411	12.3665
GOTERM_CC_DIRECT	GO:0031838~haptoglobin-hemoglobin complex	2	0.025243	0.0113657	HBA1, HBB	53	4	18224	171.925	0.855113	0.138086	13.0046
GOTERM_MF_DIRECT	GO:0005544~calcium-dependent phospholipid binding	3	0.0378644	0.0137807	ANXA7, ANXA1, CPNE1	53	58	16881	16.4746	0.88199	0.234421	15.3346
GOTERM_CC_DIRECT	GO:0097470~ribbon synapse	2	0.025243	0.0141873	CTBP2, ATP2A2	53	5	18224	137.54	0.910616	0.158431	15.9828
GOTERM_MF_DIRECT	GO:0003725~double-stranded RNA binding	3	0.0378644	0.0151672	TFRC, DHX15, CLTC	53	61	16881	15.6644	0.904977	0.230116	16.7514
GOTERM_BP_DIRECT	GO:0051291~protein heterooligomerization	3	0.0378644	0.0176331	PRKAA1, HBA1, HBB	52	67	16792	14.4592	0.999498	0.781136	22.1589
GOTERM_MF_DIRECT	GO:0004064~arylesterase activity	2	0.025243	0.0183433	CA2, CA1	53	6	16881	106.17	0.942219	0.248068	19.9156
GOTERM_CC_DIRECT	GO:0005856~cytoskeleton	5	0.0631074	0.0212482	TNKS1BP1, EPB41L3, PACSIN2, CKAP4, PDLIM1	53	371	18224	4.63408	0.973474	0.214925	23.0302
KEGG_PATHWAY	hsa04144:Endocytosis	5	0.0631074	0.0216278	TFRC, ARPC2, RAB5A, CLTC, HSPA8	30	258	6910	4.46382	0.810193	0.564331	20.5535
GOTERM_CC_DIRECT	GO:0019898~extrinsic component of membrane	3	0.0378644	0.0229322	EPB41L3, PACSIN2, ANXA1	53	82	18224	12.5798	0.980172	0.217328	24.6288
GOTERM_CC_DIRECT	GO:0005768~endosome	4	0.0504859	0.0263457	TFRC, ARPC2, RAB5A, ANXA1	53	225	18224	6.11287	0.989025	0.233115	27.776
GOTERM_MF_DIRECT	GO:0004579~dolichyl-diphosphooligosaccharide-protein glycotransferase activity	2	0.025243	0.0273907	STT3B, DDOST	53	9	16881	70.7799	0.986116	0.322144	28.3347
GOTERM_CC_DIRECT	GO:0008250~oligosaccharyltransferase complex	2	0.025243	0.0281771	STT3B, DDOST	53	10	18224	68.7698	0.992016	0.23536	29.4144
BIOCARTA	h_eea1Pathway:The role of FYVE-finger proteins in vesicle transport	2	0.025243	0.0340187	TFRC, RAB5A	9	7	1625	51.5873	0.425222	0.425222	21.7908
GOTERM_BP_DIRECT	GO:0050709~negative regulation of protein secretion	2	0.025243	0.0387851	ERP29, ANXA1	52	13	16792	49.6805	1	0.940105	42.7069
GOTERM_BP_DIRECT	GO:0045780~positive regulation of bone resorption	2	0.025243	0.0387851	TFRC, CA2	52	13	16792	49.6805	1	0.940105	42.7069
KEGG_PATHWAY	hsa04612:Antigen processing and presentation	3	0.0378644	0.0400267	PDIA3, CTSB, HSPA8	30	76	6910	9.09211	0.955157	0.644724	34.9401
GOTERM_MF_DIRECT	GO:0004089~carbonate dehydratase activity	2	0.025243	0.0422884	CA2, CA1	53	14	16881	45.5013	0.998711	0.425647	40.4486
GOTERM_CC_DIRECT	GO:0071682~endocytic vesicle lumen	2	0.025243	0.044708	HBA1, HBB	53	16	18224	42.9811	0.99956	0.334242	42.7328
GOTERM_MF_DIRECT	GO:0005200~structural constituent of cytoskeleton	3	0.0378644	0.0451758	EPB41L3, ARPC2, KRT2	53	110	16881	8.68662	0.999191	0.421678	42.5671
GOTERM_MF_DIRECT	GO:0047617~acyl-CoA hydrolase activity	2	0.025243	0.045241	ACOT9, ACOT1	53	15	16881	42.4679	0.999199	0.39906	42.6141
GOTERM_MF_DIRECT	GO:0016616~oxidoreductase activity, acting on the CH-OH group of donors, NAD or NADP as acceptor	2	0.025243	0.0511194	CTBP2, MDH1	53	17	16881	37.4717	0.999691	0.416503	46.712
GOTERM_BP_DIRECT	GO:0042744~hydrogen peroxide catabolic process	2	0.025243	0.0590546	HBA1, HBB	52	20	16792	32.2923	1	0.975598	57.5604
BIOCARTA	h_ahspPathway:Hemoglobin's Chaperone	2	0.025243	0.0623671	HBA1, HBB	9	13	1625	27.7778	0.643117	0.402603	36.7012
GOTERM_MF_DIRECT	GO:0051015~actin filament binding	3	0.0378644	0.062448	CORO1C, LIMA1, ARPC2	53	132	16881	7.23885	0.999951	0.462405	53.8623
GOTERM_BP_DIRECT	GO:0006637~acyl-CoA metabolic process	2	0.025243	0.0647685	ACOT9, ACOT1	52	22	16792	29.3566	1	0.971958	61.0485
GOTERM_BP_DIRECT	GO:0010629~negative regulation of gene expression	3	0.0378644	0.0650102	ANXA7, ERP29, CPNE1	52	137	16792	7.07131	1	0.958795	61.19
GOTERM_MF_DIRECT	GO:0003756~protein disulfide isomerase activity	2	0.025243	0.0656605	PDIA3, ERP29	53	22	16881	28.9554	0.999971	0.459485	55.7234
GOTERM_MF_DIRECT	GO:0004601~peroxidase activity	2	0.025243	0.0656605	HBA1, HBB	53	22	16881	28.9554	0.999971	0.459485	55.7234
GOTERM_MF_DIRECT	GO:0020037~heme binding	3	0.0378644	0.066644	HBA1, HBB, HBD	53	137	16881	6.97466	0.999976	0.445708	56.2793
GOTERM_BP_DIRECT	GO:0008360~regulation of cell shape	3	0.0378644	0.0675149	ANXA7, EPB41L3, ANXA1	52	140	16792	6.91978	1	0.949451	62.6285
KEGG_PATHWAY	hsa00910:Nitrogen metabolism	2	0.025243	0.0690774	CA2, CA1	30	17	6910	27.098	0.995661	0.74334	52.9155
GOTERM_MF_DIRECT	GO:0042803~protein homodimerization activity	6	0.0757289	0.0731842	CTBP2, TFRC, ERP29, TIMM9, ANXA1, CPNE1	53	730	16881	2.61789	0.999992	0.459901	59.816
GOTERM_CC_DIRECT	GO:0043231~intracellular membrane-bounded organelle	5	0.0631074	0.074446	TFRC, PACSIN2, CTSB, CLTC, DDOST	53	558	18224	3.08108	0.999998	0.47989	61.0493
GOTERM_MF_DIRECT	GO:0005506~iron ion binding	3	0.0378644	0.0806711	HBA1, HBB, HBD	53	153	16881	6.24528	0.999998	0.47673	63.5417
GOTERM_CC_DIRECT	GO:0005739~mitochondrion	8	0.100972	0.0825445	ACOT9, UBA1, TIMM9, COX6B1, QARS, CTSB, CLTC, MDH1	53	1331	18224	2.06671	1	0.500082	65.0056
GOTERM_BP_DIRECT	GO:0010942~positive regulation of cell death	2	0.025243	0.0845005	HBA1, HBB	52	29	16792	22.2706	1	0.967518	71.1515
GOTERM_MF_DIRECT	GO:0005524~ATP binding	9	0.113593	0.0854371	PRPF4B, DARS, ATP2A2, UBA1, DHX15, PRKAA1, QARS, CMPK1, HSPA8	53	1495	16881	1.91745	0.999999	0.480523	65.7455
GOTERM_CC_DIRECT	GO:0005615~extracellular space	8	0.100972	0.0867141	TFRC, ANXA1, LGALS7, KRT2, CA2, CTSB, HSPA8, MDH1	53	1347	18224	2.04216	1	0.501818	66.8955
GOTERM_BP_DIRECT	GO:0006730~one-carbon metabolic process	2	0.025243	0.0872858	CA2, CA1	52	30	16792	21.5282	1	0.961222	72.363
GOTERM_BP_DIRECT	GO:0030100~regulation of endocytosis	2	0.025243	0.0900628	PACSIN2, RAB5A	52	31	16792	20.8337	1	0.954951	73.5238
KEGG_PATHWAY	hsa04964:Proximal tubule bicarbonate reclamation	2	0.025243	0.0923392	CA2, MDH1	30	23	6910	20.029	0.999366	0.770682	63.9231
GOTERM_CC_DIRECT	GO:0016323~basolateral plasma membrane	3	0.0378644	0.0933924	TFRC, ANXA1, CA2	53	180	18224	5.73082	1	0.513453	69.728
GOTERM_CC_DIRECT	GO:0005789~endoplasmic reticulum membrane	6	0.0757289	0.0982821	ANXA7, ATP2A2, CKAP4, TMED9, DDOST, CALU	53	862	18224	2.39338	1	0.51736	71.6589

## Sheet: node4_adhesion
Category	Term	Count	%	PValue	Genes	List Total	Pop Hits	Pop Total	Fold Enrichment	Bonferroni	Benjamini	FDR
GOTERM_CC_DIRECT	GO:0070062~extracellular exosome	158	0.42544	1.32894e-71	S100A4, HIST2H2AA3, ALAD, S100A6, LDHA, PGD, PPCS, CCT2, PNP, RAB1A, IQGAP1, FAH, H2AFV, DDAH2, RAB27A, FTL, TWF2, SCAMP2, HLA-A, QDPR, ACTN1, KRT10, PPP1CB, PSMA2, MAPK1, ARPC1B, KRT17, SERPINF1, KRT16, VAMP8, PSMA5, SERBP1, PSMA4, KRT14, PGM1, CSTB, PDCD6IP, ARL8B, RAB10, HLA-DRA, MVP, MPST, ALDOA, SRI, TPPP3, RAB7A, HLA-DRB1, GRB2, ARPC4, ATP6V1B2, ARPC5, TAGLN2, CAPZB, FTH1, PFN1, PSMB4, EIF3…	236	2811	18224	4.34038	4.45194e-69	4.45194e-69	1.80572e-68
GOTERM_CC_DIRECT	GO:0005829~cytosol	121	0.325812	1.28261e-30	ALAD, S100A6, LDHA, PGD, PPCS, CCT2, PNP, IQGAP1, RAB1A, FAH, AIP, SERPINE2, EIF1AX, DDAH2, FTL, MECP2, QDPR, ACTN1, VTI1B, PPP1CB, PSMA2, ARPC1B, MAPK1, SEC61B, PSMA5, VAMP8, PSMA4, KRT14, PGM1, HARS, VAMP3, PDCD6IP, MPST, ALDOA, SRI, RAB7A, SNX6, GRB2, SNX1, ARPC4, ATP6V1B2, ARPC5, CAPZB, FTH1, PFN1, PSMB4, EIF3B, ARPC3, PSMB1, EIF3E, PSMB2, IDH1, FSCN1, MYL12A, S100A13, PPA1, CCT7, APEH, CORO1…	236	3315	18224	2.8186	4.29674e-28	2.14837e-28	1.74277e-27
GOTERM_CC_DIRECT	GO:0005737~cytoplasm	132	0.355431	1.55856e-18	S100A6, LDHA, ZC3HAV1, POSTN, CCT2, UBQLN1, PNP, IQGAP1, AIP, DDAH2, FTL, TWF1, TWF2, QDPR, ACTN1, VTI1B, KRT10, PSMA2, ADRM1, MAPK1, KRT17, VAMP8, PSMA5, SERBP1, PSMA4, KRT14, PGM1, HARS, CSTB, PDCD6IP, ARL8B, MVP, SRI, TPPP3, SNX6, GRB2, SNX1, ARPC5, CAPZB, FTH1, DAZAP1, PFN1, PSMB4, EIF3B, ARPC3, PSMB1, EIF3E, PSMB2, CACYBP, IDH1, LGALS3, FSCN1, UBE2L3, HNRNPA1, S100A13, PPA1, CCT7, APEH, CORO…	236	5222	18224	1.95195	5.22117e-16	1.74039e-16	2.11772e-15
GOTERM_BP_DIRECT	GO:0098609~cell-cell adhesion	27	0.0727018	7.41771e-15	ALDOA, LDHA, YWHAZ, ZC3HAV1, SNX1, TAGLN2, CAPZB, IQGAP1, RAB1A, PKM, PFN1, CTTN, EIF3E, RAB11B, IDH1, EHD4, ENO1, TWF1, TWF2, FSCN1, SLC3A2, CORO1B, PRDX6, SERBP1, CCT8, PTPN1, RAB10	233	271	16792	7.18027	1.04511e-11	1.04511e-11	1.22569e-11
GOTERM_CC_DIRECT	GO:0043209~myelin sheath	21	0.0565459	7.65455e-15	GDI1, GDI2, TCP1, ACO2, FSCN1, CCT2, ATP6V1B2, DPYSL2, SOD1, SOD2, VDAC1, PKM, CDC42, ATP6V1A, YWHAG, CCT5, ENO2, RAP1A, WDR1, PDCD6IP, MSN	236	152	18224	10.6686	2.56628e-12	6.41598e-13	1.04139e-11
GOTERM_MF_DIRECT	GO:0098641~cadherin binding involved in cell-cell adhesion	27	0.0727018	3.64404e-14	ALDOA, LDHA, YWHAZ, ZC3HAV1, SNX1, TAGLN2, CAPZB, IQGAP1, RAB1A, PKM, PFN1, CTTN, EIF3E, RAB11B, IDH1, EHD4, ENO1, TWF1, TWF2, FSCN1, SLC3A2, CORO1B, PRDX6, SERBP1, CCT8, PTPN1, RAB10	234	290	16881	6.71658	1.54401e-11	1.54401e-11	5.12257e-11
GOTERM_CC_DIRECT	GO:0005913~cell-cell adherens junction	27	0.0727018	9.94938e-14	ALDOA, LDHA, YWHAZ, ZC3HAV1, SNX1, TAGLN2, CAPZB, IQGAP1, RAB1A, PKM, PFN1, CTTN, EIF3E, RAB11B, IDH1, EHD4, ENO1, TWF1, TWF2, FSCN1, SLC3A2, CORO1B, PRDX6, SERBP1, CCT8, PTPN1, RAB10	236	323	18224	6.45495	3.33245e-11	6.66489e-12	1.3517e-10
GOTERM_CC_DIRECT	GO:0000502~proteasome complex	14	0.0376972	5.90858e-13	UBQLN1, PSMA2, ADRM1, PSMB4, PSMC6, PSMD14, PSMB1, PSMA5, PSMA4, PSMC2, PSMC1, PSMB2, PSME3, PSMD7	236	60	18224	18.0181	1.97938e-10	3.29897e-11	8.02847e-10
GOTERM_MF_DIRECT	GO:0005515~protein binding	175	0.471215	7.95588e-13	S100A4, LDHA, S100A6, ZC3HAV1, CCT2, POSTN, UBQLN1, RAB1A, IQGAP1, AIP, FAH, SERPINE2, EIF1AX, DDX21, DDAH2, S100A1, RAB27A, FTL, TWF2, DDRGK1, SCAMP2, HLA-A, MECP2, VTI1B, ACTN1, PPP1CB, PSMA2, ADRM1, MAPK1, SEC61B, KRT17, SERPINF1, KRT16, VAMP8, PSMA5, SERBP1, PSMA4, KRT14, PGM1, VAMP3, PDCD6IP, ARL8B, RAB10, XRN2, MVP, ALDOA, SRI, RAB7A, SNX6, GRB2, CHCHD2, SNX1, ARPC4, ATP6V1B2, ARPC5, TAGLN2…	234	8785	16881	1.43707	3.37328e-10	1.68664e-10	1.11909e-09
GOTERM_BP_DIRECT	GO:0060071~Wnt signaling pathway, planar cell polarity pathway	16	0.0430826	2.07006e-12	PSMA2, CDC42, PFN1, PSMB4, PSMC6, PSMD14, PSMB1, AP2A1, PSMA5, PSMA4, PSMC2, PSMC1, PSMB2, RHOA, PSME3, PSMD7	233	92	16792	12.5337	2.90837e-09	1.45418e-09	3.41217e-09
GOTERM_CC_DIRECT	GO:0016020~membrane	69	0.185794	2.40327e-12	LDHA, CYC1, NAP1L1, AIP, ACTR3, ACTR2, CDC42, DDX21, PSMD7, FTL, KHDRBS1, PFKL, HLA-A, SLC3A2, KRT10, CDC5L, ATP6V1D, EML4, SERPINB9, ADRM1, SEC61B, PRDX6, VAMP8, SERBP1, CFL1, TOM1, SERPINB1, VCAN, PSME3, ARL8B, PDCD6IP, XRN2, MVP, ALDOA, SRI, KRT6A, HLA-DRB1, ADPGK, PPM1A, SNX1, CAPZB, PRPF19, PFN1, KRT5, ARPC3, EIF3E, PSMB2, KRT1, SEC22B, ACSL3, ENO1, EHD4, GDI2, LGALS3, ALYREF, DPYSL2, OCIAD1…	236	2200	18224	2.42191	8.05105e-10	1.15015e-10	3.26553e-09
GOTERM_CC_DIRECT	GO:0005925~focal adhesion	27	0.0727018	7.97155e-12	YWHAZ, ARPC5, IQGAP1, ACTR3, PFN1, ACTR2, CDC42, CTTN, ARPC3, GSN, PPP1R12A, TGM2, RHOA, MSN, SNAP23, CAP1, TWF1, GDI2, ACTN1, PPP1CB, CORO1B, ARPC1B, MAPK1, YWHAG, CFL1, PDCD6IP, RAB10	236	391	18224	5.33235	2.67046e-09	3.33807e-10	1.08315e-08
GOTERM_BP_DIRECT	GO:0002479~antigen processing and presentation of exogenous peptide antigen via MHC class I, TAP-dependent	13	0.0350046	5.21663e-11	HLA-A, PSMA2, PSMB4, PSMC6, PSMD14, PSMB1, PSMA5, PSMA4, PSMC2, PSMC1, PSMB2, PSME3, PSMD7	233	63	16792	14.8713	7.32938e-08	2.44313e-08	8.59903e-08
GOTERM_BP_DIRECT	GO:0006521~regulation of cellular amino acid metabolic process	12	0.0323119	8.0929e-11	PSMA2, PSMB4, PSMD14, PSMC6, PSMB1, PSMA5, PSMC2, PSMA4, PSMC1, PSMB2, PSME3, PSMD7	233	51	16792	16.9573	1.13705e-07	2.84263e-08	1.33402e-07
GOTERM_BP_DIRECT	GO:1904871~positive regulation of protein localization to Cajal body	7	0.0188486	1.78433e-10	CCT7, CCT5, TCP1, CCT4, CCT8, CCT2, CCT6A	233	8	16792	63.0601	2.50698e-07	5.01396e-08	2.94126e-07
GOTERM_BP_DIRECT	GO:0051436~negative regulation of ubiquitin-protein ligase activity involved in mitotic cell cycle	13	0.0350046	2.27082e-10	CDK2, PSMA2, PSMB4, PSMC6, PSMD14, PSMB1, PSMA5, PSMA4, PSMC2, PSMC1, PSMB2, PSME3, PSMD7	233	71	16792	13.1957	3.1905e-07	5.31751e-08	3.74319e-07
GOTERM_CC_DIRECT	GO:0005832~chaperonin-containing T-complex	7	0.0188486	3.50857e-10	CCT7, CCT5, TCP1, CCT4, CCT8, CCT2, CCT6A	236	9	18224	60.0603	1.17537e-07	1.30597e-08	4.76735e-07
GOTERM_BP_DIRECT	GO:1904851~positive regulation of establishment of protein localization to telomere	7	0.0188486	5.29123e-10	CCT7, CCT5, TCP1, CCT4, CCT8, CCT2, CCT6A	233	9	16792	56.0534	7.43417e-07	1.06203e-07	8.72199e-07
GOTERM_CC_DIRECT	GO:0042470~melanosome	14	0.0376972	5.85398e-10	YWHAZ, PMEL, SLC3A2, NAP1L1, ATP6V1B2, RAB1A, CCT4, SERPINF1, ANXA11, SEC22B, CTSD, ATP6V0A1, PDCD6IP, RAB27A	236	101	18224	10.7038	1.96108e-07	1.96108e-08	7.95422e-07
GOTERM_MF_DIRECT	GO:0044822~poly(A) RNA binding	44	0.118477	9.9617e-10	S100A4, ALDOA, YWHAZ, ALDH18A1, ZC3HAV1, GRB2, FKBP3, NAP1L1, DAZAP1, PKM, TFAM, PFN1, EIF3E, EIF1AX, DDX21, ENO1, KHDRBS1, TCP1, GDI2, TBL2, TWF2, LGALS3, MRPS23, ALYREF, FSCN1, HLA-A, MECP2, SLC3A2, CCT6A, CDC5L, UBE2L3, HNRNPA1, HNRNPA0, APEH, YWHAG, SEC61B, CCT4, SERBP1, ANXA11, PSMC1, CSTB, PTPN1, XRN2, DUT	234	1129	16881	2.81152	4.22376e-07	1.40792e-07	1.40124e-06
KEGG_PATHWAY	hsa03050:Proteasome	12	0.0323119	1.25372e-09	PSMA2, PSMB4, PSMD14, PSMC6, PSMB1, PSMA5, PSMC2, PSMA4, PSMC1, PSMB2, PSME3, PSMD7	149	44	6910	12.648	2.65788e-07	2.65788e-07	1.58639e-06
GOTERM_BP_DIRECT	GO:0038061~NIK/NF-kappaB signaling	12	0.0323119	1.52161e-09	PSMA2, PSMB4, PSMD14, PSMC6, PSMB1, PSMA5, PSMC2, PSMA4, PSMC1, PSMB2, PSME3, PSMD7	233	66	16792	13.1034	2.13786e-06	2.67233e-07	2.5082e-06
GOTERM_BP_DIRECT	GO:0043488~regulation of mRNA stability	14	0.0376972	1.70404e-09	YWHAZ, PSMA2, PSMB4, PSMC6, PSMD14, PSMB1, PSMA5, SERBP1, PSMC2, PSMA4, PSMC1, PSMB2, PSME3, PSMD7	233	103	16792	9.79574	2.39417e-06	2.6602e-07	2.80892e-06
GOTERM_CC_DIRECT	GO:0005739~mitochondrion	46	0.123862	1.97544e-09	SRI, MRPS36, GRPEL1, YWHAZ, PTGES2, ALDH18A1, COA3, CYC1, ADH5, CHCHD2, FTH1, PKM, TFAM, KRT5, C12ORF10, NARS2, PYCARD, RAB11B, TGM2, MRPL18, IDH1, DDAH2, CASP1, ETFA, NADK2, ACO2, MRPS23, MECP2, QDPR, DPYSL2, SPARC, OCIAD1, HS1BP3, SOD1, VDAC1, SOD2, CCT7, TST, ATP6V1A, MAPK1, YWHAG, ATP6V1E1, HARS, SCP2, MPST, DUT	236	1331	18224	2.66877	6.61772e-07	6.01611e-08	2.68417e-06
GOTERM_MF_DIRECT	GO:0005200~structural constituent of cytoskeleton	14	0.0376972	3.83588e-09	ACTR3, ARPC1B, ACTR2, KRT6A, KRT6B, ARPC3, KRT17, KRT5, KRT16, KRT14, ARPC4, ARPC5, MSN, TUBB3	234	110	16881	9.18159	1.62641e-06	4.06603e-07	5.39566e-06
GOTERM_BP_DIRECT	GO:0051437~positive regulation of ubiquitin-protein ligase activity involved in regulation of mitotic cell cycle transition	12	0.0323119	7.18736e-09	PSMA2, PSMB4, PSMD14, PSMC6, PSMB1, PSMA5, PSMC2, PSMA4, PSMC1, PSMB2, PSME3, PSMD7	233	76	16792	11.3793	1.00982e-05	1.00982e-06	1.18475e-05
GOTERM_BP_DIRECT	GO:0032212~positive regulation of telomere maintenance via telomerase	9	0.0242339	9.30075e-09	CCT7, MAPK1, CCT5, TCP1, CCT4, CCT8, CCT2, CCT6A, HNRNPA1	233	32	16792	20.2693	1.30675e-05	1.18796e-06	1.53312e-05
GOTERM_BP_DIRECT	GO:0031145~anaphase-promoting complex-dependent catabolic process	12	0.0323119	1.09362e-08	PSMA2, PSMB4, PSMD14, PSMC6, PSMB1, PSMA5, PSMC2, PSMA4, PSMC1, PSMB2, PSME3, PSMD7	233	79	16792	10.9471	1.53653e-05	1.28045e-06	1.80271e-05
GOTERM_BP_DIRECT	GO:0050852~T cell receptor signaling pathway	15	0.0403899	1.78568e-08	HLA-DRB1, PSMA2, MAPK1, PSMB4, PSMC6, PSMD14, PSMB1, PSMA5, PSMA4, PSMC2, PSMC1, PSMB2, PSME3, PSMD7, HLA-DRA	233	148	16792	7.30426	2.50885e-05	1.92991e-06	2.94349e-05
GOTERM_BP_DIRECT	GO:1904874~positive regulation of telomerase RNA localization to Cajal body	7	0.0188486	2.94081e-08	CCT7, CCT5, TCP1, CCT4, CCT8, CCT2, CCT6A	233	15	16792	33.632	4.13176e-05	2.95131e-06	4.84759e-05
GOTERM_CC_DIRECT	GO:0002199~zona pellucida receptor complex	6	0.016156	4.12824e-08	CCT7, CCT5, TCP1, CCT4, CCT8, CCT2	236	9	18224	51.4802	1.38295e-05	1.15247e-06	5.60933e-05
GOTERM_MF_DIRECT	GO:0042802~identical protein binding	32	0.0861651	4.60438e-08	S100A4, SRI, ALDOA, LDHA, YWHAZ, ALAD, SEPHS1, ALDH18A1, GRB2, SNX1, UBQLN1, PRPF19, CDC42, PYCARD, S100A1, FTL, KHDRBS1, PFKL, DPYSL2, SOD1, ANXA4, SOD2, CCT7, APEH, CORO1B, MAPK1, PSMC6, S100B, PSME3, UGP2, MPST, MVP	234	749	16881	3.08213	1.95224e-05	3.9045e-06	6.47665e-05
GOTERM_BP_DIRECT	GO:0033209~tumor necrosis factor-mediated signaling pathway	13	0.0350046	8.54784e-08	PSMA2, PSMB4, PSMD14, PSMC6, PSMB1, PSMA5, PSMA4, PSMC2, PSMB2, PSMC1, PYCARD, PSME3, PSMD7	233	118	16792	7.93977	0.00012009	8.00644e-06	0.000140901
BIOCARTA	h_cdc42racPathway:Role of PI3K subunit p85 in regulation of Actin Organization and Cell Migration	8	0.0215413	8.62324e-08	ACTR3, CDC42, ACTR2, ARPC1B, ARPC3, RHOA, ARPC4, ARPC5	47	16	1625	17.2872	1.09515e-05	1.09515e-05	0.000100004
BIOCARTA	h_rhoPathway:Rho cell motility signaling pathway	10	0.0269266	1.60893e-07	ACTR3, PFN1, ACTR2, ARPC1B, ARPC3, GSN, CFL1, RHOA, ARPC4, ARPC5	47	34	1625	10.169	2.04332e-05	1.02166e-05	0.000186588
GOTERM_BP_DIRECT	GO:0002223~stimulatory C-type lectin receptor signaling pathway	12	0.0323119	2.20072e-07	PSMA2, PSMB4, PSMD14, PSMC6, PSMB1, PSMA5, PSMC2, PSMA4, PSMC1, PSMB2, PSME3, PSMD7	233	105	16792	8.23642	0.000309153	1.93249e-05	0.000362763
GOTERM_CC_DIRECT	GO:0005885~Arp2/3 protein complex	6	0.016156	2.51396e-07	ACTR3, ACTR2, ARPC1B, ARPC3, ARPC4, ARPC5	236	12	18224	38.6102	8.42141e-05	6.47826e-06	0.000341589
GOTERM_MF_DIRECT	GO:0051015~actin filament binding	13	0.0350046	2.92214e-07	FSCN1, ACTN1, ARPC4, ARPC5, CAPZB, TPM3, ACTR3, CORO1B, ARPC1B, ACTR2, ARPC3, CFL1, WDR1	234	132	16881	7.1048	0.000123891	2.06496e-05	0.000411035
GOTERM_BP_DIRECT	GO:1901998~toxin transport	8	0.0215413	5.20977e-07	CCT7, CCT5, TCP1, CCT4, CCT8, ATP6V0A1, CCT2, CASP1	233	36	16792	16.0153	0.000731706	4.30563e-05	0.000858768
BIOCARTA	h_salmonellaPathway:How does salmonella hijack a cell	7	0.0188486	5.46069e-07	ACTR3, CDC42, ACTR2, ARPC1B, ARPC3, ARPC4, ARPC5	47	13	1625	18.617	6.93484e-05	2.31167e-05	0.000633277
GOTERM_BP_DIRECT	GO:0090263~positive regulation of canonical Wnt signaling pathway	12	0.0323119	8.55097e-07	PSMA2, PSMB4, PSMD14, PSMC6, PSMB1, PSMA5, PSMC2, PSMA4, PSMC1, PSMB2, PSME3, PSMD7	233	120	16792	7.20687	0.00120069	6.67429e-05	0.00140952
GOTERM_CC_DIRECT	GO:0015629~actin cytoskeleton	15	0.0403899	9.63631e-07	ALDOA, TWF1, FSCN1, ARPC5, CAPZB, IQGAP1, ACTR3, ACTR2, CORO1B, ARPC1B, ARPC3, GSN, CFL1, PGM1, PPP1R12A	236	218	18224	5.31333	0.000322764	2.30581e-05	0.00130935
GOTERM_BP_DIRECT	GO:0038095~Fc-epsilon receptor signaling pathway	14	0.0376972	1.17974e-06	GRB2, PSMA2, MAPK1, PSMB4, PSMC6, PSMD14, PSMB1, PSMA5, PSMA4, PSMC2, PSMC1, PSMB2, PSME3, PSMD7	233	178	16792	5.66832	0.00165617	8.72351e-05	0.00194465
KEGG_PATHWAY	hsa00010:Glycolysis / Gluconeogenesis	11	0.0296193	1.3071e-06	ALDOA, PKM, LDHA, PFKL, AKR1A1, ADPGK, PGM1, ENO2, ADH5, ALDH2, ENO1	149	67	6910	7.61394	0.000277066	0.000138543	0.00165392
GOTERM_BP_DIRECT	GO:0090383~phagosome acidification	7	0.0188486	1.51374e-06	ATP6V1A, RAB7A, ATP6V1E1, ATP6V0A1, ATP6V1B2, ATP6V1G1, ATP6V1D	233	27	16792	18.6845	0.00212454	0.000106334	0.00249519
GOTERM_BP_DIRECT	GO:0000209~protein polyubiquitination	14	0.0376972	1.7131e-06	UBE2L3, PSMA2, PRPF19, PSMB4, PSMC6, PSMD14, PSMB1, PSMA5, PSMA4, PSMC2, PSMC1, PSMB2, PSME3, PSMD7	233	184	16792	5.48349	0.00240402	0.000114608	0.00282382
GOTERM_BP_DIRECT	GO:0048013~ephrin receptor signaling pathway	10	0.0269266	2.86835e-06	ACTR3, CDC42, ACTR2, ARPC1B, ARPC3, AP2A1, RHOA, ARPC4, MYL12A, ARPC5	233	86	16792	8.38008	0.00402192	0.000183166	0.00472803
GOTERM_CC_DIRECT	GO:0005839~proteasome core complex	6	0.016156	5.87432e-06	PSMA2, PSMB4, PSMB1, PSMA5, PSMA4, PSMB2	236	21	18224	22.063	0.00196597	0.000131185	0.00798156
GOTERM_BP_DIRECT	GO:0006096~glycolytic process	7	0.0188486	6.34333e-06	ALDOA, LDHA, PFKL, ADPGK, PGM1, ENO2, ENO1	233	34	16792	14.8377	0.0088728	0.000387421	0.0104557
GOTERM_BP_DIRECT	GO:0033572~transferrin transport	7	0.0188486	7.56788e-06	ATP6V1A, ATP6V1E1, RAB11B, ATP6V0A1, ATP6V1B2, ATP6V1G1, ATP6V1D	233	35	16792	14.4137	0.0105766	0.00044294	0.0124741
GOTERM_MF_DIRECT	GO:0004298~threonine-type endopeptidase activity	6	0.016156	8.153e-06	PSMA2, PSMB4, PSMB1, PSMA5, PSMA4, PSMB2	234	21	16881	20.6117	0.00345092	0.000493719	0.0114676
GOTERM_BP_DIRECT	GO:0034314~Arp2/3 complex-mediated actin nucleation	6	0.016156	1.04805e-05	ACTR3, ACTR2, ARPC1B, ARPC3, ARPC4, ARPC5	233	22	16792	19.6551	0.0146172	0.000588832	0.0172744
GOTERM_CC_DIRECT	GO:0043005~neuron projection	14	0.0376972	1.30898e-05	S100A4, GDI1, QDPR, ARPC5, IQGAP1, CDC42, PFN1, CACYBP, MAP2, RAP1A, VAMP3, SNAP23, S100A1, MPST	236	237	18224	4.56154	0.00437551	0.000274032	0.0177846
GOTERM_BP_DIRECT	GO:0090090~negative regulation of canonical Wnt signaling pathway	12	0.0323119	1.67826e-05	PSMA2, PSMB4, PSMD14, PSMC6, PSMB1, PSMA5, PSMC2, PSMA4, PSMC1, PSMB2, PSME3, PSMD7	233	163	16792	5.30567	0.0233039	0.000906502	0.0276606
GOTERM_CC_DIRECT	GO:0048471~perinuclear region of cytoplasm	23	0.0619312	1.90161e-05	S100A4, S100A6, TWF1, PTGES2, TWF2, TOLLIP, VTI1B, COPS8, CDC5L, UBQLN1, ANXA4, S100A13, CORO1B, S100B, SERPINF1, VAMP8, SERBP1, SORT1, RAP1A, MSN, ACSL3, MVP, EHD4	236	621	18224	2.86001	0.00635022	0.000374663	0.0258355
KEGG_PATHWAY	hsa04145:Phagosome	14	0.0376972	2.1432e-05	RAB7A, HLA-DRB1, HLA-A, ATP6V1B2, ATP6V1G1, ATP6V1D, ATP6V1A, SEC61B, ATP6V1E1, SEC22B, ATP6V0A1, VAMP3, TUBB3, HLA-DRA	149	153	6910	4.24354	0.00453332	0.00151339	0.0271155
GOTERM_MF_DIRECT	GO:0051082~unfolded protein binding	10	0.0269266	2.1588e-05	CCT7, GRPEL1, CCT5, TCP1, CCT4, PFDN6, CCT8, CCT2, CCT6A, AIP	234	110	16881	6.55828	0.00911163	0.00114352	0.030362
GOTERM_MF_DIRECT	GO:0044548~S100 protein binding	5	0.0134633	2.2933e-05	S100A6, S100B, ANXA11, IQGAP1, S100A1	234	13	16881	27.7465	0.0096766	0.00107983	0.0322534
GOTERM_BP_DIRECT	GO:0043161~proteasome-mediated ubiquitin-dependent protein catabolic process	13	0.0350046	2.60894e-05	PML, PSMA2, PSMB4, PSMC6, PSMD14, PSMB1, PSMA5, PSMA4, PSMC2, PSMC1, PSMB2, PSME3, PSMD7	233	203	16792	4.61523	0.0359924	0.00135671	0.0429967
BIOCARTA	h_mPRPathway:How Progesterone Initiates the Oocyte Maturation	8	0.0215413	2.7593e-05	ACTR3, MAPK1, ACTR2, ARPC1B, ARPC3, ARPC4, CAP1, ARPC5	47	34	1625	8.13517	0.00349822	0.000875705	0.031995
GOTERM_BP_DIRECT	GO:0016241~regulation of macroautophagy	7	0.0188486	2.96683e-05	ATP6V1A, SNX6, ATP6V1E1, ATP6V0A1, ATP6V1B2, ATP6V1G1, ATP6V1D	233	44	16792	11.4655	0.0408277	0.00148763	0.0488936
KEGG_PATHWAY	hsa04810:Regulation of actin cytoskeleton	16	0.0430826	4.11914e-05	ACTN1, ARPC4, MYL12A, ARPC5, PPP1CB, IQGAP1, CDC42, MAPK1, PFN1, ARPC1B, ARPC3, GSN, CFL1, RHOA, PPP1R12A, MSN	149	211	6910	3.51665	0.00869474	0.00218081	0.052109
GOTERM_CC_DIRECT	GO:0031982~vesicle	10	0.0269266	4.26271e-05	PKM, GDI2, VAMP8, CFL1, RHOA, SNX1, VTI1B, MSN, SERPINB3, TAGLN2	236	128	18224	6.03284	0.0141789	0.00079304	0.0579049
GOTERM_CC_DIRECT	GO:0005874~microtubule	15	0.0403899	5.47699e-05	TPPP3, TCP1, CCT2, DPYSL2, CCT6A, IQGAP1, EML4, EML2, CCT7, CCDC50, CCT5, CCT4, MAP2, CCT8, TUBB3	236	311	18224	3.72445	0.0181811	0.000965239	0.074394
KEGG_PATHWAY	hsa05132:Salmonella infection	10	0.0269266	6.33848e-05	CDC42, PFN1, MAPK1, RAB7A, ARPC1B, ARPC3, PYCARD, ARPC4, ARPC5, CASP1	149	83	6910	5.58745	0.0133481	0.00268399	0.0801743
GOTERM_MF_DIRECT	GO:0019901~protein kinase binding	17	0.0457752	7.0826e-05	YWHAZ, TBL2, GRB2, CDC5L, DPYSL2, PPP1CB, HNRNPA0, IQGAP1, VDAC1, CDC42, DUSP3, AP2A1, PPP1R12A, MSN, PTPN1, ACSL3, MVP	234	376	16881	3.2617	0.0295848	0.00299863	0.0995799
GOTERM_BP_DIRECT	GO:0000165~MAPK cascade	14	0.0376972	7.49388e-05	GRB2, PSMA2, MAPK1, PSMB4, PSMC6, PSMD14, PSMB1, PSMA5, PSMA4, PSMC2, PSMC1, PSMB2, PSME3, PSMD7	233	262	16792	3.851	0.0999392	0.00362421	0.123456
KEGG_PATHWAY	hsa05130:Pathogenic Escherichia coli infection	8	0.0215413	9.43137e-05	CDC42, ARPC1B, CTTN, ARPC3, RHOA, ARPC4, ARPC5, TUBB3	149	51	6910	7.27464	0.0197969	0.00332703	0.119274
GOTERM_CC_DIRECT	GO:0005856~cytoskeleton	16	0.0430826	9.99557e-05	PPP1R18, TWF2, FSCN1, DPYSL2, COTL1, PNP, CAPZB, TPM3, MAPK1, PFN1, CTTN, KRT16, RHOA, KRT1, MSN, MVP	236	371	18224	3.33026	0.0329324	0.00167294	0.135731
GOTERM_BP_DIRECT	GO:0008286~insulin receptor signaling pathway	8	0.0215413	0.000100818	ATP6V1A, GRB2, ATP6V1E1, ATP6V0A1, PTPN1, ATP6V1B2, ATP6V1G1, ATP6V1D	233	78	16792	7.39166	0.13208	0.00471073	0.166057
GOTERM_BP_DIRECT	GO:0007339~binding of sperm to zona pellucida	6	0.016156	0.000111608	CCT7, CCT5, TCP1, CCT4, CCT8, CCT2	233	35	16792	12.3546	0.14514	0.00504585	0.183813
KEGG_PATHWAY	hsa04144:Endocytosis	17	0.0457752	0.000117182	RAB7A, SNX6, PML, HLA-A, SNX1, ARPC4, ARPC5, CAPZB, CDC42, ARPC1B, ARPC3, AP2A1, RHOA, RAB11B, PDCD6IP, RAB10, EHD4	149	258	6910	3.05577	0.0245379	0.00354285	0.148175
GOTERM_CC_DIRECT	GO:0005615~extracellular space	35	0.0942431	0.00012557	S100A4, ALDOA, YWHAZ, ALAD, POSTN, SERPINE2, AKR1A1, GSN, SERPINA3, ENO2, KRT1, MRPL18, MSN, ENO1, LGALS3, MECP2, ACTN1, KRT10, SPARC, CBR3, SOD1, S100A13, TST, SERPINB9, S100B, SERPINF1, PRDX6, EEF1A1P5, CFL1, CSTB, SERPINB1, CTSD, VCAN, CP, SERPINB3	236	1347	18224	2.00647	0.041196	0.00200126	0.170486
GOTERM_CC_DIRECT	GO:0071944~cell periphery	6	0.016156	0.000137569	CORO1B, KRT17, KRT14, RHOA, MSN, TUBB3	236	39	18224	11.8801	0.0450428	0.00209275	0.186763
GOTERM_MF_DIRECT	GO:0048306~calcium-dependent protein binding	7	0.0188486	0.000144076	S100A4, S100A6, S100B, ANXA11, PDCD6IP, ANXA4, S100A1	234	58	16881	8.70668	0.0592639	0.00553848	0.202471
GOTERM_CC_DIRECT	GO:0044297~cell body	7	0.0188486	0.00015863	CCT7, CCT5, TCP1, CCT4, CCT8, CACYBP, CCT2	236	63	18224	8.58004	0.0517577	0.002308	0.215327
KEGG_PATHWAY	hsa01130:Biosynthesis of antibiotics	15	0.0403899	0.000165628	ALDOA, LDHA, PFKL, ACO2, ADPGK, PGD, ADH5, PKM, AKR1A1, PGM1, ENO2, ALDH2, IDH1, UGP2, ENO1	149	212	6910	3.28131	0.0345066	0.00437988	0.209375
GOTERM_BP_DIRECT	GO:0006928~movement of cell or subcellular component	8	0.0215413	0.000186779	ACTR3, ACTR2, ARPC1B, ARPC3, MSN, ARPC5, CAPZB, TPM3	233	86	16792	6.70406	0.230834	0.00816799	0.307439
GOTERM_CC_DIRECT	GO:0005884~actin filament	7	0.0188486	0.000188753	CORO1B, CTTN, ACTN1, WDR1, CAPZB, IQGAP1, TPM3	236	65	18224	8.31604	0.0612803	0.00263146	0.256168
GOTERM_BP_DIRECT	GO:0010950~positive regulation of endopeptidase activity	4	0.0107706	0.000205649	ADRM1, PSMD14, PSME3, SERPINB3	233	9	16792	32.0305	0.250963	0.00871834	0.33845
BIOCARTA	h_actinYPathway:Y branching of actin filaments	6	0.016156	0.000211394	ACTR3, ACTR2, ARPC1B, ARPC3, ARPC4, ARPC5	47	21	1625	9.87842	0.0264926	0.00535558	0.24488
KEGG_PATHWAY	hsa04966:Collecting duct acid secretion	6	0.016156	0.000232432	ATP6V1A, ATP6V1E1, ATP6V0A1, ATP6V1B2, ATP6V1G1, ATP6V1D	149	27	6910	10.3057	0.0480866	0.00546073	0.293709
GOTERM_CC_DIRECT	GO:0031597~cytosolic proteasome complex	4	0.0107706	0.000237599	PSMD14, PSMC6, PSMC2, PSMC1	236	10	18224	30.8881	0.0765189	0.00317913	0.322359
GOTERM_CC_DIRECT	GO:0005765~lysosomal membrane	13	0.0350046	0.000240123	RAB7A, HLA-DRB1, VTI1B, ATP6V1B2, ATP6V1G1, ATP6V1D, ATP6V1A, VAMP8, ATP6V1E1, SORT1, ARL8B, CP, HLA-DRA	236	274	18224	3.66374	0.0772998	0.00308948	0.325779
GOTERM_BP_DIRECT	GO:0038096~Fc-gamma receptor signaling pathway involved in phagocytosis	9	0.0242339	0.000384859	ACTR3, CDC42, MAPK1, ACTR2, ARPC1B, ARPC3, GRB2, ARPC4, ARPC5	233	127	16792	5.10723	0.417736	0.0157809	0.632509
KEGG_PATHWAY	hsa05131:Shigellosis	8	0.0215413	0.000401191	CDC42, PFN1, MAPK1, ARPC1B, CTTN, ARPC3, ARPC4, ARPC5	149	64	6910	5.79698	0.0815517	0.00847088	0.506462
GOTERM_CC_DIRECT	GO:0005911~cell-cell junction	10	0.0269266	0.000405659	ACTR3, CDC42, TWF1, GRB2, FSCN1, ACTN1, WDR1, SNAP23, RAB10, IQGAP1	236	172	18224	4.48955	0.12709	0.00502154	0.549792
GOTERM_BP_DIRECT	GO:0030855~epithelial cell differentiation	7	0.0188486	0.000408801	TST, LGALS3, TOLLIP, KRT14, TAGLN2, ANXA4, VDAC1	233	70	16792	7.20687	0.437004	0.0162798	0.671733
GOTERM_BP_DIRECT	GO:0061621~canonical glycolysis	5	0.0134633	0.000417957	ALDOA, PKM, PFKL, ENO2, ENO1	233	26	16792	13.8594	0.444203	0.016183	0.68673
GOTERM_MF_DIRECT	GO:0003924~GTPase activity	12	0.0323119	0.000420706	CDC42, RAB7A, EEF1A1P5, RHOA, RAB11B, TGM2, RAP1A, ARL8B, RAB10, RAB1A, TUBB3, RAB27A	234	234	16881	3.69954	0.163407	0.0147581	0.590154
KEGG_PATHWAY	hsa01100:Metabolic pathways	44	0.118477	0.000444511	ALDOA, LDHA, ALAD, PTGES2, SEPHS1, ALDH18A1, ADPGK, CYC1, PGD, ADH5, PPCS, ATP6V1B2, ATP6V1G1, PNP, FAH, PKM, ALDH1A1, AKR1A1, ENO2, IDH1, PAFAH1B2, ACSL3, ENO1, NADK2, NDUFA2, PFKL, ACO2, QDPR, CBR3, ATP6V1D, TST, ATP6V1A, RDH11, CYP27A1, PRDX6, ATP6V1E1, PGM1, ALDH2, ATP6V0A1, SCP2, UGP2, MPST, PYGB, DUT	149	1228	6910	1.66168	0.0899514	0.00853223	0.561007
GOTERM_BP_DIRECT	GO:0030036~actin cytoskeleton organization	9	0.0242339	0.000450184	CDC42, PFN1, CORO1B, FSCN1, CFL1, RHOA, CAP1, ARPC5, CAPZB	233	130	16792	4.98937	0.468818	0.0169533	0.739496
GOTERM_CC_DIRECT	GO:0031012~extracellular matrix	13	0.0350046	0.000483625	LGALS3, CCT2, POSTN, CCT6A, SOD1, PKM, SERPINF1, SERPINE2, CFL1, TGM2, KRT1, CTSD, VCAN	236	296	18224	3.39143	0.149604	0.00577091	0.655138
GOTERM_BP_DIRECT	GO:0055114~oxidation-reduction process	20	0.0538532	0.000588372	MRPS36, GDI1, GDI2, LDHA, PTGES2, ALDH18A1, PGD, QDPR, CBR3, SOD1, FTH1, VAT1, SOD2, ALDH1A1, RDH11, CYP27A1, AKR1A1, PRDX6, BLVRB, CP	233	592	16792	2.43475	0.562599	0.0215256	0.965458
GOTERM_BP_DIRECT	GO:0050821~protein stabilization	9	0.0242339	0.000607867	CCT7, PFN1, CCT5, TCP1, CCT4, CCT8, PML, CCT2, CCT6A	233	136	16792	4.76925	0.574424	0.0216673	0.997297
KEGG_PATHWAY	hsa01200:Carbon metabolism	10	0.0269266	0.000667786	ALDOA, PKM, PFKL, ACO2, ADPGK, PGD, ENO2, ADH5, IDH1, ENO1	149	113	6910	4.10406	0.132047	0.0117321	0.841702
GOTERM_BP_DIRECT	GO:0051016~barbed-end actin filament capping	4	0.0107706	0.000846714	TWF1, TWF2, GSN, CAPZB	233	14	16792	20.591	0.69582	0.0293152	1.3866
KEGG_PATHWAY	hsa05110:Vibrio cholerae infection	7	0.0188486	0.000873402	ATP6V1A, SEC61B, ATP6V1E1, ATP6V0A1, ATP6V1B2, ATP6V1G1, ATP6V1D	149	53	6910	6.12511	0.169097	0.0141483	1.09955
GOTERM_BP_DIRECT	GO:0006457~protein folding	10	0.0269266	0.000909019	CCT7, GRPEL1, CCT5, TCP1, CCT4, PFDN6, CCT8, CCT2, CCT6A, AIP	233	180	16792	4.00381	0.721337	0.0306841	1.48791
KEGG_PATHWAY	hsa01230:Biosynthesis of amino acids	8	0.0215413	0.00097254	ALDOA, PKM, ALDH18A1, PFKL, ACO2, ENO2, IDH1, ENO1	149	74	6910	5.0136	0.186394	0.0146262	1.22365
GOTERM_CC_DIRECT	GO:0001726~ruffle	7	0.0188486	0.0010894	S100A6, CTTN, S100B, FSCN1, ACTN1, ATP6V1B2, IQGAP1	236	90	18224	6.00603	0.305906	0.0125124	1.47014
GOTERM_BP_DIRECT	GO:0090666~scaRNA localization to Cajal body	3	0.00807798	0.00111972	TCP1, CCT4, CCT2	233	4	16792	54.0515	0.792802	0.0367845	1.82981
GOTERM_CC_DIRECT	GO:0005654~nucleoplasm	55	0.148096	0.00112298	DPP3, COPS8, UBQLN1, PTMA, AIP, DDX21, PSMD7, KHDRBS1, SCAMP2, CBR3, CDC5L, PPP1CB, CDK2, PSMA2, MAPK1, ADRM1, PSMA5, PSMA4, PSME3, XRN2, SRI, YWHAZ, GRB2, PML, PPM1A, RNH1, DAZAP1, PRPF19, PSMB4, EIF3B, PSMB1, C12ORF10, EIF3E, CACYBP, PSMB2, PPP1R12A, SNAP23, PTPA, ALYREF, SOD1, HNRNPA1, HNRNPA0, AGTRAP, PSMC6, DUSP3, PSMD14, CCT4, PSMC2, BLVRB, ANXA11, CCT8, PSMC1, ATP6V0A1, SCP2, DUT	236	2784	18224	1.52555	0.313679	0.0124686	1.51513
GOTERM_CC_DIRECT	GO:0030027~lamellipodium	9	0.0242339	0.00113805	ACTR3, CORO1B, CTTN, TWF2, ARPC3, FSCN1, RHOA, SNX1, CAPZB	236	160	18224	4.34364	0.317139	0.0122299	1.53532
GOTERM_CC_DIRECT	GO:0022624~proteasome accessory complex	4	0.0107706	0.00125944	PSMD14, PSMC6, PSMC2, PSMC1	236	17	18224	18.1695	0.344384	0.0131065	1.6978
GOTERM_MF_DIRECT	GO:0023026~MHC class II protein complex binding	4	0.0107706	0.00127278	PKM, HLA-DRB1, ANXA11, HLA-DRA	234	16	16881	18.0353	0.417253	0.0406878	1.77552
GOTERM_BP_DIRECT	GO:1901800~positive regulation of proteasomal protein catabolic process	4	0.0107706	0.00127632	PSMC6, DDRGK1, PSMC2, PSMC1	233	16	16792	18.0172	0.833768	0.0408709	2.0832
GOTERM_CC_DIRECT	GO:0005634~nucleus	92	0.247725	0.00181798	S100A4, HIST2H2AA3, GRPEL1, ALAD, LDHA, S100A6, PTGES2, ZC3HAV1, CYC1, PGD, NAP1L1, COPS8, PNP, PTMA, IQGAP1, PKM, WARS, H2AFV, GSN, SERPINA3, DDX21, MSN, PSMD7, TUBB3, S100A1, KHDRBS1, ACO2, SLC3A2, MECP2, KRT10, CDC5L, PPP1CB, CDK2, PSMA2, SERPINB9, MAPK1, ADRM1, PSMA5, KRT16, PSMA4, EEF1A1P5, SERBP1, CFL1, KRT14, PSME3, SERPINB3, UGP2, XRN2, MVP, ALDOA, KRT6A, YWHAZ, SNX6, GRB2, FKBP3, PML, PP…	236	5415	18224	1.31196	0.456419	0.0183025	2.44215
GOTERM_MF_DIRECT	GO:0005484~SNAP receptor activity	5	0.0134633	0.0019915	VAMP8, SEC22B, VTI1B, VAMP3, SNAP23	234	39	16881	9.24885	0.570544	0.0585876	2.76514
KEGG_PATHWAY	hsa04666:Fc gamma R-mediated phagocytosis	8	0.0215413	0.00204924	CDC42, MAPK1, ARPC1B, ARPC3, GSN, CFL1, ARPC4, ARPC5	149	84	6910	4.41675	0.35266	0.028576	2.56226
KEGG_PATHWAY	hsa04721:Synaptic vesicle cycle	7	0.0188486	0.00216948	ATP6V1A, AP2A1, ATP6V1E1, ATP6V0A1, ATP6V1B2, ATP6V1G1, ATP6V1D	149	63	6910	5.15287	0.368987	0.0283667	2.71071
GOTERM_BP_DIRECT	GO:0006418~tRNA aminoacylation for protein translation	5	0.0134633	0.00219673	WARS, NARS2, SARS, HARS, PPA1	233	40	16792	9.00858	0.954489	0.0678139	3.56013
GOTERM_BP_DIRECT	GO:0007264~small GTPase mediated signal transduction	11	0.0296193	0.00228098	CDC42, GDI1, RAB7A, GDI2, RHOA, RAB11B, RAP1A, ARL8B, RAB10, RAB1A, RAB27A	233	246	16792	3.22258	0.95958	0.0688162	3.69426
KEGG_PATHWAY	hsa05323:Rheumatoid arthritis	8	0.0215413	0.00267545	ATP6V1A, HLA-DRB1, ATP6V1E1, ATP6V0A1, ATP6V1B2, ATP6V1G1, ATP6V1D, HLA-DRA	149	88	6910	4.21599	0.433317	0.0328573	3.3331
GOTERM_MF_DIRECT	GO:0005525~GTP binding	14	0.0376972	0.00270148	RAB7A, SEPHS1, RAB1A, CDC42, EEF1A1P5, TGM2, RAB11B, RHOA, RAP1A, ARL8B, RAB10, TUBB3, EHD4, RAB27A	234	384	16881	2.63014	0.682404	0.0736147	3.73363
GOTERM_BP_DIRECT	GO:0001666~response to hypoxia	9	0.0242339	0.00272841	PKM, ALAD, LDHA, PML, MECP2, POSTN, CASP1, SOD2, AGTRAP	233	172	16792	3.77104	0.978477	0.0800619	4.4037
GOTERM_MF_DIRECT	GO:0061133~endopeptidase activator activity	3	0.00807798	0.00274327	ADRM1, PSMD14, PSME3	234	6	16881	36.0705	0.687998	0.0702101	3.79037
GOTERM_MF_DIRECT	GO:0036402~proteasome-activating ATPase activity	3	0.00807798	0.00274327	PSMC6, PSMC2, PSMC1	234	6	16881	36.0705	0.687998	0.0702101	3.79037
GOTERM_BP_DIRECT	GO:0006880~intracellular sequestering of iron ion	3	0.00807798	0.00274854	SRI, FTH1, FTL	233	6	16792	36.0343	0.979079	0.078983	4.43551
GOTERM_MF_DIRECT	GO:0042803~protein homodimerization activity	21	0.0565459	0.00282113	NADK2, S100A6, GRPEL1, SEPHS1, SNX6, PTPA, PML, QDPR, ADH5, SNX1, ACTN1, SOD1, S100A13, S100B, CACYBP, PYCARD, IDH1, PDCD6IP, PAFAH1B2, PSMD7, S100A1	234	730	16881	2.07529	0.698157	0.0680365	3.89596
GOTERM_CC_DIRECT	GO:0042995~cell projection	6	0.016156	0.00283349	CDC42, ACTR2, CCT4, ACTN1, ARPC4, WDR1	236	75	18224	6.17763	0.613478	0.0275707	3.78215
KEGG_PATHWAY	hsa05120:Epithelial cell signaling in Helicobacter pylori infection	7	0.0188486	0.00297126	ATP6V1A, CDC42, ATP6V1E1, ATP6V0A1, ATP6V1B2, ATP6V1G1, ATP6V1D	149	67	6910	4.84524	0.467858	0.0344399	3.69527
GOTERM_BP_DIRECT	GO:0016032~viral process	12	0.0323119	0.00304522	MAPK1, PSMB4, PSMB1, GRB2, PSMC2, PSMA4, PSMB2, HLA-A, RHOA, HNRNPA1, VDAC1, HLA-DRA	233	299	16792	2.89239	0.986227	0.0854034	4.90308
GOTERM_BP_DIRECT	GO:0006897~endocytosis	8	0.0215413	0.00320727	CDC42, RAB7A, SNX6, AP2A1, SORT1, TOM1, DPYSL2, RAB1A	233	139	16792	4.14784	0.98904	0.0879965	5.15756
GOTERM_CC_DIRECT	GO:0002102~podosome	4	0.0107706	0.00350764	CTTN, GSN, FSCN1, WDR1	236	24	18224	12.8701	0.691836	0.0330728	4.66227
GOTERM_BP_DIRECT	GO:0051603~proteolysis involved in cellular protein catabolic process	5	0.0134633	0.00429212	PSMA2, PSMB4, PSMB1, PSMA4, PSMB2	233	48	16792	7.50715	0.997627	0.113849	6.84477
KEGG_PATHWAY	hsa05203:Viral carcinogenesis	12	0.0323119	0.004388	PKM, CDC42, MAPK1, YWHAZ, YWHAG, GSN, GRB2, PSMC1, HLA-A, RHOA, ACTN1, CDK2	149	205	6910	2.71468	0.606354	0.0478841	5.41257
GOTERM_CC_DIRECT	GO:0031595~nuclear proteasome complex	3	0.00807798	0.00440482	PSMC6, PSMC2, PSMC1	236	8	18224	28.9576	0.772106	0.0402475	5.822
GOTERM_CC_DIRECT	GO:0019773~proteasome core complex, alpha-subunit complex	3	0.00807798	0.00440482	PSMA2, PSMA5, PSMA4	236	8	18224	28.9576	0.772106	0.0402475	5.822
GOTERM_CC_DIRECT	GO:0012507~ER to Golgi transport vesicle membrane	5	0.0134633	0.00449473	HLA-DRB1, HLA-A, SEC22B, VTI1B, HLA-DRA	236	52	18224	7.42503	0.778897	0.0399666	5.93749
GOTERM_CC_DIRECT	GO:0031201~SNARE complex	5	0.0134633	0.00481329	VAMP8, SEC22B, VTI1B, VAMP3, SNAP23	236	53	18224	7.28494	0.801377	0.0416435	6.34567
GOTERM_CC_DIRECT	GO:0001725~stress fiber	5	0.0134633	0.00514668	CORO1B, FSCN1, ACTN1, MYL12A, TPM3	236	54	18224	7.15003	0.822465	0.0433549	6.77107
GOTERM_MF_DIRECT	GO:0046961~proton-transporting ATPase activity, rotational mechanism	4	0.0107706	0.00533874	ATP6V1A, ATP6V1E1, ATP6V0A1, ATP6V1B2	234	26	16881	11.0986	0.896656	0.118468	7.25324
KEGG_PATHWAY	hsa04130:SNARE interactions in vesicular transport	5	0.0134633	0.00568669	VAMP8, SEC22B, VTI1B, VAMP3, SNAP23	149	34	6910	6.81998	0.70151	0.0586601	6.96197
GOTERM_CC_DIRECT	GO:0043231~intracellular membrane-bounded organelle	16	0.0430826	0.00602211	RAB7A, SCAMP2, SNX6, ALYREF, SNX1, VTI1B, ATP6V1B2, AGTRAP, CTTN, S100B, PSMA4, PSMC2, ATP6V0A1, VCAN, VAMP3, SCP2	236	558	18224	2.2142	0.867809	0.0493294	7.87962
GOTERM_CC_DIRECT	GO:0005902~microvillus	5	0.0134633	0.00623877	ATP6V1A, ATP6V1E1, FSCN1, ATP6V1B2, MSN	236	57	18224	6.77371	0.877118	0.0498496	8.15208
KEGG_PATHWAY	hsa05100:Bacterial invasion of epithelial cells	7	0.0188486	0.00631294	CDC42, ARPC1B, CTTN, ARPC3, RHOA, ARPC4, ARPC5	149	78	6910	4.16193	0.73883	0.0619318	7.70073
GOTERM_BP_DIRECT	GO:0045899~positive regulation of RNA polymerase II transcriptional preinitiation complex assembly	3	0.00807798	0.00641839	PSMC6, PSMC2, PSMC1	233	9	16792	24.0229	0.999882	0.162547	10.0702
GOTERM_MF_DIRECT	GO:0019003~GDP binding	5	0.0134633	0.00652033	RAB7A, RAB11B, ARL8B, RAB10, RAB27A	234	54	16881	6.67972	0.937568	0.135827	8.79105
GOTERM_MF_DIRECT	GO:0016491~oxidoreductase activity	9	0.0242339	0.00669334	ALDH1A1, GDI1, SQRDL, GDI2, AKR1A1, ADH5, ALDH2, VAT1, ETFA	234	200	16881	3.24635	0.942012	0.132705	9.01423
GOTERM_BP_DIRECT	GO:0010951~negative regulation of endopeptidase activity	7	0.0188486	0.00670699	SERPINB9, SERPINE2, SERPINF1, SERPINA3, CSTB, SERPINB1, SERPINB3	233	121	16792	4.16926	0.999922	0.166255	10.4998
GOTERM_BP_DIRECT	GO:0019882~antigen processing and presentation	5	0.0134633	0.00698026	HLA-DRB1, HLA-A, RAB10, HLA-DRA, RAB27A	233	55	16792	6.5517	0.999947	0.16947	10.9048
GOTERM_CC_DIRECT	GO:0030670~phagocytic vesicle membrane	5	0.0134633	0.00704632	RAB7A, HLA-A, RAB11B, ATP6V0A1, RAB10	236	59	18224	6.5441	0.906414	0.0548406	9.16106
GOTERM_BP_DIRECT	GO:0043123~positive regulation of I-kappaB kinase/NF-kappaB signaling	8	0.0215413	0.00711408	S100A4, S100B, ZC3HAV1, PPM1A, RHOA, TGM2, CASP1, S100A13	233	161	16792	3.58105	0.999956	0.169527	11.1025
GOTERM_BP_DIRECT	GO:0007010~cytoskeleton organization	8	0.0215413	0.00711408	KRT6B, KRT5, KRT16, CFL1, DPYSL2, MSN, CAPZB, TUBB3	233	161	16792	3.58105	0.999956	0.169527	11.1025
GOTERM_BP_DIRECT	GO:0051973~positive regulation of telomerase activity	4	0.0107706	0.00729819	MAPK1, TCP1, CCT4, CCT2	233	29	16792	9.94051	0.999966	0.170655	11.3739
GOTERM_BP_DIRECT	GO:0007163~establishment or maintenance of cell polarity	4	0.0107706	0.00729819	ACTR3, CDC42, ACTR2, CAP1	233	29	16792	9.94051	0.999966	0.170655	11.3739
KEGG_PATHWAY	hsa00190:Oxidative phosphorylation	9	0.0242339	0.0075376	ATP6V1A, NDUFA2, ATP6V1E1, CYC1, ATP6V0A1, ATP6V1B2, ATP6V1G1, ATP6V1D, PPA1	149	133	6910	3.13821	0.798914	0.0703157	9.12981
GOTERM_BP_DIRECT	GO:0042989~sequestering of actin monomers	3	0.00807798	0.00795029	TWF1, TWF2, GSN	233	10	16792	21.6206	0.999987	0.181486	12.3287
GOTERM_BP_DIRECT	GO:0051017~actin filament bundle assembly	4	0.0107706	0.00802758	CDC42, CORO1B, FSCN1, ACTN1	233	30	16792	9.60916	0.999988	0.180181	12.4412
GOTERM_MF_DIRECT	GO:0009055~electron carrier activity	6	0.016156	0.0081571	PTGES2, AKR1A1, ADH5, QDPR, ALDH2, ETFA	234	90	16881	4.8094	0.96897	0.152421	10.8822
GOTERM_MF_DIRECT	GO:0005524~ATP binding	33	0.0888578	0.00844835	SEPHS1, ALDH18A1, CCT2, ATP6V1B2, ACTR3, PKM, WARS, ACTR2, NARS2, TGM2, DDX21, ACSL3, EHD4, NADK2, TWF1, TCP1, TWF2, PFKL, SARS, PTPA, CCT6A, UBE2L3, CDK2, CCT7, ATP6V1A, MAPK1, CCT5, PSMC6, CCT4, PSMC2, CCT8, PSMC1, HARS	234	1495	16881	1.59241	0.972603	0.150846	11.2496
GOTERM_BP_DIRECT	GO:0030433~ER-associated ubiquitin-dependent protein catabolic process	5	0.0134633	0.00946186	PSMC6, SEC61B, PSMC2, PSMC1, UBQLN1	233	60	16792	6.00572	0.999998	0.205702	14.5048
GOTERM_CC_DIRECT	GO:0005623~cell	6	0.016156	0.00954806	PTGES2, PRDX6, ATP6V0A1, CP, FTH1, FTL	236	100	18224	4.63322	0.959803	0.0720185	12.222
GOTERM_MF_DIRECT	GO:0050786~RAGE receptor binding	3	0.00807798	0.00961105	S100A4, S100B, S100A13	234	11	16881	19.6748	0.983341	0.163086	12.7023
GOTERM_BP_DIRECT	GO:0015991~ATP hydrolysis coupled proton transport	4	0.0107706	0.00961109	ATP6V1A, ATP6V1E1, ATP6V0A1, ATP6V1B2	233	32	16792	9.00858	0.999999	0.205452	14.7169
GOTERM_CC_DIRECT	GO:0031902~late endosome membrane	6	0.016156	0.00994262	RAB7A, HLA-DRB1, VAMP8, VTI1B, ARL8B, HLA-DRA	236	101	18224	4.58735	0.964826	0.0732564	12.696
GOTERM_CC_DIRECT	GO:0008540~proteasome regulatory particle, base subcomplex	3	0.00807798	0.010036	PSMC6, PSMC2, PSMC1	236	12	18224	19.3051	0.965919	0.0723396	12.8077
GOTERM_MF_DIRECT	GO:0004867~serine-type endopeptidase inhibitor activity	6	0.016156	0.0110742	SERPINB9, SERPINE2, SERPINF1, SERPINA3, SERPINB1, SERPINB3	234	97	16881	4.46233	0.991099	0.178592	14.4989
GOTERM_BP_DIRECT	GO:0006069~ethanol oxidation	3	0.00807798	0.0114504	ALDH1A1, ADH5, ALDH2	233	12	16792	18.0172	1	0.236374	17.2905
GOTERM_MF_DIRECT	GO:0002020~protease binding	6	0.016156	0.0130257	SRI, SERPINB9, ADRM1, PYCARD, CSTB, SERPINB3	234	101	16881	4.28561	0.996148	0.199379	16.842
GOTERM_CC_DIRECT	GO:0030175~filopodium	5	0.0134633	0.0133518	CDC42, TWF1, TWF2, FSCN1, MSN	236	71	18224	5.43805	0.988924	0.093252	16.6934
GOTERM_BP_DIRECT	GO:0030837~negative regulation of actin filament polymerization	3	0.00807798	0.0134101	PFN1, TWF1, TWF2	233	13	16792	16.6312	1	0.267258	19.9522
GOTERM_BP_DIRECT	GO:0006511~ubiquitin-dependent protein catabolic process	8	0.0215413	0.0134265	PSMA2, ADRM1, PSMD14, PSMC6, TOLLIP, PSMC2, PSMA4, UBE2L3	233	182	16792	3.16785	1	0.263852	19.9741
GOTERM_CC_DIRECT	GO:0072562~blood microparticle	7	0.0188486	0.0140838	PFN1, YWHAZ, GSN, SERPINA3, KRT1, MSN, CP	236	152	18224	3.5562	0.991362	0.0961557	17.5293
GOTERM_BP_DIRECT	GO:0002576~platelet degranulation	6	0.016156	0.0141366	ALDOA, SERPINA3, ACTN1, WDR1, SPARC, SOD1	233	103	16792	4.19817	1	0.272046	20.9182
GOTERM_BP_DIRECT	GO:0042147~retrograde transport, endosome to Golgi	5	0.0134633	0.0152437	RAB7A, SNX6, SNX1, VTI1B, VAMP3	233	69	16792	5.22237	1	0.286252	22.3696
GOTERM_MF_DIRECT	GO:0003779~actin binding	10	0.0269266	0.0153344	ALDOA, S100A4, PFN1, PPP1R18, GSN, FSCN1, CAP1, MSN, COTL1, CAPZB	234	278	16881	2.595	0.998573	0.222759	19.5367
GOTERM_BP_DIRECT	GO:0060291~long-term synaptic potentiation	4	0.0107706	0.0153886	MAPK1, SERPINE2, S100B, MECP2	233	38	16792	7.58618	1	0.284817	22.5576
GOTERM_CC_DIRECT	GO:0005882~intermediate filament	6	0.016156	0.0155786	KRT6A, KRT17, KRT5, KRT16, KRT14, KRT10	236	113	18224	4.10019	0.994804	0.103791	19.2121
GOTERM_BP_DIRECT	GO:0006605~protein targeting	4	0.0107706	0.0165045	YWHAZ, YWHAG, PML, RAB27A	233	39	16792	7.39166	1	0.29832	23.9917
GOTERM_CC_DIRECT	GO:0005794~Golgi apparatus	20	0.0538532	0.0166731	GDI1, RAB7A, GDI2, TCP1, SCAMP2, ZC3HAV1, GRB2, PMEL, HLA-A, SNX1, VTI1B, DBI, RAB1A, MAPK1, CTTN, SORT1, ATP6V0A1, RAB10, ACSL3, RAB27A	236	863	18224	1.78958	0.996421	0.10859	20.4241
GOTERM_CC_DIRECT	GO:0030426~growth cone	6	0.016156	0.0172631	CTTN, TWF2, ARPC3, FSCN1, DPYSL2, IQGAP1	236	116	18224	3.99416	0.997073	0.110123	21.0704
GOTERM_CC_DIRECT	GO:0031901~early endosome membrane	6	0.016156	0.0172631	SNX6, VAMP8, PML, HLA-A, SNX1, EHD4	236	116	18224	3.99416	0.997073	0.110123	21.0704
KEGG_PATHWAY	hsa04520:Adherens junction	6	0.016156	0.0176789	CDC42, MAPK1, RHOA, ACTN1, PTPN1, IQGAP1	149	71	6910	3.91908	0.977211	0.151607	20.2043
GOTERM_MF_DIRECT	GO:0032395~MHC class II receptor activity	3	0.00807798	0.0176955	KRT17, HLA-DRB1, HLA-DRA	234	15	16881	14.4282	0.999484	0.244498	22.2086
GOTERM_BP_DIRECT	GO:0009615~response to virus	6	0.016156	0.018304	PSMA2, CCT5, ZC3HAV1, CFL1, DDX21, ENO1	233	110	16792	3.93102	1	0.321176	26.2519
KEGG_PATHWAY	hsa00920:Sulfur metabolism	3	0.00807798	0.0183185	TST, SQRDL, MPST	149	10	6910	13.9128	0.98015	0.150676	20.8593
GOTERM_CC_DIRECT	GO:0030018~Z disc	6	0.016156	0.0184506	SRI, PPP1R12A, ACTN1, MYL12A, CAPZB, S100A1	236	118	18224	3.92646	0.998048	0.115141	22.3566
BIOCARTA	h_integrinPathway:Integrin Signaling Pathway	5	0.0134633	0.0187428	MAPK1, GRB2, RHOA, RAP1A, ACTN1	47	37	1625	4.67223	0.909547	0.330006	19.7019
GOTERM_BP_DIRECT	GO:0030163~protein catabolic process	4	0.0107706	0.018869	PSMC6, PSMC2, PSMC1, CTSD	233	41	16792	7.03109	1	0.325371	26.9486
GOTERM_CC_DIRECT	GO:0055038~recycling endosome membrane	4	0.0107706	0.0190138	SCAMP2, RAB11B, RAB10, EHD4	236	44	18224	7.02003	0.998389	0.11633	22.9597
GOTERM_BP_DIRECT	GO:0016192~vesicle-mediated transport	7	0.0188486	0.0190835	GDI2, VAMP8, SEC22B, VTI1B, VAMP3, RAB10, RAB1A	233	152	16792	3.31895	1	0.324526	27.2113
GOTERM_CC_DIRECT	GO:0031143~pseudopodium	3	0.00807798	0.0198243	MAPK1, ACTN1, MSN	236	17	18224	13.6271	0.998779	0.118882	23.8201
KEGG_PATHWAY	hsa05169:Epstein-Barr virus infection	10	0.0269266	0.0205068	PSMD14, PSMC6, YWHAZ, YWHAG, PSMC2, PSMC1, HLA-A, PSMD7, PTMA, CDK2	149	190	6910	2.44083	0.987632	0.161135	23.0627
KEGG_PATHWAY	hsa04611:Platelet activation	8	0.0215413	0.0212375	MAPK1, VAMP8, RHOA, PPP1R12A, RAP1A, MYL12A, SNAP23, PPP1CB	149	130	6910	2.8539	0.989442	0.16057	23.7859
KEGG_PATHWAY	hsa05133:Pertussis	6	0.016156	0.0219059	MAPK1, CFL1, PYCARD, RHOA, CALML5, CASP1	149	75	6910	3.71007	0.990865	0.159631	24.4418
GOTERM_MF_DIRECT	GO:0031489~myosin V binding	3	0.00807798	0.0225098	RAB11B, RAB10, RAB27A	234	17	16881	12.7308	0.999936	0.291608	27.4031
GOTERM_MF_DIRECT	GO:0004812~aminoacyl-tRNA ligase activity	3	0.00807798	0.0225098	WARS, NARS2, HARS	234	17	16881	12.7308	0.999936	0.291608	27.4031
GOTERM_BP_DIRECT	GO:0006094~gluconeogenesis	4	0.0107706	0.0227494	ALDOA, PGM1, ENO2, ENO1	233	44	16792	6.5517	1	0.369906	31.5679
GOTERM_BP_DIRECT	GO:0006879~cellular iron ion homeostasis	4	0.0107706	0.0227494	CP, SOD1, FTH1, FTL	233	44	16792	6.5517	1	0.369906	31.5679
GOTERM_MF_DIRECT	GO:0000287~magnesium ion binding	8	0.0215413	0.023361	PKM, PGM1, ENO2, PPM1A, IDH1, ENO1, PPA1, DUT	234	204	16881	2.82906	0.999956	0.292209	28.2873
KEGG_PATHWAY	hsa00030:Pentose phosphate pathway	4	0.0107706	0.0234143	ALDOA, PFKL, PGM1, PGD	149	29	6910	6.39667	0.993414	0.164218	25.9031
GOTERM_BP_DIRECT	GO:0030838~positive regulation of actin filament polymerization	4	0.0107706	0.0241319	PFN1, CTTN, GRB2, PYCARD	233	45	16792	6.4061	1	0.383314	33.1464
GOTERM_BP_DIRECT	GO:0071363~cellular response to growth factor stimulus	4	0.0107706	0.0241319	PFN1, TWF2, SPARC, EHD4	233	45	16792	6.4061	1	0.383314	33.1464
GOTERM_MF_DIRECT	GO:0000149~SNARE binding	4	0.0107706	0.0254952	VAMP8, SEC22B, VTI1B, VAMP3	234	46	16881	6.27313	0.999982	0.305807	30.4604
GOTERM_MF_DIRECT	GO:0019904~protein domain specific binding	8	0.0215413	0.0256108	YWHAZ, YWHAG, GSN, MECP2, TGM2, ACSL3, IQGAP1, RAB27A	234	208	16881	2.77465	0.999983	0.298723	30.5763
GOTERM_CC_DIRECT	GO:0008043~intracellular ferritin complex	2	0.00538532	0.0256246	FTH1, FTL	236	2	18224	77.2203	0.999833	0.148742	29.7225
GOTERM_CC_DIRECT	GO:0030496~midbody	6	0.016156	0.0259449	CDC42, GDI1, ANXA11, RHOA, ARL8B, IQGAP1	236	129	18224	3.59164	0.99985	0.147953	30.0357
GOTERM_CC_DIRECT	GO:0005759~mitochondrial matrix	10	0.0269266	0.0264612	TST, TFAM, GRPEL1, CYP27A1, ACO2, NARS2, ALDH2, SOD1, ETFA, SOD2	236	327	18224	2.36148	0.999875	0.14822	30.538
GOTERM_MF_DIRECT	GO:0005093~Rab GDP-dissociation inhibitor activity	2	0.00538532	0.0274153	GDI1, GDI2	234	2	16881	72.141	0.999992	0.308108	32.3631
GOTERM_BP_DIRECT	GO:0002506~polysaccharide assembly with MHC class II protein complex	2	0.00538532	0.0274421	HLA-DRB1, HLA-DRA	233	2	16792	72.0687	1	0.41899	36.7879
GOTERM_BP_DIRECT	GO:0072422~signal transduction involved in DNA damage checkpoint	2	0.00538532	0.0274421	PRPF19, CDC5L	233	2	16792	72.0687	1	0.41899	36.7879
GOTERM_BP_DIRECT	GO:1903531~negative regulation of secretion by cell	2	0.00538532	0.0274421	VAMP8, VAMP3	233	2	16792	72.0687	1	0.41899	36.7879
GOTERM_BP_DIRECT	GO:0016344~meiotic chromosome movement towards spindle pole	2	0.00538532	0.0274421	ACTR3, ACTR2	233	2	16792	72.0687	1	0.41899	36.7879
GOTERM_BP_DIRECT	GO:0033206~meiotic cytokinesis	2	0.00538532	0.0274421	ACTR3, ACTR2	233	2	16792	72.0687	1	0.41899	36.7879
GOTERM_BP_DIRECT	GO:0009440~cyanate catabolic process	2	0.00538532	0.0274421	TST, MPST	233	2	16792	72.0687	1	0.41899	36.7879
GOTERM_BP_DIRECT	GO:0006892~post-Golgi vesicle-mediated transport	3	0.00807798	0.0278479	SCAMP2, VAMP8, SNAP23	233	19	16792	11.3793	1	0.419334	37.2212
GOTERM_CC_DIRECT	GO:0005743~mitochondrial inner membrane	12	0.0323119	0.0282898	TST, MRPS36, SQRDL, NDUFA2, ALDH18A1, LGALS3, CYP27A1, MRPS23, CYC1, MRPL18, VDAC1, SOD2	236	441	18224	2.10123	0.999933	0.155205	32.2899
BIOCARTA	h_ecmPathway:Erk and PI-3 Kinase Are Necessary for Collagen Binding in Corneal Epithelia	4	0.0107706	0.0283409	PFN1, MAPK1, GSN, RHOA	47	24	1625	5.76241	0.974042	0.406437	28.353
GOTERM_BP_DIRECT	GO:0021762~substantia nigra development	4	0.0107706	0.0301065	CDC42, LDHA, RHOA, S100A1	233	49	16792	5.88316	1	0.440324	39.5827
GOTERM_BP_DIRECT	GO:0015992~proton transport	4	0.0107706	0.0301065	ATP6V1A, ATP6V1E1, ATP6V1B2, ATP6V1D	233	49	16792	5.88316	1	0.440324	39.5827
GOTERM_BP_DIRECT	GO:0008544~epidermis development	5	0.0134633	0.0301507	KRT17, KRT5, KRT16, KRT14, CALML5	233	85	16792	4.23933	1	0.436458	39.6281
GOTERM_CC_DIRECT	GO:0030904~retromer complex	3	0.00807798	0.032286	RAB7A, SNX6, SNX1	236	22	18224	10.53	0.999983	0.172674	35.9771
GOTERM_CC_DIRECT	GO:0042613~MHC class II protein complex	3	0.00807798	0.032286	HLA-DRB1, HLA-A, HLA-DRA	236	22	18224	10.53	0.999983	0.172674	35.9771
GOTERM_MF_DIRECT	GO:0017025~TBP-class protein binding	3	0.00807798	0.0335295	PSMC6, PSMC2, PSMC1	234	21	16881	10.3059	0.999999	0.354798	38.1046
GOTERM_BP_DIRECT	GO:0032402~melanosome transport	3	0.00807798	0.0335895	RAB11B, RAB1A, RAB27A	233	21	16792	10.2955	1	0.468277	43.0615
GOTERM_BP_DIRECT	GO:0045861~negative regulation of proteolysis	3	0.00807798	0.0335895	SERPINE2, CSTB, SERPINB3	233	21	16792	10.2955	1	0.468277	43.0615
GOTERM_CC_DIRECT	GO:0031093~platelet alpha granule lumen	4	0.0107706	0.0339964	ALDOA, SERPINA3, ACTN1, SPARC	236	55	18224	5.61602	0.999991	0.178306	37.4977
GOTERM_CC_DIRECT	GO:0031430~M band	3	0.00807798	0.0350657	ALDOA, S100A1, ENO1	236	23	18224	10.0722	0.999994	0.180695	38.4313
BIOCARTA	h_mhcPathway:Antigen Processing and Presentation	3	0.00807798	0.0366558	HLA-DRB1, HLA-A, HLA-DRA	47	11	1625	9.4294	0.991285	0.447247	35.1496
GOTERM_BP_DIRECT	GO:0019886~antigen processing and presentation of exogenous peptide antigen via MHC class II	5	0.0134633	0.0386587	RAB7A, HLA-DRB1, AP2A1, CTSD, HLA-DRA	233	92	16792	3.91678	1	0.512952	47.7896
GOTERM_CC_DIRECT	GO:0045095~keratin filament	5	0.0134633	0.0405042	KRT6A, KRT6B, KRT5, KRT14, KRT1	236	100	18224	3.86102	0.999999	0.203136	42.9827
GOTERM_MF_DIRECT	GO:0004792~thiosulfate sulfurtransferase activity	2	0.00538532	0.040841	TST, MPST	234	3	16881	48.094	1	0.405482	44.3753
GOTERM_MF_DIRECT	GO:0071987~WD40-repeat domain binding	2	0.00538532	0.040841	CDC5L, CCT6A	234	3	16881	48.094	1	0.405482	44.3753
GOTERM_MF_DIRECT	GO:0036042~long-chain fatty acyl-CoA binding	2	0.00538532	0.040841	DBI, SCP2	234	3	16881	48.094	1	0.405482	44.3753
GOTERM_BP_DIRECT	GO:0090135~actin filament branching	2	0.00538532	0.0408807	CDC42, CORO1B	233	3	16792	48.0458	1	0.528507	49.7436
GOTERM_BP_DIRECT	GO:0097581~lamellipodium organization	2	0.00538532	0.0408807	CTTN, ARPC5	233	3	16792	48.0458	1	0.528507	49.7436
GOTERM_BP_DIRECT	GO:1903593~regulation of histamine secretion by mast cell	2	0.00538532	0.0408807	SNX6, VAMP3	233	3	16792	48.0458	1	0.528507	49.7436
GOTERM_BP_DIRECT	GO:0035928~rRNA import into mitochondrion	2	0.00538532	0.0408807	TST, MRPL18	233	3	16792	48.0458	1	0.528507	49.7436
GOTERM_CC_DIRECT	GO:0005903~brush border	4	0.0107706	0.0423368	ACTR3, ACTN1, MYL12A, CAPZB	236	60	18224	5.14802	0.999999	0.208432	44.4448
BIOCARTA	h_rabPathway:Rab GTPases Mark Targets In The Endocytotic Machinery	3	0.00807798	0.0432056	RAB7A, RAB1A, RAB27A	47	12	1625	8.64362	0.996336	0.463796	40.0826
KEGG_PATHWAY	hsa04722:Neurotrophin signaling pathway	7	0.0188486	0.0435047	CDC42, MAPK1, GRB2, RHOA, RAP1A, SORT1, CALML5	149	120	6910	2.70526	0.99992	0.277588	43.0399
GOTERM_BP_DIRECT	GO:0008360~regulation of cell shape	6	0.016156	0.044984	ALDOA, S100B, WDR1, MSN, MYL12A, S100A13	233	140	16792	3.08866	1	0.558945	53.1728
GOTERM_BP_DIRECT	GO:0097352~autophagosome maturation	3	0.00807798	0.0462956	VAMP8, VTI1B, UBQLN1	233	25	16792	8.64824	1	0.565034	54.2216
GOTERM_BP_DIRECT	GO:0046686~response to cadmium ion	3	0.00807798	0.0462956	ALAD, SPARC, SOD2	233	25	16792	8.64824	1	0.565034	54.2216
GOTERM_BP_DIRECT	GO:0022604~regulation of cell morphogenesis	3	0.00807798	0.0462956	CFL1, SPARC, CAPZB	233	25	16792	8.64824	1	0.565034	54.2216
GOTERM_BP_DIRECT	GO:0015031~protein transport	11	0.0296193	0.0483423	GDI1, RAB7A, GDI2, SCAMP2, VAMP8, SEC22B, RAP1A, TOM1, SNAP23, PDCD6IP, MVP	233	395	16792	2.00698	1	0.576616	55.8144
GOTERM_MF_DIRECT	GO:0003785~actin monomer binding	3	0.00807798	0.0496207	PFN1, TWF1, TWF2	234	26	16881	8.32396	1	0.460194	51.1244
GOTERM_BP_DIRECT	GO:0030041~actin filament polymerization	3	0.00807798	0.0497074	CTTN, GSN, ARPC4	233	26	16792	8.31562	1	0.58255	56.8477
GOTERM_CC_DIRECT	GO:0030905~retromer, tubulation complex	2	0.00538532	0.0505953	SNX6, SNX1	236	4	18224	38.6102	1	0.24125	50.6126
GOTERM_CC_DIRECT	GO:0030478~actin cap	2	0.00538532	0.0505953	ACTR2, GSN	236	4	18224	38.6102	1	0.24125	50.6126
GOTERM_CC_DIRECT	GO:0072558~NLRP1 inflammasome complex	2	0.00538532	0.0505953	PYCARD, CASP1	236	4	18224	38.6102	1	0.24125	50.6126
GOTERM_MF_DIRECT	GO:0003725~double-stranded RNA binding	4	0.0107706	0.052089	SLC3A2, ACTN1, DDX21, MSN	234	61	16881	4.73056	1	0.467434	52.8799
GOTERM_CC_DIRECT	GO:0071556~integral component of lumenal side of endoplasmic reticulum membrane	3	0.00807798	0.0535225	HLA-DRB1, HLA-A, HLA-DRA	236	29	18224	7.98831	1	0.250188	52.642
GOTERM_CC_DIRECT	GO:0055037~recycling endosome	5	0.0134633	0.054096	VAMP8, RAB11B, VTI1B, VAMP3, RAB10	236	110	18224	3.51002	1	0.249208	53.0304
GOTERM_BP_DIRECT	GO:0038127~ERBB signaling pathway	2	0.00538532	0.0541344	MAPK1, MVP	233	4	16792	36.0343	1	0.610194	60.0445
GOTERM_BP_DIRECT	GO:0010044~response to aluminum ion	2	0.00538532	0.0541344	ALAD, QDPR	233	4	16792	36.0343	1	0.610194	60.0445
GOTERM_BP_DIRECT	GO:0008356~asymmetric cell division	2	0.00538532	0.0541344	ACTR3, ACTR2	233	4	16792	36.0343	1	0.610194	60.0445
GOTERM_BP_DIRECT	GO:0070254~mucus secretion	2	0.00538532	0.0541344	VAMP8, VAMP3	233	4	16792	36.0343	1	0.610194	60.0445
GOTERM_MF_DIRECT	GO:0005198~structural molecule activity	8	0.0215413	0.0558331	KRT6A, KRT17, KRT5, KRT16, LMNB2, KRT14, MAP2, KRT1	234	247	16881	2.33655	1	0.482307	55.4314
GOTERM_MF_DIRECT	GO:0042605~peptide antigen binding	3	0.00807798	0.0566933	HLA-DRB1, HLA-A, HLA-DRA	234	28	16881	7.7294	1	0.478589	55.9992
GOTERM_BP_DIRECT	GO:0016050~vesicle organization	3	0.00807798	0.0567915	SNX6, SNX1, SORT1	233	28	16792	7.72164	1	0.623917	61.8551
GOTERM_BP_DIRECT	GO:0050766~positive regulation of phagocytosis	3	0.00807798	0.0604577	PYCARD, RAP1A, RAB27A	233	29	16792	7.45538	1	0.643284	64.2269
GOTERM_CC_DIRECT	GO:0005622~intracellular	25	0.0673165	0.0604777	RAB7A, SNX6, PML, PNP, RAB1A, CDC42, SERPINA3, RAB11B, TGM2, RHOA, RAB27A, GDI1, TWF1, GDI2, TWF2, ACTN1, COTL1, MAPK1, SERPINB9, RDH11, RAP1A, TOM1, VAMP3, ARL8B, RAB10	236	1332	18224	1.44933	1	0.27141	57.158
GOTERM_CC_DIRECT	GO:0016469~proton-transporting two-sector ATPase complex	2	0.00538532	0.0628406	ATP6V1A, ATP6V1E1	236	5	18224	30.8881	1	0.277118	58.5991
KEGG_PATHWAY	hsa01220:Degradation of aromatic compounds	2	0.00538532	0.0628972	AKR1A1, ADH5	149	3	6910	30.9172	0.999999	0.368127	56.0448
GOTERM_MF_DIRECT	GO:0000062~fatty-acyl-CoA binding	3	0.00807798	0.0640927	DBI, SCP2, ETFA	234	30	16881	7.2141	1	0.513314	60.6131
GOTERM_BP_DIRECT	GO:0009966~regulation of signal transduction	3	0.00807798	0.0642027	YWHAG, PTPN1, NCLN	233	30	16792	7.20687	1	0.661787	66.5062
KEGG_PATHWAY	hsa05205:Proteoglycans in cancer	9	0.0242339	0.0648495	CDC42, MAPK1, CTTN, GRB2, RHOA, PPP1R12A, MSN, PPP1CB, IQGAP1	149	200	6910	2.08691	0.999999	0.367781	57.1895
GOTERM_MF_DIRECT	GO:0070061~fructose binding	2	0.00538532	0.0671413	ALDOA, PFKL	234	5	16881	28.8564	1	0.521317	62.3798
GOTERM_MF_DIRECT	GO:0004784~superoxide dismutase activity	2	0.00538532	0.0671413	SOD1, SOD2	234	5	16881	28.8564	1	0.521317	62.3798
GOTERM_MF_DIRECT	GO:0008097~5S rRNA binding	2	0.00538532	0.0671413	TST, MRPL18	234	5	16881	28.8564	1	0.521317	62.3798
GOTERM_BP_DIRECT	GO:0042270~protection from natural killer cell mediated cytotoxicity	2	0.00538532	0.0672056	SERPINB9, HLA-A	233	5	16792	28.8275	1	0.674868	68.2345
GOTERM_BP_DIRECT	GO:0002503~peptide antigen assembly with MHC class II protein complex	2	0.00538532	0.0672056	HLA-DRB1, HLA-DRA	233	5	16792	28.8275	1	0.674868	68.2345
GOTERM_BP_DIRECT	GO:0033591~response to L-ascorbic acid	2	0.00538532	0.0672056	SPARC, SOD2	233	5	16792	28.8275	1	0.674868	68.2345
GOTERM_BP_DIRECT	GO:0006102~isocitrate metabolic process	2	0.00538532	0.0672056	ACO2, IDH1	233	5	16792	28.8275	1	0.674868	68.2345
GOTERM_BP_DIRECT	GO:0051653~spindle localization	2	0.00538532	0.0672056	ACTR3, ACTR2	233	5	16792	28.8275	1	0.674868	68.2345
GOTERM_BP_DIRECT	GO:0000303~response to superoxide	2	0.00538532	0.0672056	SOD1, SOD2	233	5	16792	28.8275	1	0.674868	68.2345
GOTERM_BP_DIRECT	GO:0032611~interleukin-1 beta production	2	0.00538532	0.0672056	PYCARD, CASP1	233	5	16792	28.8275	1	0.674868	68.2345
GOTERM_CC_DIRECT	GO:0016235~aggresome	3	0.00807798	0.0673324	RAB11B, UBQLN1, XRN2	236	33	18224	7.02003	1	0.29065	61.2155
GOTERM_BP_DIRECT	GO:1990090~cellular response to nerve growth factor stimulus	3	0.00807798	0.0680237	ARPC3, RAP1A, CDC5L	233	31	16792	6.97439	1	0.675271	68.6906
GOTERM_BP_DIRECT	GO:0045765~regulation of angiogenesis	3	0.00807798	0.0680237	WARS, KRT1, RNH1	233	31	16792	6.97439	1	0.675271	68.6906
GOTERM_CC_DIRECT	GO:0001772~immunological synapse	3	0.00807798	0.0709509	DUSP3, LGALS3, PDCD6IP	236	34	18224	6.81356	1	0.300439	63.2109
GOTERM_BP_DIRECT	GO:0034220~ion transmembrane transport	7	0.0188486	0.0717015	ATP6V1A, S100A6, ATP6V1E1, ATP6V0A1, ATP6V1B2, ATP6V1G1, ATP6V1D	233	210	16792	2.40229	1	0.691041	70.6662
GOTERM_BP_DIRECT	GO:0061024~membrane organization	3	0.00807798	0.0719179	YWHAZ, YWHAG, RAB10	233	32	16792	6.75644	1	0.68812	70.7787
GOTERM_MF_DIRECT	GO:0005509~calcium ion binding	16	0.0430826	0.0724172	S100A4, SRI, S100A6, ACTN1, SPARC, MYL12A, ANXA4, IQGAP1, S100A13, S100B, GSN, ANXA11, VCAN, CALML5, S100A1, EHD4	234	717	16881	1.60984	1	0.540401	65.2645
GOTERM_BP_DIRECT	GO:0031647~regulation of protein stability	4	0.0107706	0.0726847	KHDRBS1, CDC42, MAPK1, PYCARD	233	70	16792	4.11821	1	0.688107	71.1742
GOTERM_CC_DIRECT	GO:0005768~endosome	7	0.0188486	0.0727872	GRB2, ATP6V1E1, RHOA, TOM1, RAB10, OCIAD1, CDK2	236	225	18224	2.40241	1	0.303486	64.1868
GOTERM_CC_DIRECT	GO:0005770~late endosome	5	0.0134633	0.0732671	MAPK1, RAB7A, ZC3HAV1, RAP1A, RAB27A	236	122	18224	3.16477	1	0.301637	64.4378
GOTERM_CC_DIRECT	GO:0005764~lysosome	7	0.0188486	0.0737014	RAB7A, ZC3HAV1, PRDX6, CTSD, SOD1, HLA-DRA, RAB27A	236	226	18224	2.39178	1	0.299675	64.6636
KEGG_PATHWAY	hsa04510:Focal adhesion	9	0.0242339	0.0742784	CDC42, MAPK1, GRB2, RHOA, PPP1R12A, RAP1A, ACTN1, MYL12A, PPP1CB	149	206	6910	2.02613	1	0.400302	62.3417
GOTERM_CC_DIRECT	GO:0097169~AIM2 inflammasome complex	2	0.00538532	0.0749287	PYCARD, CASP1	236	6	18224	25.7401	1	0.300518	65.2944
GOTERM_CC_DIRECT	GO:0000015~phosphopyruvate hydratase complex	2	0.00538532	0.0749287	ENO2, ENO1	236	6	18224	25.7401	1	0.300518	65.2944
GOTERM_BP_DIRECT	GO:0060333~interferon-gamma-mediated signaling pathway	4	0.0107706	0.0751514	HLA-DRB1, PML, HLA-A, HLA-DRA	233	71	16792	4.06021	1	0.696723	72.4124
GOTERM_BP_DIRECT	GO:0032496~response to lipopolysaccharide	6	0.016156	0.0774735	ALAD, ADH5, SPARC, CASP1, HNRNPA0, SOD2	233	164	16792	2.63666	1	0.704255	73.5323
GOTERM_BP_DIRECT	GO:0007015~actin filament organization	4	0.0107706	0.0776548	ALDOA, FSCN1, ACTN1, TPM3	233	72	16792	4.00381	1	0.701276	73.6179
GOTERM_CC_DIRECT	GO:0005769~early endosome	7	0.0188486	0.0777581	MAPK1, VAMP8, RAP1A, SORT1, TOM1, PTPN1, RAB1A	236	229	18224	2.36045	1	0.306811	66.7093
GOTERM_BP_DIRECT	GO:0007568~aging	6	0.016156	0.0790855	SERPINF1, GRB2, KRT16, KRT14, CACYBP, SOD1	233	165	16792	2.62068	1	0.70432	74.2844
GOTERM_BP_DIRECT	GO:0043330~response to exogenous dsRNA	3	0.00807798	0.0799149	MAPK1, SLC3A2, DDX21	233	34	16792	6.359	1	0.704466	74.6635
GOTERM_MF_DIRECT	GO:0004634~phosphopyruvate hydratase activity	2	0.00538532	0.0800209	ENO2, ENO1	234	6	16881	24.047	1	0.569146	69.0621
GOTERM_MF_DIRECT	GO:0004322~ferroxidase activity	2	0.00538532	0.0800209	CP, FTH1	234	6	16881	24.047	1	0.569146	69.0621
GOTERM_MF_DIRECT	GO:0051117~ATPase binding	4	0.0107706	0.0825842	ATP6V1E1, ATP6V0A1, ATP6V1G1, S100A1	234	74	16881	3.89951	1	0.57255	70.2528
GOTERM_BP_DIRECT	GO:0001889~liver development	4	0.0107706	0.0827699	PKM, QDPR, MPST, SOD2	233	74	16792	3.8956	1	0.713902	75.9288
GOTERM_CC_DIRECT	GO:0016324~apical plasma membrane	8	0.0215413	0.0834305	ATP6V1A, AKR1A1, AP2A1, ATP6V1E1, SLC3A2, VAMP3, MSN, RAB27A	236	291	18224	2.1229	1	0.32235	69.3864
KEGG_PATHWAY	hsa04114:Oocyte meiosis	6	0.016156	0.0840807	MAPK1, YWHAZ, YWHAG, CALML5, PPP1CB, CDK2	149	109	6910	2.5528	1	0.431197	67.0875
KEGG_PATHWAY	hsa05152:Tuberculosis	8	0.0215413	0.0851534	MAPK1, RAB7A, HLA-DRB1, RHOA, ATP6V0A1, CTSD, CALML5, HLA-DRA	149	177	6910	2.09608	1	0.42589	67.572
GOTERM_MF_DIRECT	GO:0019900~kinase binding	4	0.0107706	0.0851898	LDHA, PFKL, TOLLIP, UBQLN1	234	75	16881	3.84752	1	0.575994	71.4194
GOTERM_BP_DIRECT	GO:0043086~negative regulation of catalytic activity	4	0.0107706	0.0853807	RNH1, PPP1R12A, SERPINB3, ANXA4	233	75	16792	3.84366	1	0.721828	77.0336
GOTERM_CC_DIRECT	GO:0072357~PTW/PP1 phosphatase complex	2	0.00538532	0.0868615	PPP1R12A, PPP1CB	236	7	18224	22.063	1	0.330039	70.9073
GOTERM_BP_DIRECT	GO:0010043~response to zinc ion	3	0.00807798	0.0881727	ALAD, KRT14, SOD2	233	36	16792	6.00572	1	0.730175	78.1624
GOTERM_BP_DIRECT	GO:0042059~negative regulation of epidermal growth factor receptor signaling pathway	3	0.00807798	0.0881727	CDC42, AP2A1, GRB2	233	36	16792	6.00572	1	0.730175	78.1624
GOTERM_CC_DIRECT	GO:0045335~phagocytic vesicle	3	0.00807798	0.089929	RAB7A, ANXA11, RAB11B	236	39	18224	5.94003	1	0.336332	72.2076
GOTERM_CC_DIRECT	GO:0032588~trans-Golgi network membrane	4	0.0107706	0.092061	SCAMP2, HLA-DRB1, VAMP3, HLA-DRA	236	83	18224	3.72146	1	0.339521	73.0793
GOTERM_BP_DIRECT	GO:0012501~programmed cell death	2	0.00538532	0.0928111	PKM, TGM2	233	7	16792	20.591	1	0.74552	79.9231
GOTERM_BP_DIRECT	GO:0030388~fructose 1,6-bisphosphate metabolic process	2	0.00538532	0.0928111	ALDOA, PFKL	233	7	16792	20.591	1	0.74552	79.9231
GOTERM_BP_DIRECT	GO:0051683~establishment of Golgi localization	2	0.00538532	0.0928111	CDC42, YWHAZ	233	7	16792	20.591	1	0.74552	79.9231
GOTERM_BP_DIRECT	GO:0031295~T cell costimulation	4	0.0107706	0.0934195	CDC42, HLA-DRB1, GRB2, HLA-DRA	233	78	16792	3.69583	1	0.744445	80.144
GOTERM_BP_DIRECT	GO:0005975~carbohydrate metabolic process	6	0.016156	0.0939452	LDHA, ADPGK, PGM1, SLC3A2, ALDH2, PYGB	233	174	16792	2.48513	1	0.743065	80.3329
GOTERM_BP_DIRECT	GO:2001237~negative regulation of extrinsic apoptotic signaling pathway	3	0.00807798	0.0966711	CTTN, LGALS3, PSME3	233	38	16792	5.68963	1	0.750136	81.2858
GOTERM_CC_DIRECT	GO:0030669~clathrin-coated endocytic vesicle membrane	3	0.00807798	0.0978947	HLA-DRB1, AP2A1, HLA-DRA	236	41	18224	5.65027	1	0.353947	75.3368
GOTERM_CC_DIRECT	GO:0072686~mitotic spindle	3	0.00807798	0.0978947	EML2, CDC42, MAPK1	236	41	18224	5.65027	1	0.353947	75.3368
GOTERM_CC_DIRECT	GO:0072559~NLRP3 inflammasome complex	2	0.00538532	0.098641	PYCARD, CASP1	236	8	18224	19.3051	1	0.352657	75.6126
GOTERM_CC_DIRECT	GO:0008541~proteasome regulatory particle, lid subcomplex	2	0.00538532	0.098641	ADRM1, PSMD14	236	8	18224	19.3051	1	0.352657	75.6126
GOTERM_CC_DIRECT	GO:0044754~autolysosome	2	0.00538532	0.098641	FTH1, FTL	236	8	18224	19.3051	1	0.352657	75.6126
GOTERM_CC_DIRECT	GO:0033180~proton-transporting V-type ATPase, V1 domain	2	0.00538532	0.098641	ATP6V1A, ATP6V1B2	236	8	18224	19.3051	1	0.352657	75.6126
BIOCARTA	h_malPathway:Role of MAL in Rho-Mediated Activation of SRF	3	0.00807798	0.0988422	CDC42, MAPK1, RHOA	47	19	1625	5.45913	0.999998	0.733332	70.0895
BIOCARTA	h_ctla4Pathway:The Co-Stimulatory Signal During T-cell Activation	3	0.00807798	0.0988422	HLA-DRB1, GRB2, HLA-DRA	47	19	1625	5.45913	0.999998	0.733332	70.0895

## Sheet: node5_mRNA y splicing
Category	Term	Count	%	PValue	Genes	List Total	Pop Hits	Pop Total	Fold Enrichment	Bonferroni	Benjamini	FDR
GOTERM_MF_DIRECT	GO:0044822~poly(A) RNA binding	32	0.276769	1.33904e-18	HMGB2, IGF2BP2, CCT3, SART3, CANX, SF3B2, GOT2, DDX23, PCBP1, PRPF8, LUC7L2, DHX30, RTCB, DHX9, HIST1H1E, UPF1, EXOSC6, EFTUD2, STXBP1, SF1, DDX1, SAFB2, SON, HNRNPUL2, HUWE1, SFPQ, THRAP3, SNRNP200, EIF4A1, DSP, RBM39, ADAR	71	1129	16881	6.73901	2.74504e-16	2.74504e-16	1.68514e-15
GOTERM_CC_DIRECT	GO:0005654~nucleoplasm	39	0.337312	7.83102e-14	HMGB2, STAT5A, HCFC1, CBX1, SART3, RCC1, BANF1, SF3B3, SF3B2, RBX1, RPA1, NUMA1, DDX23, PCBP1, PRPF8, DNAJC8, PSMD6, RTCB, DHX9, IK, UPF1, EXOSC6, EFTUD2, STXBP1, SF1, DDX1, STAT3, SAFB2, SON, HUWE1, HNRNPUL2, PKP1, PSME2, SFPQ, THRAP3, SNRNP200, RBM39, SNRPF, ADAR	72	2784	18224	3.54574	1.52628e-11	1.52628e-11	9.76996e-11
GOTERM_BP_DIRECT	GO:0000398~mRNA splicing, via spliceosome	12	0.103788	1.56696e-09	DHX9, DDX23, PCBP1, PRPF8, EFTUD2, DNAJC8, SNRNP200, SF1, SART3, SNRPF, SF3B3, SF3B2	70	222	16792	12.9668	7.99148e-07	7.99148e-07	2.26277e-06
GOTERM_CC_DIRECT	GO:0070062~extracellular exosome	33	0.285418	2.81532e-09	HINT1, CAPZA2, PRDX4, FLG2, CCT3, TOMM70, BANF1, CANX, GOT2, GALK1, PRKAR2A, NUMA1, DDX23, CALML3, PCBP1, AKR7A2, ATP5L, VPS35, PSMD6, FH, TUBB4B, HIST1H1E, FLOT1, STXBP1, GLOD4, SAFB2, PKP1, HUWE1, PSME2, THRAP3, EIF4A1, DSG1, DSP	72	2811	18224	2.97142	5.48988e-07	2.74494e-07	3.51408e-06
GOTERM_BP_DIRECT	GO:0008380~RNA splicing	10	0.0864902	2.47415e-08	SON, DDX23, SFPQ, PRPF8, EFTUD2, THRAP3, RBM39, SNRPF, SF3B3, SF3B2	70	166	16792	14.4509	1.26181e-05	6.30906e-06	3.5728e-05
GOTERM_MF_DIRECT	GO:0005515~protein binding	59	0.510292	6.70769e-08	STAT5A, TTC9C, PRDX4, CBX1, CCT3, SART3, TOMM70, CANX, COPB2, PRKAR2A, DDX23, PCBP1, AKR7A2, LUC7L2, DHX30, PSMD6, HIST1H1E, IK, AIFM1, EFTUD2, FLOT1, STXBP1, SF1, HUWE1, PSME2, EIF4A1, SNRNP200, DSP, RBM39, SNRPF, HMGB2, HCFC1, IGF2BP2, RCC1, BANF1, SF3B3, SF3B2, RBX1, RPA1, NUMA1, GADD45GIP1, CALML3, PRPF8, VPS35, RTCB, FH, DHX9, UPF1, DDX1, TSN, STAT3, SAFB2, SON, PKP1, SFPQ, PRKAR1A, THRAP3, …	71	8785	16881	1.5968	1.37507e-05	6.87536e-06	8.44138e-05
GOTERM_MF_DIRECT	GO:0004004~ATP-dependent RNA helicase activity	7	0.0605432	2.78336e-07	DHX9, UPF1, DDX23, SNRNP200, EIF4A1, DDX1, DHX30	71	65	16881	25.605	5.70572e-05	1.90194e-05	0.000350275
GOTERM_BP_DIRECT	GO:0006397~mRNA processing	9	0.0778412	6.84803e-07	SON, SFPQ, PRPF8, EFTUD2, THRAP3, RBM39, SF3B3, SF3B2, ADAR	70	179	16792	12.0613	0.000349189	0.00011641	0.000988886
GOTERM_CC_DIRECT	GO:0005634~nucleus	42	0.363259	8.09965e-07	HMGB2, STAT5A, HINT1, PRDX4, FLG2, HCFC1, IGF2BP2, CBX1, SART3, RCC1, BANF1, SF3B3, RPA1, NUMA1, GADD45GIP1, DDX23, PRPF8, DHX30, RTCB, TUBB4B, DHX9, HIST1H1E, IK, UPF1, AIFM1, ANP32E, SF1, DDX1, TSN, STAT3, SAFB2, HUWE1, PKP1, HNRNPUL2, SFPQ, THRAP3, SNRNP200, EIF4A1, DSP, RBM39, TMPO, ADAR	72	5415	18224	1.96319	0.000157931	5.26463e-05	0.00101099
GOTERM_CC_DIRECT	GO:0071013~catalytic step 2 spliceosome	7	0.0605432	1.544e-06	DDX23, PRPF8, EFTUD2, SNRNP200, SNRPF, SF3B3, SF3B2	72	92	18224	19.2585	0.000301035	7.52672e-05	0.0019272
GOTERM_CC_DIRECT	GO:0005681~spliceosomal complex	7	0.0605432	1.75226e-06	PRPF8, EFTUD2, SNRNP200, SF1, SNRPF, SF3B3, SF3B2	72	94	18224	18.8487	0.000341633	6.8336e-05	0.00218715
KEGG_PATHWAY	hsa03040:Spliceosome	8	0.0691922	4.37926e-06	DDX23, PCBP1, PRPF8, EFTUD2, SNRNP200, SNRPF, SF3B3, SF3B2	37	133	6910	11.2335	0.000450963	0.000450963	0.00488762
GOTERM_MF_DIRECT	GO:0008026~ATP-dependent helicase activity	5	0.0432451	5.95371e-06	DHX9, DDX23, SNRNP200, DDX1, DHX30	71	29	16881	40.9932	0.00121977	0.000305082	0.00749226
GOTERM_CC_DIRECT	GO:0005829~cytosol	29	0.250822	2.19328e-05	CAPZA2, STAT5A, PRDX4, IGF2BP2, CCT3, BANF1, RBX1, COPB2, GALK1, PRKAR2A, NUMA1, AKR7A2, VPS35, PSMD6, TUBB4B, FH, DHX9, UPF1, EXOSC6, AIFM1, STXBP1, TSN, STAT3, HUWE1, PSME2, PRKAR1A, EIF4A1, DSG1, SNRPF	72	3315	18224	2.21425	0.00426782	0.000712571	0.0273731
GOTERM_MF_DIRECT	GO:0004386~helicase activity	6	0.0518941	2.68987e-05	DHX9, UPF1, DDX23, SNRNP200, EIF4A1, DDX1	71	85	16881	16.7831	0.00549913	0.00110225	0.0338457
GOTERM_CC_DIRECT	GO:0016607~nuclear speck	7	0.0605432	0.000131843	SON, PRPF8, EFTUD2, THRAP3, LUC7L2, RBM39, SART3	72	201	18224	8.81481	0.0253833	0.00366627	0.164441
GOTERM_MF_DIRECT	GO:0003723~RNA binding	10	0.0864902	0.000412735	SON, UPF1, PCBP1, PRPF8, SF1, RBM39, TSN, SNRPF, SF3B3, ADAR	71	547	16881	4.34663	0.0811461	0.0140057	0.518172
GOTERM_CC_DIRECT	GO:0016020~membrane	20	0.17298	0.000573687	DHX9, EFTUD2, CAPZA2, FLOT1, DDX1, HCFC1, TOMM70, CANX, GALK1, PRKAR2A, HNRNPUL2, HUWE1, PSME2, PCBP1, PRPF8, PRKAR1A, EIF4A1, SNRNP200, TMPO, ADAR	72	2200	18224	2.30101	0.105867	0.0138903	0.713722
GOTERM_BP_DIRECT	GO:0006396~RNA processing	5	0.0432451	0.00067856	DHX9, RBM39, DHX30, SART3, ADAR	70	97	16792	12.3652	0.292617	0.0829065	0.97542
GOTERM_CC_DIRECT	GO:0031012~extracellular matrix	7	0.0605432	0.00103158	SFPQ, EFTUD2, DSG1, EIF4A1, DSP, CANX, TUBB4B	72	296	18224	5.98574	0.182303	0.0221144	1.28002
GOTERM_MF_DIRECT	GO:0003729~mRNA binding	5	0.0432451	0.00180165	PCBP1, EIF4A1, LUC7L2, IGF2BP2, TSN	71	125	16881	9.51042	0.309038	0.0514399	2.2438
GOTERM_CC_DIRECT	GO:0030529~intracellular ribonucleoprotein complex	5	0.0432451	0.00195845	DHX9, PCBP1, EFTUD2, SNRNP200, DDX1	72	136	18224	9.30556	0.317691	0.0375058	2.41724
GOTERM_CC_DIRECT	GO:0005682~U5 snRNP	3	0.0259471	0.00195974	DDX23, PRPF8, SNRNP200	72	17	18224	44.6667	0.317862	0.0341772	2.41881
GOTERM_MF_DIRECT	GO:0003725~double-stranded RNA binding	4	0.0345961	0.00206893	EIF4A1, DDX1, DHX30, TUBB4B	71	61	16881	15.5909	0.34595	0.0516877	2.5727
GOTERM_MF_DIRECT	GO:0003676~nucleic acid binding	12	0.103788	0.00230154	DHX9, SON, DDX23, SFPQ, SNRNP200, EIF4A1, DDX1, RBM39, DHX30, SART3, SF3B3, SAFB2	71	985	16881	2.89658	0.37647	0.0511308	2.8581
GOTERM_CC_DIRECT	GO:0005737~cytoplasm	33	0.285418	0.0023293	HMGB2, STAT5A, HINT1, FLG2, HCFC1, IGF2BP2, CCT3, SART3, RCC1, BANF1, GALK1, PRKAR2A, NUMA1, PCBP1, DNAJC8, DHX30, FH, RTCB, DHX9, UPF1, EFTUD2, STXBP1, DDX1, STAT3, SAFB2, HUWE1, PSME2, SFPQ, PRKAR1A, EIF4A1, DSP, TMPO, ADAR	72	5222	18224	1.59951	0.365389	0.0371862	2.86886
GOTERM_CC_DIRECT	GO:0043209~myelin sheath	5	0.0432451	0.00293056	GOT2, STXBP1, CCT3, CANX, TUBB4B	72	152	18224	8.32602	0.435773	0.043068	3.59701
GOTERM_MF_DIRECT	GO:0042802~identical protein binding	10	0.0864902	0.0036611	GOT2, IK, PSME2, SNRNP200, SF1, STXBP1, HCFC1, TSN, STAT3, SAFB2	71	749	16881	3.17437	0.528531	0.072433	4.51091
GOTERM_CC_DIRECT	GO:0030057~desmosome	3	0.0259471	0.00390771	PKP1, DSG1, DSP	72	24	18224	31.6389	0.533966	0.053075	4.76965
GOTERM_CC_DIRECT	GO:0005689~U12-type spliceosomal complex	3	0.0259471	0.00457841	SNRPF, SF3B3, SF3B2	72	26	18224	29.2051	0.591327	0.0579114	5.56693
GOTERM_BP_DIRECT	GO:0000375~RNA splicing, via transesterification reactions	3	0.0259471	0.00469653	DDX23, PRPF8, SF3B3	70	25	16792	28.7863	0.909361	0.381324	6.57208
GOTERM_CC_DIRECT	GO:0005739~mitochondrion	13	0.112437	0.00502649	GOT2, GADD45GIP1, AIFM1, AKR7A2, PRDX4, STXBP1, HCFC1, ATP5L, VPS35, GLOD4, DHX30, TOMM70, FH	72	1331	18224	2.47216	0.625677	0.0595669	6.09615
GOTERM_CC_DIRECT	GO:0000785~chromatin	4	0.0345961	0.00506475	UPF1, SFPQ, CBX1, TMPO	72	89	18224	11.3758	0.628474	0.0565796	6.14121
GOTERM_BP_DIRECT	GO:0000245~spliceosomal complex assembly	3	0.0259471	0.00507446	DDX1, SF1, SART3	70	26	16792	27.6791	0.925321	0.351068	7.08307
GOTERM_MF_DIRECT	GO:0003682~chromatin binding	7	0.0605432	0.00559788	UPF1, SFPQ, DDX1, HCFC1, CBX1, RCC1, DHX30	71	391	16881	4.25658	0.683613	0.0993308	6.82076
GOTERM_MF_DIRECT	GO:0003697~single-stranded DNA binding	4	0.0345961	0.00678845	RPA1, HMGB2, PCBP1, TSN	71	93	16881	10.2263	0.752508	0.10985	8.21501
GOTERM_BP_DIRECT	GO:0016032~viral process	6	0.0518941	0.00768729	GADD45GIP1, EIF4A1, RCC1, STAT3, RBX1, SF3B2	70	299	16792	4.81376	0.980467	0.430068	10.5453
GOTERM_MF_DIRECT	GO:0003677~DNA binding	15	0.129735	0.0080319	DHX9, HIST1H1E, HMGB2, UPF1, AIFM1, STAT5A, DDX1, TSN, BANF1, STAT3, RPA1, SON, HUWE1, TMPO, ADAR	71	1674	16881	2.13047	0.808561	0.119415	9.65067
GOTERM_BP_DIRECT	GO:0000354~cis assembly of pre-catalytic spliceosome	2	0.017298	0.00820156	DDX23, SNRNP200	70	2	16792	239.886	0.985005	0.408448	11.2124
GOTERM_CC_DIRECT	GO:0044530~supraspliceosomal complex	2	0.017298	0.011643	UPF1, ADAR	72	3	18224	168.741	0.898095	0.119154	13.5999
GOTERM_BP_DIRECT	GO:0006334~nucleosome assembly	4	0.0345961	0.0129495	HIST1H1E, HMGB2, ANP32E, SART3	70	119	16792	8.06339	0.998703	0.522215	17.1566
GOTERM_BP_DIRECT	GO:0010501~RNA secondary structure unwinding	3	0.0259471	0.0140855	DDX23, EIF4A1, DDX1	70	44	16792	16.3558	0.999279	0.514932	18.5229
GOTERM_MF_DIRECT	GO:0000166~nucleotide binding	6	0.0518941	0.0146824	HINT1, SFPQ, IGF2BP2, RBM39, SART3, SAFB2	71	348	16881	4.09932	0.951791	0.194737	16.9844
GOTERM_BP_DIRECT	GO:0050821~protein stabilization	4	0.0345961	0.0184607	DSG1, STXBP1, HCFC1, CCT3	70	136	16792	7.05546	0.999925	0.578487	23.5913
GOTERM_CC_DIRECT	GO:0005952~cAMP-dependent protein kinase complex	2	0.017298	0.0269594	PRKAR2A, PRKAR1A	72	7	18224	72.3175	0.995152	0.244584	28.9031
GOTERM_BP_DIRECT	GO:1903608~protein localization to cytoplasmic stress granule	2	0.017298	0.0284166	DHX9, DDX1	70	7	16792	68.5388	1	0.7063	34.0513
GOTERM_MF_DIRECT	GO:0008603~cAMP-dependent protein kinase regulator activity	2	0.017298	0.0286731	PRKAR2A, PRKAR1A	71	7	16881	67.9316	0.99743	0.328065	30.6577
GOTERM_CC_DIRECT	GO:0072669~tRNA-splicing ligase complex	2	0.017298	0.0307518	DDX1, RTCB	72	8	18224	63.2778	0.997736	0.262535	32.2855
GOTERM_BP_DIRECT	GO:2000480~negative regulation of cAMP-dependent protein kinase activity	2	0.017298	0.0324105	PRKAR2A, PRKAR1A	70	8	16792	59.9714	1	0.725431	37.8598
KEGG_PATHWAY	hsa04910:Insulin signaling pathway	4	0.0345961	0.0344407	PRKAR2A, CALML3, PRKAR1A, FLOT1	37	138	6910	5.41324	0.972946	0.835519	32.3736
GOTERM_CC_DIRECT	GO:0044853~plasma membrane raft	2	0.017298	0.0345296	PRKAR2A, PRKAR1A	72	9	18224	56.2469	0.998943	0.27841	35.5071
GOTERM_MF_DIRECT	GO:0004862~cAMP-dependent protein kinase inhibitor activity	2	0.017298	0.0367156	PRKAR2A, PRKAR1A	71	9	16881	52.8357	0.999533	0.380766	37.5465
GOTERM_CC_DIRECT	GO:0005913~cell-cell adherens junction	5	0.0432451	0.0372719	PCBP1, FLOT1, HCFC1, TMPO, GLOD4	72	323	18224	3.91813	0.999393	0.285862	37.7567
GOTERM_BP_DIRECT	GO:0000209~protein polyubiquitination	4	0.0345961	0.0400528	HUWE1, PSME2, PSMD6, RBX1	70	184	16792	5.21491	1	0.774422	44.5831
GOTERM_MF_DIRECT	GO:0017070~U6 snRNA binding	2	0.017298	0.0407121	PRPF8, SART3	71	10	16881	47.5521	0.999801	0.394205	40.7301
GOTERM_CC_DIRECT	GO:0031588~nucleotide-activated protein kinase complex	2	0.017298	0.0420418	PRKAR2A, PRKAR1A	72	11	18224	46.0202	0.99977	0.305213	41.4983
GOTERM_BP_DIRECT	GO:0006107~oxaloacetate metabolic process	2	0.017298	0.0482254	GOT2, STAT5A	70	12	16792	39.981	1	0.813723	51.0197
GOTERM_BP_DIRECT	GO:0000244~spliceosomal tri-snRNP complex assembly	2	0.017298	0.0482254	PRPF8, SART3	70	12	16792	39.981	1	0.813723	51.0197
BIOCARTA	h_antisensePathway:RNA polymerase III transcription	2	0.017298	0.0483291	SFPQ, ADAR	17	5	1625	38.2353	0.960039	0.960039	39.6416
GOTERM_BP_DIRECT	GO:0006928~movement of cell or subcellular component	3	0.0259471	0.0487618	CAPZA2, STAT3, TUBB4B	70	86	16792	8.36811	1	0.796778	51.4168
GOTERM_BP_DIRECT	GO:0000956~nuclear-transcribed mRNA catabolic process	2	0.017298	0.0521391	UPF1, THRAP3	70	13	16792	36.9055	1	0.799397	53.8491
GOTERM_MF_DIRECT	GO:0003724~RNA helicase activity	2	0.017298	0.052604	DHX9, DDX1	71	13	16881	36.5785	0.999985	0.459594	49.3408
GOTERM_MF_DIRECT	GO:0034236~protein kinase A catalytic subunit binding	2	0.017298	0.0565355	PRKAR2A, PRKAR1A	71	14	16881	33.9658	0.999993	0.466294	51.9238
GOTERM_CC_DIRECT	GO:0005856~cytoskeleton	5	0.0432451	0.0567184	HINT1, DSP, IGF2BP2, CCT3, TUBB4B	72	371	18224	3.4112	0.999989	0.377755	51.7526
GOTERM_CC_DIRECT	GO:0005623~cell	3	0.0259471	0.0580223	HMGB2, AIFM1, PRDX4	72	100	18224	7.59333	0.999991	0.37264	52.5785
GOTERM_BP_DIRECT	GO:0060397~JAK-STAT cascade involved in growth hormone signaling pathway	2	0.017298	0.0599191	STAT5A, STAT3	70	15	16792	31.9848	1	0.826347	59.0275
GOTERM_BP_DIRECT	GO:0006388~tRNA splicing, via endonucleolytic cleavage and ligation	2	0.017298	0.0599191	DDX1, RTCB	70	15	16792	31.9848	1	0.826347	59.0275
GOTERM_MF_DIRECT	GO:0005521~lamin binding	2	0.017298	0.060451	PKP1, TMPO	71	15	16881	31.7014	0.999997	0.472255	54.3752
GOTERM_CC_DIRECT	GO:0030532~small nuclear ribonucleoprotein complex	2	0.017298	0.0642341	SNRPF, SF3B3	72	17	18224	29.7778	0.999998	0.392209	56.3374
GOTERM_BP_DIRECT	GO:0016337~single organismal cell-cell adhesion	3	0.0259471	0.0648044	PKP1, DSG1, DSP	70	101	16792	7.12532	1	0.834438	61.9971
GOTERM_BP_DIRECT	GO:0043488~regulation of mRNA stability	3	0.0259471	0.0670619	EXOSC6, PSME2, PSMD6	70	103	16792	6.98696	1	0.829687	63.3005
GOTERM_BP_DIRECT	GO:0001649~osteoblast differentiation	3	0.0259471	0.0682004	DHX9, SNRNP200, ADAR	70	104	16792	6.91978	1	0.820123	63.942
GOTERM_BP_DIRECT	GO:0006103~2-oxoglutarate metabolic process	2	0.017298	0.0714711	GOT2, STAT5A	70	18	16792	26.654	1	0.820758	65.7272
GOTERM_BP_DIRECT	GO:0034199~activation of protein kinase A activity	2	0.017298	0.0714711	PRKAR2A, PRKAR1A	70	18	16792	26.654	1	0.820758	65.7272
GOTERM_CC_DIRECT	GO:0005685~U1 snRNP	2	0.017298	0.0715183	LUC7L2, SNRPF	72	19	18224	26.6433	0.999999	0.41487	60.3952
GOTERM_BP_DIRECT	GO:0009615~response to virus	3	0.0259471	0.0751646	DDX1, BANF1, ADAR	70	110	16792	6.54234	1	0.823186	67.6441
GOTERM_MF_DIRECT	GO:0051082~unfolded protein binding	3	0.0259471	0.0763583	CCT3, CANX, TUBB4B	71	110	16881	6.48438	1	0.53948	63.1977
GOTERM_CC_DIRECT	GO:0043234~protein complex	5	0.0432451	0.0769245	GOT2, HMGB2, PRKAR1A, STXBP1, CANX	72	412	18224	3.07174	1	0.427333	63.1793
GOTERM_BP_DIRECT	GO:0071222~cellular response to lipopolysaccharide	3	0.0259471	0.0787289	HMGB2, UPF1, PRPF8	70	113	16792	6.36865	1	0.824921	69.3989
GOTERM_CC_DIRECT	GO:0035145~exon-exon junction complex	2	0.017298	0.0823399	UPF1, THRAP3	72	22	18224	23.0101	1	0.438864	65.7867
GOTERM_CC_DIRECT	GO:0005720~nuclear heterochromatin	2	0.017298	0.0823399	HIST1H1E, CBX1	72	22	18224	23.0101	1	0.438864	65.7867
GOTERM_BP_DIRECT	GO:0006293~nucleotide-excision repair, preincision complex stabilization	2	0.017298	0.0828833	RPA1, RBX1	70	21	16792	22.8463	1	0.828816	71.3323
GOTERM_MF_DIRECT	GO:0005198~structural molecule activity	4	0.0345961	0.0830629	COPB2, NUMA1, FLG2, DSP	71	247	16881	3.85037	1	0.554269	66.4218
GOTERM_MF_DIRECT	GO:0035255~ionotropic glutamate receptor binding	2	0.017298	0.0836098	FLOT1, CANX	71	21	16881	22.6439	1	0.54078	66.673
GOTERM_BP_DIRECT	GO:0090263~positive regulation of canonical Wnt signaling pathway	3	0.0259471	0.0872463	PSME2, VPS35, PSMD6	70	120	16792	5.99714	1	0.833152	73.24
GOTERM_MF_DIRECT	GO:0005524~ATP binding	11	0.0951392	0.0880193	GALK1, DHX9, UPF1, DDX23, THRAP3, SNRNP200, EIF4A1, DDX1, CCT3, DHX30, RTCB	71	1495	16881	1.74941	1	0.544791	68.6358
GOTERM_BP_DIRECT	GO:0006295~nucleotide-excision repair, DNA incision, 3'-to lesion	2	0.017298	0.0904144	RPA1, RBX1	70	23	16792	20.8596	1	0.833045	74.5505
BIOCARTA	h_PparaPathway:Mechanism of Gene Regulation by Peroxisome Proliferators via PPARa(alpha)	3	0.0259471	0.0905704	PRKAR2A, STAT5A, PRKAR1A	17	52	1625	5.51471	0.997911	0.954292	62.0007
GOTERM_MF_DIRECT	GO:0042393~histone binding	3	0.0259471	0.0911284	ANP32E, RCC1, SART3	71	122	16881	5.84657	1	0.543205	69.9552
GOTERM_CC_DIRECT	GO:0000784~nuclear chromosome, telomeric region	3	0.0259471	0.0913327	RPA1, UPF1, CBX1	72	130	18224	5.84103	1	0.463423	69.7441
GOTERM_CC_DIRECT	GO:0000793~condensed chromosome	2	0.017298	0.0930371	HMGB2, BANF1	72	25	18224	20.2489	1	0.458966	70.4449
GOTERM_CC_DIRECT	GO:0071011~precatalytic spliceosome	2	0.017298	0.0930371	SON, SF3B2	72	25	18224	20.2489	1	0.458966	70.4449
GOTERM_MF_DIRECT	GO:0030552~cAMP binding	2	0.017298	0.0949773	PRKAR2A, PRKAR1A	71	24	16881	19.8134	1	0.544722	71.5177
GOTERM_CC_DIRECT	GO:0005790~smooth endoplasmic reticulum	2	0.017298	0.0965754	PRDX4, CANX	72	26	18224	19.4701	1	0.461462	71.8523

## Sheet: node6_protein processing
Category	Term	Count	%	PValue	Genes	List Total	Pop Hits	Pop Total	Fold Enrichment	Bonferroni	Benjamini	FDR
KEGG_PATHWAY	hsa04141:Protein processing in endoplasmic reticulum	15	0.134324	1.45371e-14	SEC23A, P4HB, GANAB, HSP90AA1, RRBP1, PDIA6, PDIA4, CALR, PRKCSH, LMAN1, HYOU1, HSP90B1, STT3A, RPN1, HSPA5	35	169	6910	17.5232	1.10534e-12	1.10534e-12	1.531e-11
GOTERM_BP_DIRECT	GO:0006457~protein folding	10	0.0895496	1.9037e-08	HSP90B1, HSP90AA1, GANAB, PDIA6, PDIA4, CALR, LMAN1, PRKCSH, CDC37, NUDC	63	180	16792	14.8078	8.20493e-06	8.20493e-06	2.68413e-05
GOTERM_CC_DIRECT	GO:0034663~endoplasmic reticulum chaperone complex	5	0.0447748	3.93601e-08	HYOU1, P4HB, HSP90B1, PDIA6, HSPA5	63	11	18224	131.486	5.904e-06	5.904e-06	4.70025e-05
GOTERM_CC_DIRECT	GO:0042470~melanosome	8	0.0716397	4.98551e-08	P4HB, HSP90B1, HSP90AA1, GANAB, RPN1, PDIA6, HSPA5, PDIA4	63	101	18224	22.9125	7.47824e-06	3.73913e-06	5.95353e-05
GOTERM_CC_DIRECT	GO:0031012~extracellular matrix	11	0.0985045	5.60051e-08	JUP, P4HB, HSP90B1, HSP90AA1, GANAB, RPN1, RPS10, HSPA5, CALR, DYNC1H1, PLEC	63	296	18224	10.7499	8.40073e-06	2.80025e-06	6.68794e-05
GOTERM_CC_DIRECT	GO:0016020~membrane	25	0.223874	7.87847e-08	COPA, GANAB, SYNCRIP, CALR, LMAN1, ESYT1, MTHFD1, STT3A, PLIN3, RPN1, PSMD2, PSMD3, PPP3CA, HSPA5, DYNC1H1, HSP90AA1, RRBP1, PTBP1, EPRS, MAGED2, HYOU1, HSP90B1, GTF2I, USO1, RPS10	63	2200	18224	3.28716	1.18176e-05	2.95442e-06	9.4082e-05
GOTERM_CC_DIRECT	GO:0070062~extracellular exosome	28	0.250739	1.16209e-07	COPA, OSTF1, GANAB, PDIA6, LMAN1, CALR, CDC37, MTHFD1, TKFC, ARHGAP1, PSMD2, PSMD3, NDRG1, HSPA5, DYNC1H1, PLEC, P4HB, HSP90AA1, AK1, DDB1, PTBP1, TKT, CPVL, JUP, HYOU1, HSP90B1, CLIC4, RPS10	63	2811	18224	2.88138	1.74313e-05	3.48628e-06	0.000138773
GOTERM_CC_DIRECT	GO:0005788~endoplasmic reticulum lumen	9	0.0805946	2.72691e-07	HYOU1, P4HB, HSP90B1, GANAB, PDIA6, HSPA5, PDIA4, CALR, PRKCSH	63	192	18224	13.5595	4.09028e-05	6.81724e-06	0.000325637
GOTERM_MF_DIRECT	GO:0098641~cadherin binding involved in cell-cell adhesion	10	0.0895496	7.90004e-07	JUP, HDLBP, TRIM29, ARHGAP1, PLIN3, USO1, NDRG1, HSPA5, NUDC, PLEC	61	290	16881	9.54268	0.000123233	0.000123233	0.000949789
GOTERM_CC_DIRECT	GO:0005829~cytosol	29	0.259694	9.13546e-07	COPA, COPZ1, CALR, CDC37, MTHFD1, DCPS, TKFC, PLIN3, ARHGAP1, LARS, PSMD2, PSMD3, NDRG1, PPP3CA, DYNC1H1, NUDC, PLEC, SEC23A, HSP90AA1, MAT2A, AK1, EPRS, TKT, GMPS, JUP, HSP90B1, CLIC4, USO1, RPS10	63	3315	18224	2.53057	0.000137023	1.95758e-05	0.00109092
GOTERM_MF_DIRECT	GO:0044822~poly(A) RNA binding	17	0.152234	1.30745e-06	P4HB, HDLBP, GANAB, HSP90AA1, NUCKS1, RRBP1, RBM3, PTBP1, SYNCRIP, PDIA4, CALR, USO1, RPN1, CSDE1, RPS10, DYNC1H1, PLEC	61	1129	16881	4.167	0.000203942	0.000101976	0.00157189
GOTERM_CC_DIRECT	GO:0005913~cell-cell adherens junction	10	0.0895496	1.37231e-06	JUP, HDLBP, TRIM29, ARHGAP1, PLIN3, USO1, NDRG1, HSPA5, NUDC, PLEC	63	323	18224	8.95572	0.000205825	2.57304e-05	0.00163875
GOTERM_MF_DIRECT	GO:0051082~unfolded protein binding	7	0.0626847	2.50975e-06	HSP90B1, HSP90AA1, HSPA5, CALR, LMAN1, CDC37, NUDC	61	110	16881	17.6106	0.000391445	0.000130499	0.00301735
GOTERM_BP_DIRECT	GO:0098609~cell-cell adhesion	9	0.0805946	6.60126e-06	HDLBP, TRIM29, ARHGAP1, PLIN3, USO1, NDRG1, HSPA5, NUDC, PLEC	63	271	16792	8.85187	0.00284111	0.00142156	0.00930704
GOTERM_CC_DIRECT	GO:0071682~endocytic vesicle lumen	4	0.0358198	2.03462e-05	HYOU1, HSP90B1, HSP90AA1, CALR	63	16	18224	72.3175	0.00304731	0.000339049	0.024294
GOTERM_MF_DIRECT	GO:0005515~protein binding	48	0.429838	2.31558e-05	OSTF1, HDLBP, RBM3, COPS3, PDIA6, SYNCRIP, PDIA4, LMAN1, CALR, ESYT1, CDC37, MTHFD1, DCPS, STT3A, TKFC, PLIN3, ARHGAP1, CSDE1, LARS, PSMD2, RPN1, PSMD3, NDRG1, HSPA5, PPP3CA, DYNC1H1, NUDC, PLEC, SEC23A, P4HB, ANKS1A, HSP90AA1, MAT2A, TP53BP1, DDB1, TRIM29, TOR1AIP1, PTBP1, EPRS, TKT, MAGED2, JUP, HSP90B1, GTF2I, CLIC4, CDKN2AIP, USO1, RPS10	61	8785	16881	1.51206	0.00360584	0.000902681	0.0278359
GOTERM_BP_DIRECT	GO:0006888~ER to Golgi vesicle-mediated transport	7	0.0626847	2.69538e-05	SEC23A, HYOU1, COPA, COPZ1, USO1, LMAN1, DYNC1H1	63	160	16792	11.6611	0.01155	0.00386493	0.0379969
GOTERM_BP_DIRECT	GO:0034976~response to endoplasmic reticulum stress	5	0.0447748	0.000168294	HYOU1, P4HB, HSP90B1, PDIA6, PDIA4	63	75	16792	17.7693	0.0699723	0.0179718	0.237025
GOTERM_CC_DIRECT	GO:0005925~focal adhesion	8	0.0716397	0.000353297	JUP, HYOU1, P4HB, HSP90B1, RPS10, HSPA5, CALR, PLEC	63	391	18224	5.91856	0.0516236	0.00528636	0.42108
GOTERM_CC_DIRECT	GO:0005783~endoplasmic reticulum	11	0.0985045	0.000446469	SEC23A, HYOU1, P4HB, HSP90B1, RRBP1, USO1, PDIA6, SYNCRIP, HSPA5, CALR, PRKCSH	63	828	18224	3.84296	0.064791	0.00607107	0.531857
GOTERM_BP_DIRECT	GO:0036500~ATF6-mediated unfolded protein response	3	0.0268649	0.000474897	HSP90B1, HSPA5, CALR	63	9	16792	88.8466	0.185132	0.0401189	0.667502
GOTERM_CC_DIRECT	GO:0005737~cytoplasm	31	0.277604	0.000776441	COPA, HDLBP, OSTF1, RBM3, COPS3, LMAN1, CALR, CDC37, DCPS, TROVE2, ARHGAP1, PLIN3, CSDE1, LARS, PSMD3, NDRG1, PPP3CA, NUDC, PLEC, ANKS1A, HSP90AA1, NUCKS1, TP53BP1, AK1, DDB1, TRIM29, EPRS, GMPS, JUP, GTF2I, CLIC4	63	5222	18224	1.71723	0.10998	0.0096623	0.923271
GOTERM_BP_DIRECT	GO:0034975~protein folding in endoplasmic reticulum	3	0.0268649	0.00101919	HSP90B1, HSPA5, CALR	63	13	16792	61.5092	0.355639	0.070631	1.42746
GOTERM_CC_DIRECT	GO:0005793~endoplasmic reticulum-Golgi intermediate compartment	4	0.0358198	0.00160553	P4HB, PDIA6, HSPA5, LMAN1	63	68	18224	17.0159	0.214176	0.0183694	1.90051
GOTERM_MF_DIRECT	GO:0003756~protein disulfide isomerase activity	3	0.0268649	0.00274139	P4HB, PDIA6, PDIA4	61	22	16881	37.737	0.348347	0.0820834	3.24653
GOTERM_MF_DIRECT	GO:0051087~chaperone binding	4	0.0358198	0.00299137	HYOU1, HSPA5, CALR, CDC37	61	81	16881	13.6661	0.373341	0.0749357	3.53771
GOTERM_MF_DIRECT	GO:0003723~RNA binding	8	0.0716397	0.00315311	HSP90B1, HDLBP, TROVE2, CDKN2AIP, RBM3, PTBP1, SYNCRIP, PRKCSH	61	547	16881	4.04735	0.389002	0.0679607	3.72568
GOTERM_CC_DIRECT	GO:0005790~smooth endoplasmic reticulum	3	0.0268649	0.00351154	HYOU1, HSPA5, CALR	63	26	18224	33.3773	0.410015	0.0369885	4.11374
GOTERM_CC_DIRECT	GO:0030133~transport vesicle	4	0.0358198	0.00415515	COPA, COPZ1, PLIN3, USO1	63	95	18224	12.1798	0.464509	0.0407831	4.85068
GOTERM_CC_DIRECT	GO:0005654~nucleoplasm	19	0.170144	0.0042341	ANKS1A, HSP90AA1, TP53BP1, TRIM29, COPS3, DDB1, RBM3, PTBP1, SYNCRIP, TKT, DCPS, GTF2I, ALDH1B1, CDKN2AIP, PSMD2, PSMD3, RPS10, PPP3CA, NUDC	63	2784	18224	1.97418	0.470839	0.0389981	4.94072
GOTERM_CC_DIRECT	GO:0048471~perinuclear region of cytoplasm	8	0.0716397	0.0050017	SEC23A, HSP90B1, HSP90AA1, CLIC4, ARHGAP1, USO1, NDRG1, CALR	63	621	18224	3.7265	0.528642	0.043279	5.81211
GOTERM_CC_DIRECT	GO:0005789~endoplasmic reticulum membrane	9	0.0805946	0.00854272	SEC23A, COPA, HSP90B1, STT3A, COPZ1, RPN1, PDIA6, HSPA5, LMAN1	63	862	18224	3.02022	0.723878	0.0689992	9.7379
GOTERM_BP_DIRECT	GO:0018279~protein N-linked glycosylation via asparagine	3	0.0268649	0.00956005	STT3A, RPN1, LMAN1	63	40	16792	19.9905	0.98408	0.44648	12.6669
GOTERM_CC_DIRECT	GO:0012507~ER to Golgi transport vesicle membrane	3	0.0268649	0.0135381	SEC23A, USO1, LMAN1	63	52	18224	16.6886	0.870567	0.102022	15.0215
GOTERM_CC_DIRECT	GO:0097452~GAIT complex	2	0.0179099	0.0135402	EPRS, SYNCRIP	63	4	18224	144.635	0.870609	0.0971923	15.0237
GOTERM_BP_DIRECT	GO:0051208~sequestering of calcium ion	2	0.0179099	0.0146886	HSP90B1, CALR	63	4	16792	133.27	0.998301	0.54942	18.8312
GOTERM_CC_DIRECT	GO:0043209~myelin sheath	4	0.0358198	0.0150274	HSP90AA1, NDRG1, TKT, HSPA5	63	152	18224	7.61236	0.896813	0.10251	16.5409
GOTERM_MF_DIRECT	GO:0005524~ATP binding	12	0.107459	0.0151975	MTHFD1, HYOU1, HSP90B1, HSP90AA1, MAT2A, TKFC, AK1, LARS, EPRS, HSPA5, DYNC1H1, GMPS	61	1495	16881	2.22131	0.908279	0.258163	16.8161
GOTERM_BP_DIRECT	GO:0017148~negative regulation of translation	3	0.0268649	0.0194186	EPRS, SYNCRIP, CALR	63	58	16792	13.7865	0.999786	0.609013	24.1555
GOTERM_BP_DIRECT	GO:0036498~IRE1-mediated unfolded protein response	3	0.0268649	0.0200527	HYOU1, PDIA6, HSPA5	63	59	16792	13.5529	0.999838	0.582327	24.8442
GOTERM_CC_DIRECT	GO:0070937~CRD-mediated mRNA stability complex	2	0.0179099	0.0202426	CSDE1, SYNCRIP	63	6	18224	96.4233	0.953464	0.130149	21.6677
GOTERM_MF_DIRECT	GO:0019903~protein phosphatase binding	3	0.0268649	0.0211167	JUP, HSP90B1, HSP90AA1	61	63	16881	13.178	0.964189	0.309226	22.6321
GOTERM_BP_DIRECT	GO:0048208~COPII vesicle coating	3	0.0268649	0.0213468	SEC23A, USO1, LMAN1	63	61	16792	13.1085	0.999909	0.570642	26.2315
GOTERM_MF_DIRECT	GO:0001948~glycoprotein binding	3	0.0268649	0.0223886	HSP90AA1, HSPA5, CALR	61	65	16881	12.7725	0.970763	0.297585	23.832
GOTERM_MF_DIRECT	GO:0002039~p53 binding	3	0.0268649	0.0236914	TP53BP1, CDKN2AIP, TRIM29	61	67	16881	12.3912	0.976254	0.288252	25.0435
KEGG_PATHWAY	hsa00510:N-Glycan biosynthesis	3	0.0268649	0.0239215	STT3A, GANAB, RPN1	35	49	6910	12.0875	0.841203	0.601507	22.4917
GOTERM_BP_DIRECT	GO:0051291~protein heterooligomerization	3	0.0268649	0.0254305	JUP, MAT2A, PRKCSH	63	67	16792	11.9346	0.999985	0.603546	30.455
GOTERM_CC_DIRECT	GO:0030056~hemidesmosome	2	0.0179099	0.0269001	JUP, PLEC	63	8	18224	72.3175	0.983265	0.162922	27.7929
GOTERM_BP_DIRECT	GO:0006898~receptor-mediated endocytosis	4	0.0358198	0.0313956	HYOU1, HSP90B1, HSP90AA1, CALR	63	186	16792	5.73204	0.999999	0.652703	36.2219
GOTERM_MF_DIRECT	GO:0004579~dolichyl-diphosphooligosaccharide-protein glycotransferase activity	2	0.0179099	0.031545	STT3A, RPN1	61	9	16881	61.4973	0.993264	0.340776	31.9797
GOTERM_BP_DIRECT	GO:0045454~cell redox homeostasis	3	0.0268649	0.0328753	P4HB, PDIA6, PDIA4	63	77	16792	10.3847	0.999999	0.642672	37.582
GOTERM_CC_DIRECT	GO:0008250~oligosaccharyltransferase complex	2	0.0179099	0.0335131	STT3A, RPN1	63	10	18224	57.854	0.993983	0.191882	33.4397
GOTERM_BP_DIRECT	GO:0071481~cellular response to X-ray	2	0.0179099	0.0363245	NUCKS1, TP53BP1	63	10	16792	53.3079	1	0.654634	40.6483
KEGG_PATHWAY	hsa04918:Thyroid hormone synthesis	3	0.0268649	0.0460847	HSP90B1, HSPA5, PDIA4	35	70	6910	8.46122	0.972283	0.697368	39.1331
GOTERM_CC_DIRECT	GO:0030126~COPI vesicle coat	2	0.0179099	0.0466067	COPA, COPZ1	63	14	18224	41.3243	0.999222	0.249013	43.4446
GOTERM_CC_DIRECT	GO:0030176~integral component of endoplasmic reticulum membrane	3	0.0268649	0.0488798	RRBP1, HSPA5, ESYT1	63	104	18224	8.34432	0.999456	0.251081	45.034
GOTERM_BP_DIRECT	GO:0071456~cellular response to hypoxia	3	0.0268649	0.0490132	HYOU1, P4HB, NDRG1	63	96	16792	8.32937	1	0.741729	50.7653
GOTERM_CC_DIRECT	GO:0022624~proteasome accessory complex	2	0.0179099	0.0563122	PSMD2, PSMD3	63	17	18224	34.0317	0.999832	0.275301	49.9495
GOTERM_BP_DIRECT	GO:0006886~intracellular protein transport	4	0.0358198	0.056619	SEC23A, COPA, COPZ1, USO1	63	236	16792	4.51762	1	0.771838	56.0356
GOTERM_BP_DIRECT	GO:0051091~positive regulation of sequence-specific DNA binding transcription factor activity	3	0.0268649	0.0574723	JUP, TP53BP1, PPP3CA	63	105	16792	7.61542	1	0.757626	56.593
KEGG_PATHWAY	hsa01100:Metabolic pathways	11	0.0985045	0.0661246	MTHFD1, STT3A, GANAB, MAT2A, ALDH1B1, TKFC, AK1, RPN1, EPRS, TKT, GMPS	35	1228	6910	1.7685	0.99448	0.727423	51.32
GOTERM_MF_DIRECT	GO:0030234~enzyme regulator activity	2	0.0179099	0.0687734	PSMD2, PSMD3	61	20	16881	27.6738	0.999985	0.57473	57.5416
BIOCARTA	h_hifPathway:Hypoxia-Inducible Factor in the Cardiovascular System	2	0.0179099	0.0710994	P4HB, HSP90AA1	8	17	1625	23.8971	0.88221	0.88221	46.3524
GOTERM_CC_DIRECT	GO:0030496~midbody	3	0.0268649	0.0714269	HSP90B1, CLIC4, HSPA5	63	129	18224	6.72721	0.999985	0.327664	58.7266
GOTERM_BP_DIRECT	GO:0090263~positive regulation of canonical Wnt signaling pathway	3	0.0268649	0.0725904	JUP, PSMD2, PSMD3	63	120	16792	6.66349	1	0.81904	65.4422
GOTERM_CC_DIRECT	GO:0030529~intracellular ribonucleoprotein complex	3	0.0268649	0.0782469	TROVE2, EPRS, SYNCRIP	63	136	18224	6.38095	0.999995	0.343897	62.2045
GOTERM_MF_DIRECT	GO:0045296~cadherin binding	2	0.0179099	0.07868	JUP, NDRG1	61	23	16881	24.0641	0.999997	0.598735	62.6647
GOTERM_BP_DIRECT	GO:0000715~nucleotide-excision repair, DNA damage recognition	2	0.0179099	0.0816112	DDB1, COPS3	63	23	16792	23.1774	1	0.84033	69.8912
GOTERM_MF_DIRECT	GO:0051020~GTPase binding	2	0.0179099	0.0884829	HSP90AA1, EPRS	61	26	16881	21.2875	0.999999	0.618448	67.1703
GOTERM_CC_DIRECT	GO:0005874~microtubule	4	0.0358198	0.0893808	NDRG1, DYNC1H1, WDR81, NUDC	63	311	18224	3.72051	0.999999	0.373842	67.3101
GOTERM_BP_DIRECT	GO:0050821~protein stabilization	3	0.0268649	0.0899506	HSP90AA1, CALR, CDC37	63	136	16792	5.87955	1	0.855503	73.525
GOTERM_BP_DIRECT	GO:0006891~intra-Golgi vesicle-mediated transport	2	0.0179099	0.0951195	COPA, COPZ1	63	27	16792	19.7437	1	0.858882	75.5681

## Sheet: node7_mitochondria
Category	Term	Count	%	PValue	Genes	List Total	Pop Hits	Pop Total	Fold Enrichment	Bonferroni	Benjamini	FDR
GOTERM_CC_DIRECT	GO:0070062~extracellular exosome	34	0.252675	9.33107e-10	GNA13, GNPDA1, MYDGF, NIT2, FKBP4, ACP5, IARS, RPL30, BLOC1S1, HSPA4, SLC35F6, NAXE, PLD3, GARS, ATP6V1H, EIF2S3, GRHPR, NPEPPS, PCK2, ALDH16A1, PSMB8, DCTN2, NAPRT, DNASE2, PSME1, RARS, AKR1B1, MAPK3, FABP3, TUBA4A, MAT2B, CAND1, STMN1, UGGT1	73	2811	18224	3.01953	1.29702e-07	1.29702e-07	1.09959e-06
GOTERM_CC_DIRECT	GO:0005829~cytosol	33	0.245244	2.44146e-07	GNPDA1, FKBP4, EIF5B, ACP5, NIPSNAP3A, PSPH, IARS, RPL30, CASP3, BLOC1S1, HSPA4, NAXE, UBXN1, GARS, ATP6V1H, EIF2S3, RNPS1, GRHPR, NPEPPS, PSMB8, DCTN2, NAPRT, BCAP31, PSME1, RARS, AKR1B1, MAPK3, FABP3, TUBA4A, MAT2B, STMN1, ADD1, SNRPG	73	3315	18224	2.48514	3.39357e-05	1.6968e-05	0.000287705
GOTERM_BP_DIRECT	GO:0000398~mRNA splicing, via spliceosome	8	0.059453	4.16569e-05	SRRT, SF3B1, FIP1L1, DDX46, HNRNPUL1, RNPS1, PNN, SNRPG	72	222	16792	8.4044	0.018367	0.018367	0.0589881
GOTERM_MF_DIRECT	GO:0044822~poly(A) RNA binding	16	0.118906	5.73963e-05	FIP1L1, FAM98B, FKBP4, EIF5B, RNPS1, PYM1, PNN, SRRT, SF3B1, RPL30, DDX46, HNRNPUL1, UBAP2L, NOP56, SNRPG, ADD1	72	1129	16881	3.3227	0.00953967	0.00953967	0.0697897
GOTERM_CC_DIRECT	GO:0005654~nucleoplasm	25	0.185791	0.000105739	FIP1L1, FAM98B, FKBP4, GARS, RNPS1, PYM1, XRCC1, PSMB8, PNN, IARS, SF3B1, SRRT, CASP3, PSME1, HNRNPUL1, RARS, AKR1B1, MAPK3, SMARCA5, CAND1, NOP56, RPRD1B, NAXE, ADD1, SNRPG	73	2784	18224	2.24177	0.014591	0.00488751	0.124533
GOTERM_CC_DIRECT	GO:0005739~mitochondrion	16	0.118906	0.000182482	NIT2, FKBP4, NDUFA7, NIPSNAP3A, IDH3B, PCK2, HIBADH, BCAP31, LETM1, RARS, CLPP, MAPK3, MAT2B, ATPIF1, NAXE, SLC35F6	73	1331	18224	3.00098	0.0250482	0.00632175	0.214828
GOTERM_CC_DIRECT	GO:0005759~mitochondrial matrix	8	0.059453	0.000304621	ATP5E, BLOC1S1, CLPP, GARS, IDH3B, PCK2, NAXE, HIBADH	73	327	18224	6.10749	0.0414646	0.00843399	0.358382
GOTERM_BP_DIRECT	GO:0030218~erythrocyte differentiation	4	0.0297265	0.000639713	DNASE2, CASP3, ATPIF1, ADD1	72	40	16792	23.3222	0.247808	0.13271	0.902304
GOTERM_MF_DIRECT	GO:0005515~protein binding	50	0.371581	0.00269338	GNA13, GNPDA1, EIF5B, NIPSNAP3A, PYM1, XRCC1, CASP3, RPN2, RPRD1B, PLD3, ATP6V1H, EIF2S3, BCAP31, NAPRT, DCTN2, LETM1, HSPB6, PSME1, RARS, MAPK3, CLPP, SMARCA5, TUBA4A, CAND1, STMN1, UGGT1, SNRPG, FIP1L1, MYDGF, FKBP4, IARS, SRRT, SF3B1, RPL30, BLOC1S1, HSPA4, UBAP2L, GPNMB, SLC35F6, NAXE, UBXN1, RNPS1, PCK2, PSMB8, PRPSAP2, HNRNPUL1, DR1, FABP3, MAT2B, NOP56	72	8785	16881	1.33442	0.362627	0.201644	3.22719
GOTERM_CC_DIRECT	GO:0035145~exon-exon junction complex	3	0.0222949	0.00337851	RNPS1, PYM1, PNN	73	22	18224	34.0423	0.375253	0.0754068	3.90956
GOTERM_CC_DIRECT	GO:0005737~cytoplasm	32	0.237812	0.0062431	GNA13, CDV3, GNPDA1, FAM98B, NIT2, FKBP4, EIF5B, PYM1, PSPH, IARS, SRRT, RPL30, CASP3, UBAP2L, RPRD1B, NAXE, UBXN1, OSGEP, GARS, EIF2S3, RNPS1, GRHPR, PSMB8, NAPRT, DCTN2, PSME1, HSPB6, RARS, AKR1B1, CAND1, STMN1, NOP56	73	5222	18224	1.5298	0.581263	0.116937	7.11429
GOTERM_MF_DIRECT	GO:0051287~NAD binding	3	0.0222949	0.0111198	IDH3B, GRHPR, HIBADH	72	38	16881	18.5099	0.845478	0.463384	12.7166
GOTERM_BP_DIRECT	GO:0006418~tRNA aminoacylation for protein translation	3	0.0222949	0.0123951	IARS, RARS, GARS	72	40	16792	17.4917	0.996114	0.842777	16.1939
GOTERM_MF_DIRECT	GO:0043022~ribosome binding	3	0.0222949	0.0194734	LETM1, RPN2, PYM1	72	51	16881	13.7917	0.962527	0.560024	21.2738
GOTERM_MF_DIRECT	GO:0005525~GTP binding	6	0.0445898	0.0227154	GNA13, FKBP4, EIF5B, EIF2S3, TUBA4A, PCK2	72	384	16881	3.66341	0.978447	0.535802	24.3821
GOTERM_CC_DIRECT	GO:0000502~proteasome complex	3	0.0222949	0.0235089	UBXN1, PSME1, PSMB8	73	60	18224	12.4822	0.963365	0.338566	24.4474
KEGG_PATHWAY	hsa03015:mRNA surveillance pathway	4	0.0297265	0.023608	FIP1L1, RNPS1, PYM1, PNN	48	91	6910	6.32784	0.967171	0.967171	24.6435
KEGG_PATHWAY	hsa03013:RNA transport	5	0.0371581	0.0288108	EIF5B, EIF2S3, RNPS1, PYM1, PNN	48	172	6910	4.18484	0.984708	0.876341	29.2639
GOTERM_BP_DIRECT	GO:0006769~nicotinamide metabolic process	2	0.0148633	0.0292298	NAXE, NAPRT	72	7	16792	66.6349	0.999998	0.963127	34.3079
GOTERM_BP_DIRECT	GO:0006369~termination of RNA polymerase II transcription	3	0.0222949	0.0300249	FIP1L1, RNPS1, SNRPG	72	64	16792	10.9323	0.999999	0.933673	35.0659
GOTERM_BP_DIRECT	GO:0031115~negative regulation of microtubule polymerization	2	0.0148633	0.0414975	FKBP4, STMN1	72	10	16792	46.6444	1	0.956865	45.1368
GOTERM_CC_DIRECT	GO:0016607~nuclear speck	4	0.0297265	0.0452857	SF3B1, DDX46, RNPS1, PNN	73	201	18224	4.96804	0.998406	0.511172	42.0805
GOTERM_BP_DIRECT	GO:0006107~oxaloacetate metabolic process	2	0.0148633	0.0495909	NIT2, PCK2	72	12	16792	38.8704	1	0.960577	51.346
GOTERM_CC_DIRECT	GO:0005732~small nucleolar ribonucleoprotein complex	2	0.0148633	0.0501769	NOP56, SNRPG	73	13	18224	38.4067	0.99922	0.511085	45.4822
GOTERM_CC_DIRECT	GO:0071013~catalytic step 2 spliceosome	3	0.0222949	0.0513069	SF3B1, PNN, SNRPG	73	92	18224	8.14056	0.999339	0.486013	46.2417
GOTERM_MF_DIRECT	GO:0008233~peptidase activity	3	0.0222949	0.0551156	CASP3, CLPP, SPCS2	72	90	16881	7.81528	0.999923	0.793602	49.8204
GOTERM_CC_DIRECT	GO:0005671~Ada2/Gcn5/Ada3 transcription activator complex	2	0.0148633	0.0613989	DR1, UBAP2L	73	16	18224	31.2055	0.99985	0.520002	52.6072
GOTERM_BP_DIRECT	GO:0006309~apoptotic DNA fragmentation	2	0.0148633	0.0616048	DNASE2, CASP3	72	15	16792	31.0963	1	0.970896	59.3684
KEGG_PATHWAY	hsa01100:Metabolic pathways	14	0.104043	0.0616951	PLD3, ATP5E, GNPDA1, NDUFA7, ATP6V1H, IDH3B, GRHPR, PCK2, PSPH, HIBADH, NAPRT, AKR1B1, MAT2B, RPN2	48	1228	6910	1.64122	0.999889	0.951946	52.9593
GOTERM_CC_DIRECT	GO:0071004~U2-type prespliceosome	2	0.0148633	0.0651104	SF3B1, SNRPG	73	17	18224	29.3699	0.999914	0.513189	54.7691
GOTERM_MF_DIRECT	GO:0016616~oxidoreductase activity, acting on the CH-OH group of donors, NAD or NADP as acceptor	2	0.0148633	0.0691763	IDH3B, GRHPR	72	17	16881	27.5833	0.999994	0.819172	58.1852
KEGG_PATHWAY	hsa00970:Aminoacyl-tRNA biosynthesis	3	0.0222949	0.0738151	IARS, RARS, GARS	48	66	6910	6.54356	0.999983	0.935517	59.6722
GOTERM_MF_DIRECT	GO:0003924~GTPase activity	4	0.0297265	0.0757343	GNA13, EIF5B, EIF2S3, TUBA4A	72	234	16881	4.00783	0.999998	0.806799	61.6309
GOTERM_CC_DIRECT	GO:0005686~U2 snRNP	2	0.0148633	0.0761583	SF3B1, SNRPG	73	20	18224	24.9644	0.999983	0.544558	60.6816
GOTERM_BP_DIRECT	GO:0051493~regulation of cytoskeleton organization	2	0.0148633	0.0773907	MAPK3, STMN1	72	19	16792	24.5497	1	0.981365	68.0478
GOTERM_CC_DIRECT	GO:0005753~mitochondrial proton-transporting ATP synthase complex	2	0.0148633	0.0798123	ATP5E, ATPIF1	73	21	18224	23.7756	0.99999	0.537347	62.4756
GOTERM_MF_DIRECT	GO:0017025~TBP-class protein binding	2	0.0148633	0.0847546	DR1, CAND1	72	21	16881	22.3294	1	0.806666	65.9454
GOTERM_BP_DIRECT	GO:0006921~cellular component disassembly involved in execution phase of apoptosis	2	0.0148633	0.0851852	CASP3, BCAP31	72	21	16792	22.2116	1	0.980975	71.6658
GOTERM_CC_DIRECT	GO:0016020~membrane	14	0.104043	0.0886397	GNA13, ALDH16A1, DCTN2, BCAP31, PNN, APOL2, IARS, RPL30, DDX46, RARS, CAND1, STMN1, NOP56, RPN2	73	2200	18224	1.58864	0.999998	0.553514	66.5049
KEGG_PATHWAY	hsa01230:Biosynthesis of amino acids	3	0.0222949	0.0898655	IDH3B, MAT2B, PSPH	48	74	6910	5.83615	0.999999	0.932326	67.2137
GOTERM_BP_DIRECT	GO:0000184~nuclear-transcribed mRNA catabolic process, nonsense-mediated decay	3	0.0222949	0.0902965	RPL30, RNPS1, PYM1	72	119	16792	5.87955	1	0.978257	73.8275
GOTERM_CC_DIRECT	GO:0005689~U12-type spliceosomal complex	2	0.0148633	0.0978694	SF3B1, SNRPG	73	26	18224	19.2034	0.999999	0.569214	70.291

## Sheet: node8_mitochondria2
Category	Term	Count	%	PValue	Genes	List Total	Pop Hits	Pop Total	Fold Enrichment	Bonferroni	Benjamini	FDR
GOTERM_CC_DIRECT	GO:0005743~mitochondrial inner membrane	22	0.142303	3.29686e-15	MRPL2, FECH, MRPS14, IMMT, SLC25A5, SLC25A6, PHB, FDXR, CYB5B, AFG3L2, HADHA, NDUFAF3, HADHB, NDUFS7, TRAP1, MRPL13, ATAD3A, PHB2, MCCC1, MTCH1, COX6A1, HSPD1	92	441	18224	9.88189	6.69464e-13	6.69464e-13	4.17444e-12
GOTERM_MF_DIRECT	GO:0044822~poly(A) RNA binding	29	0.187581	4.67196e-12	HMGN2, MRPS14, RBM4, SRP68, PDAP1, HADHB, MRPL13, EIF3A, PRKRA, BTF3, ACIN1, API5, CCAR2, MRPL2, EPPK1, SLC25A5, IMMT, LGALS1, TRIM28, RRP9, DDX6, UBE2N, TRAP1, SRSF5, TAF15, NOP58, HSPD1, MAPRE1, LRPPRC	93	1129	16881	4.6625	1.15864e-09	1.15864e-09	6.06162e-09
GOTERM_CC_DIRECT	GO:0005739~mitochondrion	30	0.194049	4.75887e-12	MRPS14, HADHA, PDHB, HADHB, MCCC2, GPX1, LONP1, ATAD3A, GOT1, TPP1, MCCC1, MTCH1, DNAJA3, DNM1L, FECH, SLC25A5, IMMT, CRYAB, SLC25A6, PHB, AARS, FDXR, AFG3L2, DDX6, PFDN2, TRAP1, PHB2, BAX, HSPD1, LRPPRC	92	1331	18224	4.46477	9.56531e-10	4.78265e-10	5.96961e-09
GOTERM_CC_DIRECT	GO:0070062~extracellular exosome	40	0.258732	3.40106e-10	EIF6, A2M, SORD, PMVK, CD2AP, PDHB, HADHB, GPX1, PFN2, MDP1, TMEM109, GOT1, TPP1, PAFAH1B3, BRK1, CNN2, EIF3I, SCARB2, SLC25A5, CRYAB, LGALS1, PHB, AARS, S100A11, CRYZ, THY1, PGM2, UBE2N, PFDN2, TRAP1, RENBP, OTUB1, EEF1E1, BAX, PHB2, PCNA, FABP4, HSPD1, SRP9, CALM1	92	2811	18224	2.81874	6.83613e-08	2.27871e-08	4.26636e-07
GOTERM_CC_DIRECT	GO:0005759~mitochondrial matrix	13	0.084088	8.08433e-08	FECH, FDXR, PDHB, NDUFS7, TRAP1, MCCC2, GPX1, LONP1, MCCC1, HSPD1, CCAR2, PMPCB, DNAJA3	92	327	18224	7.87502	1.62494e-05	4.06237e-06	0.000101411
GOTERM_CC_DIRECT	GO:0042645~mitochondrial nucleoid	7	0.0452781	9.13565e-08	LONP1, ATAD3A, SLC25A5, HADHA, DNAJA3, LRPPRC, HADHB	92	45	18224	30.8135	1.83625e-05	3.67252e-06	0.000114599
GOTERM_MF_DIRECT	GO:0005515~protein binding	73	0.472186	1.71602e-07	EIF6, A2M, HMGN2, RBM4, SRP68, CD2AP, PDHB, NDUFAF3, NDUFS7, MCCC2, LONP1, PLRG1, TPP1, SEH1L, MCCC1, ACIN1, ASPH, EIF2B2, API5, CCAR2, FECH, CRYAB, SLC25A5, SLC25A6, CNPY2, CYB5B, THY1, UBE2N, PGM2, PFDN2, TRAP1, TAF15, MAPRE1, SRP9, DYNC1I2, LRPPRC, USP5, NUP93, HADHA, HADHB, EIF3A, PFN2, MRPL13, SET, MTCH1, PRKRA, PAFAH1B3, BTF3, ACTL6A, EIF3I, BRK1, SCARB2, DNAJA3, DNM1L, PDS5B, IMMT, PHB, LG…	93	8785	16881	1.50833	4.25565e-05	2.12785e-05	0.000222646
GOTERM_CC_DIRECT	GO:0005829~cytosol	38	0.245796	4.59831e-07	EIF6, A2M, SORD, SRP68, PMVK, MCCC2, GPX1, EIF3A, SET, GOT1, SEH1L, MCCC1, PRKRA, PAFAH1B3, BRK1, EIF3I, ACIN1, EIF2B2, DNAJA3, DNM1L, PDS5B, CRYAB, AARS, AMPD2, CRYZ, THY1, DDX6, PGM2, UBE2N, RENBP, EEF1E1, BAX, FABP4, MAPRE1, HSPD1, DYNC1I2, SRP9, CALM1	92	3315	18224	2.27068	9.24217e-05	1.54042e-05	0.000576819
GOTERM_CC_DIRECT	GO:0016020~membrane	26	0.168176	5.24985e-05	SORD, NUP93, PMVK, LONP1, EIF3A, MTCH1, PRKRA, PAFAH1B3, CNN2, SCARB2, ASPH, API5, DNM1L, SLC25A5, IMMT, PHB, AARS, CYB5B, DDX6, TRAP1, MLEC, PHB2, BAX, NOP58, HSPD1, LRPPRC	92	2200	18224	2.34103	0.010497	0.00150636	0.0658352
GOTERM_CC_DIRECT	GO:0005737~cytoplasm	44	0.284605	0.000126078	EIF6, HMGN2, RBM4, SRP68, PMVK, CD2AP, GPX1, LONP1, PFN2, EIF3A, SET, GOT1, PRKRA, PAFAH1B3, BTF3, ACIN1, EIF2B2, DNAJA3, CCAR2, API5, DNM1L, EPPK1, CRYAB, LGALS1, PHB, AARS, S100A11, CRYZ, DDX6, UBE2N, PFDN2, SRSF5, TAF15, OTUB1, EEF1E1, BAX, PHB2, PCNA, FABP4, NOP58, MAPRE1, HSPD1, DYNC1I2, CALM1	92	5222	18224	1.66906	0.0250248	0.0031629	0.15804
GOTERM_CC_DIRECT	GO:0005730~nucleolus	14	0.0905563	0.000321919	EIF6, RBM4, SRP68, RRP9, CD2AP, DDX6, UBE2N, PFDN2, SRSF5, EIF3A, PLRG1, TAF15, NOP58, ACIN1	92	857	18224	3.23596	0.0626665	0.00716489	0.403072
GOTERM_MF_DIRECT	GO:0051082~unfolded protein binding	6	0.0388098	0.000336068	PFDN2, TRAP1, CRYAB, HSPD1, AFG3L2, DNAJA3	93	110	16881	9.90088	0.079979	0.0274038	0.435156
GOTERM_BP_DIRECT	GO:0007005~mitochondrion organization	5	0.0323415	0.000807586	LONP1, DNM1L, PHB2, PHB, DNAJA3	92	77	16792	11.8521	0.467069	0.467069	1.22821
GOTERM_CC_DIRECT	GO:0043209~myelin sheath	6	0.0388098	0.000987566	SLC25A5, IMMT, CRYAB, PHB, HSPD1, THY1	92	152	18224	7.81922	0.180121	0.019664	1.23179
GOTERM_BP_DIRECT	GO:0043653~mitochondrial fragmentation involved in apoptotic process	3	0.0194049	0.00102014	DNM1L, BAX, CCAR2	92	9	16792	60.8406	0.54846	0.328033	1.54911
GOTERM_BP_DIRECT	GO:0043065~positive regulation of apoptotic process	8	0.0517464	0.00121825	DNM1L, EEF1E1, BAX, MTCH1, HSPD1, ACIN1, CCAR2, DNAJA3	92	300	16792	4.86725	0.613104	0.271329	1.84735
GOTERM_MF_DIRECT	GO:0019899~enzyme binding	8	0.0517464	0.00228045	A2M, MLEC, PHB, PRKRA, PCNA, SCARB2, ACIN1, CCAR2	93	333	16881	4.36075	0.43232	0.131988	2.91871
GOTERM_BP_DIRECT	GO:0006457~protein folding	6	0.0388098	0.00296051	PFDN2, TRAP1, CRYAB, MLEC, AARS, DNAJA3	92	180	16792	6.08406	0.900705	0.438652	4.43392
GOTERM_BP_DIRECT	GO:0016925~protein sumoylation	5	0.0323415	0.00375455	SEH1L, TRIM28, PCNA, NUP93, NOP58	92	117	16792	7.80007	0.946619	0.443485	5.59151
GOTERM_CC_DIRECT	GO:0005654~nucleoplasm	25	0.161708	0.00426931	EIF6, RBM4, PDHB, LONP1, SET, PLRG1, PRKRA, ACTL6A, ACIN1, API5, CCAR2, PDS5B, CRYAB, PHB, TRIM28, RRP9, UBE2N, PFDN2, TRAP1, SRSF5, TAF15, PCNA, NOP58, LRPPRC, CALM1	92	2784	18224	1.7788	0.576824	0.075201	5.22549
GOTERM_MF_DIRECT	GO:0003743~translation initiation factor activity	4	0.0258732	0.00448699	EIF6, EIF3A, EIF3I, EIF2B2	93	61	16881	11.9027	0.672175	0.199929	5.6678
GOTERM_MF_DIRECT	GO:0031625~ubiquitin protein ligase binding	7	0.0452781	0.00481941	UBE2N, DNM1L, OTUB1, SLC25A5, TRIM28, HSPD1, LRPPRC	93	287	16881	4.42722	0.698234	0.18101	6.07567
KEGG_PATHWAY	hsa00280:Valine, leucine and isoleucine degradation	4	0.0258732	0.00516201	MCCC2, MCCC1, HADHA, HADHB	53	47	6910	11.0959	0.459829	0.459829	5.75947
GOTERM_BP_DIRECT	GO:0016032~viral process	7	0.0452781	0.00570351	SET, SEH1L, SLC25A5, BAX, NUP93, HSPD1, DYNC1I2	92	299	16792	4.27308	0.988388	0.524137	8.37745
GOTERM_BP_DIRECT	GO:0050821~protein stabilization	5	0.0323415	0.00638896	PFN2, PHB2, PHB, HSPD1, DNAJA3	92	136	16792	6.71036	0.993214	0.509966	9.33887
GOTERM_CC_DIRECT	GO:0005741~mitochondrial outer membrane	5	0.0323415	0.0066182	DNM1L, PHB2, BAX, CYB5B, HADHB	92	149	18224	6.64721	0.736758	0.105261	7.99212
GOTERM_BP_DIRECT	GO:1900034~regulation of cellular response to heat	4	0.0258732	0.00784723	SEH1L, CRYAB, NUP93, CCAR2	92	75	16792	9.73449	0.997839	0.53566	11.353
KEGG_PATHWAY	hsa03013:RNA transport	6	0.0388098	0.00910989	EIF3A, SEH1L, NUP93, EIF3I, ACIN1, EIF2B2	53	172	6910	4.54805	0.663462	0.419881	9.95813
GOTERM_CC_DIRECT	GO:0005634~nucleus	39	0.252264	0.00945799	EIF6, HMGN2, RBM4, PDHB, NDUFAF3, LONP1, EIF3A, SET, GOT1, PLRG1, BTF3, ACTL6A, ACIN1, DNAJA3, API5, CCAR2, PDS5B, SLC25A5, CRYAB, SLC25A6, PHB, LGALS1, TRIM28, S100A11, RRP9, DDX6, UBE2N, PFDN2, SRSF5, TAF15, OTUB1, EEF1E1, BAX, PHB2, PCNA, FABP4, NOP58, LRPPRC, CALM1	92	5415	18224	1.42667	0.851935	0.136646	11.2376
GOTERM_CC_DIRECT	GO:1905202~methylcrotonoyl-CoA carboxylase complex	2	0.0129366	0.00996217	MCCC2, MCCC1	92	2	18224	198.087	0.866337	0.133892	11.8027
GOTERM_CC_DIRECT	GO:0002169~3-methylcrotonyl-CoA carboxylase complex, mitochondrial	2	0.0129366	0.00996217	MCCC2, MCCC1	92	2	18224	198.087	0.866337	0.133892	11.8027
GOTERM_BP_DIRECT	GO:0006919~activation of cysteine-type endopeptidase activity involved in apoptotic process	4	0.0258732	0.0103521	BAX, MTCH1, HSPD1, DNAJA3	92	83	16792	8.79623	0.999698	0.593714	14.7152
GOTERM_MF_DIRECT	GO:0004485~methylcrotonoyl-CoA carboxylase activity	2	0.0129366	0.0108704	MCCC2, MCCC1	93	2	16881	181.516	0.933505	0.321067	13.2215
GOTERM_BP_DIRECT	GO:0045739~positive regulation of DNA repair	3	0.0194049	0.0114493	UBE2N, TRIM28, PCNA	92	30	16792	18.2522	0.999873	0.592228	16.1502
GOTERM_BP_DIRECT	GO:2001244~positive regulation of intrinsic apoptotic signaling pathway	3	0.0194049	0.013752	DNM1L, BAX, PRKRA	92	33	16792	16.5929	0.999979	0.624933	19.0886
GOTERM_BP_DIRECT	GO:1903427~negative regulation of reactive oxygen species biosynthetic process	2	0.0129366	0.0161708	TRAP1, HSPD1	92	3	16792	121.681	0.999997	0.652966	22.0713
GOTERM_BP_DIRECT	GO:0006446~regulation of translational initiation	3	0.0194049	0.0162375	EIF3A, EIF3I, EIF2B2	92	36	16792	15.2101	0.999997	0.62506	22.1522
GOTERM_MF_DIRECT	GO:0016509~long-chain-3-hydroxyacyl-CoA dehydrogenase activity	2	0.0129366	0.0162618	HADHA, HADHB	93	3	16881	121.011	0.982855	0.398458	19.162
GOTERM_MF_DIRECT	GO:0015207~adenine transmembrane transporter activity	2	0.0129366	0.0162618	SLC25A5, SLC25A6	93	3	16881	121.011	0.982855	0.398458	19.162
GOTERM_BP_DIRECT	GO:0007062~sister chromatid cohesion	4	0.0258732	0.0184458	PDS5B, SEH1L, PHB2, MAPRE1	92	103	16792	7.08822	0.999999	0.645114	24.7827
KEGG_PATHWAY	hsa01130:Biosynthesis of antibiotics	6	0.0388098	0.0209311	PGM2, GOT1, AMPD2, HADHA, PDHB, HADHB	53	212	6910	3.68993	0.919318	0.567892	21.5303
GOTERM_BP_DIRECT	GO:0015853~adenine transport	2	0.0129366	0.0215033	SLC25A5, SLC25A6	92	4	16792	91.2609	1	0.676618	28.2879
GOTERM_MF_DIRECT	GO:0003988~acetyl-CoA C-acyltransferase activity	2	0.0129366	0.021624	HADHA, HADHB	93	4	16881	90.7581	0.99558	0.452503	24.6962
GOTERM_BP_DIRECT	GO:0042493~response to drug	6	0.0388098	0.0247625	FECH, SORD, LGALS1, SRP68, HSPD1, HADHA	92	304	16792	3.6024	1	0.705007	31.8559
GOTERM_BP_DIRECT	GO:0033599~regulation of mammary gland epithelial cell proliferation	2	0.0129366	0.0268073	GPX1, BAX	92	5	16792	73.0087	1	0.712108	34.009
GOTERM_BP_DIRECT	GO:0006552~leucine catabolic process	2	0.0129366	0.0268073	MCCC2, MCCC1	92	5	16792	73.0087	1	0.712108	34.009
GOTERM_MF_DIRECT	GO:0005047~signal recognition particle binding	2	0.0129366	0.0269573	SRP68, SRP9	93	5	16881	72.6065	0.998861	0.492226	29.8518
GOTERM_BP_DIRECT	GO:0009408~response to heat	3	0.0194049	0.0278828	HSPD1, EIF2B2, DNAJA3	92	48	16792	11.4076	1	0.705904	35.1157
GOTERM_CC_DIRECT	GO:0031428~box C/D snoRNP complex	2	0.0129366	0.029593	NOP58, RRP9	92	6	18224	66.029	0.997614	0.331375	31.3963
GOTERM_CC_DIRECT	GO:0005786~signal recognition particle, endoplasmic reticulum targeting	2	0.0129366	0.029593	SRP68, SRP9	92	6	18224	66.029	0.997614	0.331375	31.3963
GOTERM_BP_DIRECT	GO:0042542~response to hydrogen peroxide	3	0.0194049	0.0311899	GPX1, CRYAB, HSPD1	92	51	16792	10.7366	1	0.727237	38.4112
GOTERM_MF_DIRECT	GO:0005524~ATP binding	15	0.0970246	0.031345	PDS5B, AARS, PMVK, AFG3L2, DDX6, UBE2N, TRAP1, MCCC2, RENBP, ATAD3A, LONP1, MCCC1, HSPD1, EIF2B2, DNAJA3	93	1495	16881	1.82123	0.999629	0.512273	33.8468
GOTERM_BP_DIRECT	GO:0035965~cardiolipin acyl-chain remodeling	2	0.0129366	0.0320828	HADHA, HADHB	92	6	16792	60.8406	1	0.7192	39.2739
GOTERM_MF_DIRECT	GO:0004300~enoyl-CoA hydratase activity	2	0.0129366	0.0322619	HADHA, HADHB	93	6	16881	60.5054	0.999706	0.492236	34.6547
GOTERM_MF_DIRECT	GO:0003735~structural constituent of ribosome	5	0.0323415	0.0331658	MRPL2, MRPL13, MRPS14, SLC25A5, SLC25A6	93	222	16881	4.0882	0.999767	0.474514	35.4421
GOTERM_BP_DIRECT	GO:0006091~generation of precursor metabolites and energy	3	0.0194049	0.0334765	FECH, FDXR, COX6A1	92	53	16792	10.3314	1	0.717218	40.5977
GOTERM_CC_DIRECT	GO:0071541~eukaryotic translation initiation factor 3 complex, eIF3m	2	0.0129366	0.0344402	EIF3A, EIF3I	92	7	18224	56.5963	0.999128	0.356145	35.5732
GOTERM_BP_DIRECT	GO:0043524~negative regulation of neuron apoptotic process	4	0.0258732	0.034965	SET, BAX, AARS, HSPD1	92	132	16792	5.53096	1	0.716414	41.9817
GOTERM_MF_DIRECT	GO:0008312~7S RNA binding	2	0.0129366	0.0375379	SRP68, SRP9	93	7	16881	51.8618	0.999924	0.492246	39.129
GOTERM_BP_DIRECT	GO:0006413~translational initiation	4	0.0258732	0.0383838	EIF6, EIF3A, EIF3I, EIF2B2	92	137	16792	5.3291	1	0.73437	45.0474
GOTERM_BP_DIRECT	GO:0051259~protein oligomerization	3	0.0194049	0.0394678	DNM1L, BAX, TRIM28	92	58	16792	9.44078	1	0.729376	45.9874
GOTERM_MF_DIRECT	GO:0003857~3-hydroxyacyl-CoA dehydrogenase activity	2	0.0129366	0.0427854	HADHA, HADHB	93	8	16881	45.379	0.99998	0.514688	43.2972
GOTERM_BP_DIRECT	GO:0034599~cellular response to oxidative stress	3	0.0194049	0.0471474	GPX1, LONP1, PRKRA	92	64	16792	8.55571	1	0.777955	52.2285
GOTERM_BP_DIRECT	GO:0060316~positive regulation of ryanodine-sensitive calcium-release channel activity	2	0.0129366	0.0477404	ASPH, CALM1	92	9	16792	40.5604	1	0.769071	52.6812
GOTERM_BP_DIRECT	GO:0006412~translation	5	0.0323415	0.0486874	MRPL2, MRPL13, MRPS14, SLC25A5, SLC25A6	92	253	16792	3.60715	1	0.763089	53.3959
GOTERM_CC_DIRECT	GO:0005840~ribosome	4	0.0258732	0.0504235	MRPL2, MRPL13, MRPS14, SRP68	92	166	18224	4.77318	0.99997	0.457594	47.7446
GOTERM_BP_DIRECT	GO:0006006~glucose metabolic process	3	0.0194049	0.0511757	PGM2, SORD, PDHB	92	67	16792	8.17262	1	0.768113	55.226
GOTERM_MF_DIRECT	GO:0042802~identical protein binding	9	0.0582147	0.0515134	GOT1, DNM1L, SORD, CRYAB, BAX, PRKRA, PCNA, PAFAH1B3, MAPRE1	93	749	16881	2.1811	0.999998	0.559462	49.6511
GOTERM_BP_DIRECT	GO:0072015~glomerular visceral epithelial cell development	2	0.0129366	0.0529037	NUP93, AMPD2	92	10	16792	36.5043	1	0.767781	56.4572
GOTERM_MF_DIRECT	GO:0004176~ATP-dependent peptidase activity	2	0.0129366	0.0531956	LONP1, AFG3L2	93	10	16881	36.3032	0.999999	0.549517	50.7975
GOTERM_BP_DIRECT	GO:0043154~negative regulation of cysteine-type endopeptidase activity involved in apoptotic process	3	0.0194049	0.0539276	GPX1, CRYAB, DNAJA3	92	69	16792	7.93573	1	0.762952	57.1718
GOTERM_CC_DIRECT	GO:0005783~endoplasmic reticulum	9	0.0582147	0.054743	DNM1L, SET, MLEC, BAX, SRP68, CNPY2, ASPH, HADHB, THY1	92	828	18224	2.15312	0.999988	0.466697	50.6493
GOTERM_CC_DIRECT	GO:0043234~protein complex	6	0.0388098	0.0553899	UBE2N, DNM1L, SET, PHB2, ACTL6A, HSPD1	92	412	18224	2.88476	0.999989	0.452734	51.0713
KEGG_PATHWAY	hsa05016:Huntington's disease	5	0.0323415	0.0556157	NDUFS7, SLC25A5, SLC25A6, BAX, COX6A1	53	192	6910	3.39524	0.998897	0.817746	48.1012
GOTERM_MF_DIRECT	GO:0070182~DNA polymerase binding	2	0.0129366	0.0583587	LONP1, PCNA	93	11	16881	33.0029	1	0.563283	54.1672
GOTERM_CC_DIRECT	GO:0031012~extracellular matrix	5	0.0323415	0.0609176	SLC25A5, LGALS1, SLC25A6, HSPD1, HADHA	92	296	18224	3.34606	0.999997	0.468293	54.5442
GOTERM_BP_DIRECT	GO:0051560~mitochondrial calcium ion homeostasis	2	0.0129366	0.0631473	IMMT, AFG3L2	92	12	16792	30.4203	1	0.805855	63.13
GOTERM_BP_DIRECT	GO:0035278~miRNA mediated inhibition of translation	2	0.0129366	0.0631473	EIF6, RBM4	92	12	16792	30.4203	1	0.805855	63.13
GOTERM_BP_DIRECT	GO:0042407~cristae formation	2	0.0129366	0.0631473	IMMT, AFG3L2	92	12	16792	30.4203	1	0.805855	63.13
GOTERM_BP_DIRECT	GO:0008285~negative regulation of cell proliferation	6	0.0388098	0.0639789	PDS5B, EEF1E1, PHB, PRKRA, S100A11, DNAJA3	92	396	16792	2.76548	1	0.800021	63.6274
GOTERM_MF_DIRECT	GO:0043130~ubiquitin binding	3	0.0194049	0.0675917	UBE2N, OTUB1, USP5	93	78	16881	6.98139	1	0.598875	59.6677
GOTERM_BP_DIRECT	GO:0051131~chaperone-mediated protein complex assembly	2	0.0129366	0.068228	LONP1, HSPD1	92	13	16792	28.0803	1	0.811409	66.0727
GOTERM_BP_DIRECT	GO:0060047~heart contraction	2	0.0129366	0.068228	GPX1, DNM1L	92	13	16792	28.0803	1	0.811409	66.0727
GOTERM_BP_DIRECT	GO:0046685~response to arsenic-containing substance	2	0.0129366	0.068228	FECH, RBM4	92	13	16792	28.0803	1	0.811409	66.0727
GOTERM_CC_DIRECT	GO:0005874~microtubule	5	0.0323415	0.0703333	EIF3A, DNM1L, MAPRE1, DYNC1I2, LRPPRC	92	311	18224	3.18468	1	0.502439	59.9418
GOTERM_CC_DIRECT	GO:0016282~eukaryotic 43S preinitiation complex	2	0.0129366	0.0723658	EIF3A, EIF3I	92	15	18224	26.4116	1	0.496566	61.0267
GOTERM_CC_DIRECT	GO:0033290~eukaryotic 48S preinitiation complex	2	0.0129366	0.0723658	EIF3A, EIF3I	92	15	18224	26.4116	1	0.496566	61.0267
GOTERM_BP_DIRECT	GO:0006768~biotin metabolic process	2	0.0129366	0.0732814	MCCC2, MCCC1	92	14	16792	26.0745	1	0.825129	68.7808
GOTERM_BP_DIRECT	GO:0005513~detection of calcium ion	2	0.0129366	0.0732814	ASPH, CALM1	92	14	16792	26.0745	1	0.825129	68.7808
GOTERM_BP_DIRECT	GO:0006397~mRNA processing	4	0.0258732	0.0733843	SRSF5, RBM4, ACIN1, CCAR2	92	179	16792	4.0787	1	0.81665	68.8338
GOTERM_MF_DIRECT	GO:0098641~cadherin binding involved in cell-cell adhesion	5	0.0323415	0.073946	S100A11, CNN2, MAPRE1, CD2AP, DDX6	93	290	16881	3.12959	1	0.614264	63.0919
GOTERM_MF_DIRECT	GO:0008022~protein C-terminus binding	4	0.0258732	0.0773073	PHB2, PHB, MAPRE1, CD2AP	93	182	16881	3.98937	1	0.61333	64.7928
GOTERM_BP_DIRECT	GO:0070125~mitochondrial translational elongation	3	0.0194049	0.0776802	MRPL2, MRPL13, MRPS14	92	85	16792	6.44194	1	0.82619	70.9722
GOTERM_CC_DIRECT	GO:0005913~cell-cell adherens junction	5	0.0323415	0.0783756	S100A11, CNN2, MAPRE1, CD2AP, DDX6	92	323	18224	3.06636	1	0.509959	64.0782
GOTERM_MF_DIRECT	GO:0070402~NADPH binding	2	0.0129366	0.0787339	FDXR, CRYZ	93	15	16881	24.2022	1	0.603245	65.4926
GOTERM_BP_DIRECT	GO:0070126~mitochondrial translational termination	3	0.0194049	0.0792584	MRPL2, MRPL13, MRPS14	92	86	16792	6.36704	1	0.824226	71.7227
GOTERM_CC_DIRECT	GO:0016607~nuclear speck	4	0.0258732	0.0794904	SRSF5, PLRG1, RBM4, ACIN1	92	201	18224	3.94203	1	0.500268	64.6195
GOTERM_CC_DIRECT	GO:0005852~eukaryotic translation initiation factor 3 complex	2	0.0129366	0.0816146	EIF3A, EIF3I	92	17	18224	23.3043	1	0.495663	65.6302
GOTERM_CC_DIRECT	GO:0097060~synaptic membrane	2	0.0129366	0.0862048	NDUFS7, CRYAB	92	18	18224	22.0097	1	0.501883	67.7239
KEGG_PATHWAY	hsa05012:Parkinson's disease	4	0.0258732	0.0907253	NDUFS7, SLC25A5, SLC25A6, COX6A1	53	142	6910	3.6726	0.999988	0.896022	66.3824
GOTERM_MF_DIRECT	GO:0003697~single-stranded DNA binding	3	0.0194049	0.0914507	LONP1, HSPD1, LRPPRC	93	93	16881	5.85536	1	0.64446	71.1868
GOTERM_BP_DIRECT	GO:0008053~mitochondrial fusion	2	0.0129366	0.0932254	BAX, AFG3L2	92	18	16792	20.2802	1	0.865496	77.6183
GOTERM_BP_DIRECT	GO:0050870~positive regulation of T cell activation	2	0.0129366	0.0932254	HSPD1, THY1	92	18	16792	20.2802	1	0.865496	77.6183
GOTERM_BP_DIRECT	GO:0010880~regulation of release of sequestered calcium ion into cytosol by sarcoplasmic reticulum	2	0.0129366	0.0932254	ASPH, CALM1	92	18	16792	20.2802	1	0.865496	77.6183
GOTERM_BP_DIRECT	GO:0030336~negative regulation of cell migration	3	0.0194049	0.0938965	EPPK1, CNN2, THY1	92	95	16792	5.76384	1	0.860474	77.8703
GOTERM_BP_DIRECT	GO:0008637~apoptotic mitochondrial changes	2	0.0129366	0.0981447	BAX, HSPD1	92	19	16792	19.2128	1	0.866251	79.4053
GOTERM_BP_DIRECT	GO:0010881~regulation of cardiac muscle contraction by regulation of the release of sequestered calcium ion	2	0.0129366	0.0981447	ASPH, CALM1	92	19	16792	19.2128	1	0.866251	79.4053
GOTERM_BP_DIRECT	GO:0060314~regulation of ryanodine-sensitive calcium-release channel activity	2	0.0129366	0.0981447	ASPH, CALM1	92	19	16792	19.2128	1	0.866251	79.4053
GOTERM_BP_DIRECT	GO:0009083~branched-chain amino acid catabolic process	2	0.0129366	0.0981447	MCCC2, MCCC1	92	19	16792	19.2128	1	0.866251	79.4053
GOTERM_BP_DIRECT	GO:0070584~mitochondrion morphogenesis	2	0.0129366	0.0981447	DNM1L, BAX	92	19	16792	19.2128	1	0.866251	79.4053
GOTERM_BP_DIRECT	GO:0006469~negative regulation of protein kinase activity	3	0.0196412	0.0987891	FABP4, DNAJA3, THY1	91	99	16792	5.59174	1	0.854022	79.6182

## Sheet: node9_ribosomes
Category	Term	Count	%	PValue	Genes	List Total	Pop Hits	Pop Total	Fold Enrichment	Bonferroni	Benjamini	FDR
GOTERM_BP_DIRECT	GO:0006614~SRP-dependent cotranslational protein targeting to membrane	61	0.114802	5.5988e-100	RPL17, RPL19, RPL14, RPL13, RPL15, RPS2, RPS3, RPS3A, RPLP0, RPL10, FAU, RPL11, RPL12, RPL35A, RPS4X, RPS18, RPS19, RPS16, RPS17, RPS14, RPS13, RPS11, RPL35, RPL27A, RPL36, RPL38, RPS25, RPS26, RPS28, RPS29, RPL32, RPL7, RPL6, RPL31, RPL34, RPL9, RPL8, RPL3, RPL5, RPS20, RPL7A, RPL10A, RPL4, RPS21, RPS23, RPS24, RPSA, RPL26, RPL27, RPL23A, RPL24, RPS6, RPS8, RPL28, RPL29, RPL23, RPL18A, RPL13A, R…	171	94	16792	63.7248	4.54623e-97	4.54623e-97	8.61099e-97
GOTERM_BP_DIRECT	GO:0006413~translational initiation	67	0.126094	7.73739e-99	ABCF1, RPL17, RPL19, RPL14, RPL13, EIF5, RPL15, RPS2, RPS3, RPS3A, RPLP0, FAU, RPL10, RPL11, RPL12, ABCE1, RPL35A, RPS4X, RPS18, RPS19, RPS16, RPS17, RPS14, EIF2S1, RPS13, RPS11, RPL35, RPL27A, RPL36, RPL38, RPS25, RPS26, RPS28, RPS29, RPL32, RPL7, RPL6, RPL31, RPL34, RPL9, RPL8, RPL3, RPL5, RPS20, RPL7A, RPL10A, RPL4, RPS21, RPS23, RPS24, RPSA, RPL26, RPL27, RPL23A, RPL24, RPS6, RPS8, RPL28, RPL…	171	137	16792	48.0242	6.28276e-96	3.14138e-96	1.19002e-95
GOTERM_BP_DIRECT	GO:0019083~viral transcription	61	0.114802	3.30369e-93	RPL17, RPL19, RPL14, RPL13, RPL15, RPS2, RPS3, RPS3A, RPLP0, RPL10, FAU, RPL11, RPL12, RPL35A, RPS4X, RPS18, RPS19, RPS16, RPS17, RPS14, RPS13, RPS11, RPL35, RPL27A, RPL36, RPL38, RPS25, RPS26, RPS28, RPS29, RPL32, RPL7, RPL6, RPL31, RPL34, RPL9, RPL8, RPL3, RPL5, RPS20, RPL7A, RPL10A, RPL4, RPS21, RPS23, RPS24, RPSA, RPL26, RPL27, RPL23A, RPL24, RPS6, RPS8, RPL28, RPL29, RPL23, RPL18A, RPL13A, R…	171	112	16792	53.4833	2.6826e-90	8.942e-91	5.0811e-90
GOTERM_BP_DIRECT	GO:0000184~nuclear-transcribed mRNA catabolic process, nonsense-mediated decay	61	0.114802	5.17917e-91	RPL17, RPL19, RPL14, RPL13, RPL15, RPS2, RPS3, RPS3A, RPLP0, RPL10, FAU, RPL11, RPL12, RPL35A, RPS4X, RPS18, RPS19, RPS16, RPS17, RPS14, RPS13, RPS11, RPL35, RPL27A, RPL36, RPL38, RPS25, RPS26, RPS28, RPS29, RPL32, RPL7, RPL6, RPL31, RPL34, RPL9, RPL8, RPL3, RPL5, RPS20, RPL7A, RPL10A, RPL4, RPS21, RPS23, RPS24, RPSA, RPL26, RPL27, RPL23A, RPL24, RPS6, RPS8, RPL28, RPL29, RPL23, RPL18A, RPL13A, R…	171	119	16792	50.3372	4.20549e-88	1.05137e-88	7.9656e-88
GOTERM_CC_DIRECT	GO:0005840~ribosome	59	0.111038	3.3997e-77	ABCF1, RPL19, RPL14, RPL13, RPL15, RPS2, RPS3, RPS3A, RPLP0, FAU, RPL10, RPL11, RPL35A, RPS4X, RPS18, RPS19, RPS16, RPS17, RPS14, EIF2S1, RPS13, RPS11, RPL35, RPL27A, RPL36, RPL38, RPS25, RPS26, RPS28, RPS29, RPL32, RPL7, RPL6, RPL31, RPL34, RPL9, RPL8, RPL3, RPL5, RPS20, RPL7A, RPL10A, RPL4, RPS21, RPS23, RPS24, RPL27, RPL23A, RPL24, RPS6, RPS8, RPL28, RPL29, RPL23, RPL18A, RPL13A, RPL22, RPL21,…	176	166	18224	36.8023	8.87323e-75	8.87323e-75	4.44645e-74
KEGG_PATHWAY	hsa03010:Ribosome	61	0.114802	3.90122e-74	RPL17, RPL19, RPL14, RPL13, RPL15, RPS2, RPS3, RPS3A, RPLP0, RPL10, FAU, RPL11, RPL12, RPL35A, RPS4X, RPS18, RPS19, RPS16, RPS17, RPS14, RPS13, RPS11, RPL35, RPL27A, RPL36, RPL38, RPS25, RPS26, RPS28, RPS29, RPL32, RPL7, RPL6, RPL31, RPL34, RPL9, RPL8, RPL3, RPL5, RPS20, RPL7A, RPL10A, RPL4, RPS21, RPS23, RPS24, RPSA, RPL26, RPL27, RPL23A, RPL24, RPS6, RPS8, RPL28, RPL29, RPL23, RPL18A, RPL13A, R…	124	136	6910	24.9947	4.60344e-72	4.60344e-72	4.46471e-71
GOTERM_BP_DIRECT	GO:0006364~rRNA processing	62	0.116684	8.07569e-74	RPL17, RPL19, RPL14, RPL13, RPL15, RPS2, RPS3, RPS3A, RPLP0, RPL10, FAU, RPL11, RPL12, RPL35A, RPS4X, RPS18, PA2G4, RPS19, RPS16, RPS17, RPS14, RPS13, RPS11, RPL35, RPL27A, RPL36, RPL38, RPS25, RPS26, RPS28, RPS29, RPL32, RPL7, RPL6, RPL31, RPL34, RPL9, RPL8, RPL3, RPL5, RPS20, RPL7A, RPL10A, RPL4, RPS21, RPS23, RPS24, RPSA, RPL26, RPL27, RPL23A, RPL24, RPS6, RPS8, RPL28, RPL29, RPL23, RPL18A, RP…	171	214	16792	28.4501	6.55746e-71	1.31149e-71	1.24205e-70
GOTERM_MF_DIRECT	GO:0003735~structural constituent of ribosome	60	0.11292	3.59842e-69	RPL17, RPL19, RPL14, RPL13, RPL15, RPS2, RPS3, RPS3A, RPLP0, RPL10, FAU, RPL11, RPL12, RPL35A, RPS4X, RPS18, RPS19, RPS16, RPS17, RPS14, RPS13, RPS11, RPL35, RPL27A, RPL36, RPL38, RPS26, RPS28, RPS29, RPL32, RPL7, RPL6, RPL31, RPL34, RPL9, RPL8, RPL3, RPL5, RPS20, RPL7A, RPL10A, RPL4, RPS21, RPS23, RPS24, RPSA, RPL26, RPL27, RPL23A, RPL24, RPS6, RPS8, RPL28, RPL29, RPL23, RPL18A, RPL13A, RPL22, R…	172	222	16881	26.5258	9.75172e-67	9.75172e-67	4.73397e-66
GOTERM_BP_DIRECT	GO:0006412~translation	62	0.116684	8.45838e-69	ABCF1, RPL17, RPL19, RPL14, RPL13, RPL15, RPS2, RPS3, RPS3A, RPLP0, FAU, RPL10, RPL11, RPL12, RPL35A, RPS4X, RPS18, RPS19, RPS16, RPS17, RPS14, RPS13, RPS11, RPL35, RPL27A, RPL36, RPL38, RPS25, RPS26, RPS28, RPS29, RPL32, RPL7, RPL6, RPL31, RPL34, RPL9, RPL8, RPL3, RPL5, RPS20, RPL7A, RPL10A, RPL4, RPS21, RPS23, RPS24, RPSA, RPL26, RPL27, RPL23A, RPL24, RPS6, RPS8, RPL28, RPL29, RPL23, RPL18A, RP…	171	253	16792	24.0645	6.8682e-66	1.1447e-66	1.3009e-65
GOTERM_CC_DIRECT	GO:0022625~cytosolic large ribosomal subunit	38	0.0715159	6.62379e-58	RPL17, RPL19, RPL14, RPL13, RPL15, RPL27A, RPL35, RPL36, RPL38, RPL32, RPL7, RPL6, RPL31, RPLP0, RPL34, RPL9, RPL8, RPL3, RPL10, RPL5, RPL11, RPL4, RPL7A, RPL10A, RPL12, RPL35A, RPL26, RPL27, RPL24, RPL23A, RPL28, RPL29, RPL23, RPL18A, RPL22, RPL13A, RPL21, RPL37A	176	68	18224	57.8636	1.72881e-55	8.64404e-56	8.6632e-55
GOTERM_MF_DIRECT	GO:0044822~poly(A) RNA binding	88	0.165616	2.12176e-56	ABCF1, RALY, RPL17, RPL19, RPL14, RPL13, EIF5, YLPM1, RPL15, SNRPD1, RPS2, RPS3, RPS3A, RPLP0, LRRC59, ANP32A, TPT1, FAU, RPL10, RPL11, FAM103A1, RPL12, ZYX, AHNAK, PABPN1, RPL35A, G3BP2, KTN1, RPS4X, MYH9, CTNNA1, RPS18, PA2G4, RPS19, RPS16, RPS17, RPS14, EIF2S1, RPS13, RPS11, HDGF, RPL27A, RPL35, MYEF2, RPL36, SERPINH1, RPS25, RACK1, RPS26, RPS28, EZR, RPL7, RPL32, RPL31, CCDC124, RPL6, RPL8, R…	172	1129	16881	7.64995	5.74997e-54	2.87498e-54	2.79132e-53
GOTERM_CC_DIRECT	GO:0005829~cytosol	111	0.208902	2.27775e-39	LDHB, RPL17, RPL19, RPL14, RPL13, RPL15, EIF5, SNRPD1, VCL, RPLP0, ILK, SLC2A1, FAU, RPL10, RPL11, RPL12, DCTPP1, RPL35A, DFFA, CTNNA1, MYH9, ST13, PGM3, RPS18, NME2, RPS19, RPS16, RPS17, RPS14, EIF2S1, RPS13, RPS11, MYL6, UBE2V1, RPS25, RPS26, RPS28, RPS29, RPL7, RPL6, RPL9, RPL8, RPL3, GLO1, RPL5, RPL10A, RPL7A, RPL4, RPS20, RPS21, RPS23, TIGAR, RPS24, RPSA, MYO1C, RPL23A, RPS6, RPS8, EIF4B, VC…	176	3315	18224	3.46713	5.94492e-37	1.98164e-37	2.97905e-36
GOTERM_CC_DIRECT	GO:0005925~focal adhesion	46	0.0865719	7.45277e-36	RPL19, RPL38, RPS2, TPM4, VCL, RPS3, EZR, RPS29, RPL7, RPS3A, RPL31, RPL6, RPLP0, RPL9, ILK, RPL8, RPL3, RPL5, CAT, RPL4, ZYX, RPL12, RPL10A, RPL7A, AHNAK, YWHAB, RPL27, CTNNA1, MYH9, RPS4X, RPS8, CAPN1, RPS18, NME2, RPS19, RPS16, RPL23, PPIB, RPS17, RPL22, RPL13A, RPS14, RPS13, FLII, RPL37A, RPS11	176	391	18224	12.1818	1.94517e-33	4.86293e-34	9.74743e-33
GOTERM_CC_DIRECT	GO:0070062~extracellular exosome	97	0.182554	9.73667e-34	LDHB, NARS, RPL14, HEXA, HEXB, RPL15, RPS2, RPS3, VCL, RPS3A, RPLP0, PLOD3, SLC2A1, TPT1, RPL11, RPL12, CAT, IMPDH2, AHNAK, RPL35A, ACADM, PFKM, RPS4X, MYH9, ST13, C1QB, RPS18, NME2, PA2G4, RPS19, DHRS4, RPS16, DNPH1, RPS17, RPS14, EIF2S1, TXNDC5, PRCP, GAA, RPS13, RPS11, MFAP4, MYL6, ECH1, UGDH, UBE2V1, SERPINH1, TPM4, RPS25, RACK1, RPS26, FGG, RPS28, EZR, RPS29, RPL7, HSPA2, FGA, RPL31, FGB, RP…	176	2811	18224	3.57307	2.54127e-31	5.08254e-32	1.27345e-30
GOTERM_CC_DIRECT	GO:0022627~cytosolic small ribosomal subunit	23	0.043286	2.30156e-32	RPSA, RPS4X, RPS2, RPS6, RPS8, RPS3, RPS25, RPS26, RPS18, RPS19, RPS28, RPS16, RPS29, RPS17, RPS3A, RPS14, FAU, RPS13, RPS11, RPS20, RPS21, RPS23, RPS24	176	48	18224	49.6155	6.00707e-30	1.00118e-30	3.01019e-29
GOTERM_CC_DIRECT	GO:0016020~membrane	84	0.158088	3.77936e-31	ABCF1, LDHB, CLTA, RPL19, RPL14, RPL13, HEXA, HEXB, RPL15, RPS2, RPS3, P4HA1, RPLP0, LRRC59, ILK, PGRMC2, SLC2A1, RPL10, RPL11, CAT, RPL12, IMPDH2, AHNAK, ABCE1, RPL35A, OPA1, KTN1, RPS4X, MYH9, RPS18, PA2G4, RPS19, RPS16, RPS17, RPS14, EIF2S1, GAA, RPS13, RPS11, MYL6, ECH1, WRNIP1, RPL27A, RPL35, RPL36, TPM4, RPS26, EZR, HSPA2, RPL7, RPL32, RPL31, RPL6, RPL9, RPL8, RPL5, RPS20, RPL4, RPL10A, RPL…	176	2200	18224	3.95355	9.86412e-29	1.40916e-29	4.94299e-28
GOTERM_MF_DIRECT	GO:0003723~RNA binding	46	0.0865719	1.48547e-28	RALY, RPL19, RPL14, RPL13, RPL15, RPL27A, SNRPD1, TIMM50, RPL38, RPS2, RPS3, RPS25, RPS28, RPL7, RPS3A, RPL31, RPL6, RPL34, RPL9, RPL8, RPL3, FAU, RPL5, RPL11, RPL4, RPL10A, FAM103A1, RPL7A, RPS20, IMPDH2, PABPN1, CSTF2, SNRPN, RPL26, RPL24, RPS4X, RPL28, RPL29, EIF4B, RPS18, RPS16, RPL18A, RPL22, RPS14, RPL21, EIF4H	172	547	16881	8.25354	4.02561e-26	1.34187e-26	1.95423e-25
GOTERM_CC_DIRECT	GO:0015935~small ribosomal subunit	17	0.031994	3.07228e-26	RPSA, RPS4X, RPS6, RPS2, RPS3, RPS25, RACK1, RPS26, RPS18, RPS28, RPS16, RPS29, FAU, RPS20, RPS21, RPS23, RPS24	176	27	18224	65.1953	8.01865e-24	1.00233e-24	4.01821e-23
GOTERM_BP_DIRECT	GO:0002181~cytoplasmic translation	14	0.026348	3.42141e-20	EIF4B, RPL35A, RPL7, RPL22, RPL6, RPL31, RPLP0, EIF4H, RPL9, RPL15, RPL8, RPL26, RPL36, RPL29	171	25	16792	54.9913	2.77818e-17	3.96883e-18	5.26215e-17
GOTERM_CC_DIRECT	GO:0005913~cell-cell adherens junction	26	0.048932	7.87964e-16	VAPA, RPL14, CALD1, EIF5, RPL15, RPS2, VCL, RACK1, RPS26, EZR, PAK2, RPL6, RPL34, LRRC59, RPL7A, ZYX, AHNAK, YWHAB, KTN1, RPL24, RPL23A, MYH9, CTNNA1, RPL29, EIF4H, EEF1D	176	323	18224	8.33493	2.02838e-13	2.25375e-14	1.02141e-12
GOTERM_CC_DIRECT	GO:0031012~extracellular matrix	25	0.04705	1.05898e-15	MYL6, RPS3, RPS25, RPS3A, RPL9, ILK, RPL11, RPS20, RPL12, GAPDH, RPL35A, LMNA, RPL27, RPS4X, MYH9, RPS18, RPS19, RPL23, RPS16, RPS17, RPL22, RPS14, RPS13, RPS11, MFAP4	176	296	18224	8.74539	2.89768e-13	2.89768e-14	1.45439e-12
GOTERM_MF_DIRECT	GO:0098641~cadherin binding involved in cell-cell adhesion	25	0.04705	2.06687e-15	VAPA, RPL14, CALD1, EIF5, RPL15, RPS2, VCL, RACK1, RPS26, EZR, PAK2, RPL6, RPL34, LRRC59, RPL7A, AHNAK, YWHAB, KTN1, RPL23A, RPL24, CTNNA1, MYH9, RPL29, EIF4H, EEF1D	172	290	16881	8.46081	5.71654e-13	1.42886e-13	2.77556e-12
GOTERM_CC_DIRECT	GO:0030529~intracellular ribonucleoprotein complex	17	0.031994	2.51659e-13	PABPN1, SNRPD1, G3BP2, RPL27, RPS4X, RPS6, RPS8, RPS3, PA2G4, RPL7, RPS3A, RPL13A, RPL22, RPLP0, RPL5, RPL4, GAPDH	176	136	18224	12.9432	6.56905e-11	5.97189e-12	3.29181e-10
GOTERM_CC_DIRECT	GO:0005730~nucleolus	36	0.067752	2.59145e-13	RPL19, RPL35, RPL36, RPS2, RPS3, RPS25, RPS26, EZR, RPL7, RPS3A, RPL9, RPL34, RPL8, RPL3, RPL5, RPL11, RPL4, RPL10A, RPL7A, RPL12, RPS23, SSRP1, MYO1C, RPL23A, HN1, RPS6, PA2G4, RPS19, RPL23, RPL13A, RPS14, RPL21, PSPC1, RPS13, RPS11, EEF1D	176	857	18224	4.34963	6.76319e-11	5.63594e-12	3.38907e-10
GOTERM_BP_DIRECT	GO:0098609~cell-cell adhesion	21	0.039522	4.26684e-12	RPL14, VAPA, CALD1, RPL15, EIF5, YWHAB, KTN1, RPL24, RPL23A, RPS2, RPL29, RACK1, RPS26, PAK2, RPL6, RPL34, EIF4H, LRRC59, RPL7A, EEF1D, AHNAK	171	271	16792	7.6095	3.46465e-09	4.33081e-10	6.56237e-09
GOTERM_CC_DIRECT	GO:0005737~cytoplasm	92	0.173144	6.08493e-11	ABCF1, LDHB, RPL19, NARS, RPL14, EIF5, YLPM1, RPS2, RPS3, PAK2, RPS3A, RPLP0, ILK, ANP32A, TPT1, RPL11, ZYX, PPP1R14B, IMPDH2, AHNAK, PABPN1, ABCE1, OPA1, DFFA, SNRPN, G3BP2, PFKM, MYH9, ST13, NME2, PA2G4, RPS19, DNPH1, RPS14, EIF2S1, FLII, RPS11, EEF1D, HDGF, RPL35, UBE2V1, MYEF2, RPL36, RPS25, RACK1, RPS26, MTHFS, RPS28, EZR, RPS29, RPL7, CCDC124, RPL9, RPL34, RPL8, RPL3, RPL5, GLO1, RPS20, RPL…	176	5222	18224	1.82424	1.58817e-08	1.22167e-09	7.95844e-08
GOTERM_BP_DIRECT	GO:0000027~ribosomal large subunit assembly	8	0.015056	9.93739e-10	RPL6, RPL3, RPL10, RPL5, RPL24, RPL11, RPL23A, RPL12	171	21	16792	37.4091	8.06916e-07	8.96574e-08	1.52838e-06
GOTERM_MF_DIRECT	GO:0005515~protein binding	125	0.23525	3.08239e-08	RALY, LDHB, RPL17, RPL19, VAPA, RPL14, RPL13, RPL15, EIF5, SNRPD1, VCL, PLOD3, RPLP0, ILK, SLC2A1, PGRMC2, TPT1, RPL10, RPL11, FAM103A1, RPL12, DCTPP1, PABPN1, RPL35A, OPA1, DFFA, SNRPN, CTNNA1, MYH9, ST13, C1QB, RPS18, NME2, BTF3L4, PA2G4, RPS19, RPS16, RPS14, EIF2S1, TXNDC5, PRCP, RPS13, FLII, RPS11, MFAP4, MYL6, UBE2V1, RPS25, RPS26, FGG, RPS28, FGA, ABHD16A, RPL7, FGB, RPL9, RPL3, TMED10, RPL…	172	8785	16881	1.39649	8.35324e-06	1.67065e-06	4.0551e-05
GOTERM_MF_DIRECT	GO:0019843~rRNA binding	8	0.015056	1.36144e-07	RPS18, RPL9, RPL8, RPL11, RPL23A, RPS11, RPL12, RPS4X	172	40	16881	19.6291	3.68944e-05	6.14917e-06	0.000179107
GOTERM_BP_DIRECT	GO:0042274~ribosomal small subunit biogenesis	6	0.011292	4.0017e-07	RPS28, RPS19, RPS16, RPS17, RPS6, RPS24	171	16	16792	36.8246	0.000324885	3.24933e-05	0.000615462
GOTERM_BP_DIRECT	GO:0042273~ribosomal large subunit biogenesis	6	0.011292	4.52112e-06	RPL35A, RPL14, RPL7, RPL26, RPL5, RPL11	171	25	16792	23.5677	0.00366443	0.000333686	0.00695328
GOTERM_CC_DIRECT	GO:0015934~large ribosomal subunit	5	0.00940999	7.6291e-06	RPL17, RPL13A, RPL27A, RPL26, RPL10A	176	14	18224	36.9805	0.00198922	0.000142219	0.00997759
GOTERM_CC_DIRECT	GO:0005654~nucleoplasm	50	0.0940999	1.11465e-05	ABCF1, YLPM1, UGDH, SNRPD1, HDGF, MYEF2, TIMM50, RPS2, HDGFRP3, RPS3, RPS25, RPS26, RPS28, RPS29, PAK2, RPS3A, ILK, RPL3, ANP32A, FAU, RPL11, RPS20, RPS21, RPS23, RPS24, PABPN1, RPSA, SSRP1, OPA1, CSTF2, MYO1C, DFFA, NASP, NSFL1C, ARPP19, LMNA, RPS6, RPS4X, RPS8, RPS18, PA2G4, RPS19, RPS16, VCP, RPS17, RPS14, PSPC1, RPS13, FLII, RPS11	176	2784	18224	1.85965	0.00290504	0.000193932	0.0145775
GOTERM_CC_DIRECT	GO:0005844~polysome	6	0.011292	2.9942e-05	EIF4B, EIF4H, EIF2S1, RPS4X, RPS6, RPS3	176	38	18224	16.3493	0.00778453	0.000488317	0.0391539
GOTERM_BP_DIRECT	GO:0000028~ribosomal small subunit assembly	5	0.00940999	3.49026e-05	RPSA, RPS28, RPS19, RPS17, RPS14	171	19	16792	25.8418	0.0279436	0.002359	0.0536669
GOTERM_MF_DIRECT	GO:0003729~mRNA binding	9	0.016938	4.04736e-05	RPS26, CSTF2, RPL7, RPL13A, G3BP2, RPL35, RPS13, RPS2, RPS3	172	125	16881	7.06647	0.0109086	0.00156571	0.0532327
GOTERM_BP_DIRECT	GO:0070527~platelet aggregation	6	0.011292	5.59461e-05	FGG, FGA, FGB, ILK, MYH9, VCL	171	41	16792	14.3706	0.044413	0.00348848	0.0860108
GOTERM_CC_DIRECT	GO:0036464~cytoplasmic ribonucleoprotein granule	5	0.00940999	8.87716e-05	RPL6, RPLP0, RPS4X, RPS6, RPL28	176	25	18224	20.7091	0.0229041	0.00136204	0.116042
GOTERM_CC_DIRECT	GO:0072562~blood microparticle	9	0.016938	0.000111643	C1QB, FGG, FGA, HSPA2, FGB, SLC2A1, IGHA1, IGKC, IGLC2	176	152	18224	6.13098	0.0287199	0.0016176	0.145918
GOTERM_CC_DIRECT	GO:0005903~brush border	6	0.011292	0.000274765	MYL6, EZR, MYO1C, FLII, MYH9, VCL	176	60	18224	10.3545	0.0692119	0.00376781	0.358768
GOTERM_BP_DIRECT	GO:0000462~maturation of SSU-rRNA from tricistronic rRNA transcript (SSU-rRNA, 5.8S rRNA, LSU-rRNA)	5	0.00940999	0.000292233	RPS19, RPS16, RPS14, RPS8, RPS24	171	32	16792	15.3436	0.211267	0.0168091	0.448513
GOTERM_MF_DIRECT	GO:1990932~5.8S rRNA binding	3	0.005646	0.000304009	RPL19, RPL8, RPS13	172	3	16881	98.1453	0.0790956	0.010247	0.399207
GOTERM_BP_DIRECT	GO:0005975~carbohydrate metabolic process	9	0.016938	0.000399997	PGM3, LDHB, HEXA, GUSB, HEXB, UGDH, GAA, GLO1, IDH3A	171	174	16792	5.07925	0.277373	0.0214247	0.613432
GOTERM_BP_DIRECT	GO:0042254~ribosome biogenesis	5	0.00940999	0.000463857	RPS18, RPS28, RPLP0, RPL34, RPL7A	171	36	16792	13.6387	0.313905	0.0232712	0.711041
GOTERM_BP_DIRECT	GO:0072378~blood coagulation, fibrin clot formation	3	0.005646	0.000603249	FGG, FGA, FGB	171	4	16792	73.6491	0.387365	0.0284113	0.923787
GOTERM_CC_DIRECT	GO:0043034~costamere	4	0.00752799	0.000753164	ILK, SYNM, AHNAK, VCL	176	19	18224	21.799	0.178522	0.00978431	0.980589
GOTERM_MF_DIRECT	GO:0000166~nucleotide binding	12	0.022584	0.000857027	RALY, PABPN1, EIF4B, CSTF2, EIF4H, PSPC1, HDGF, G3BP2, MYEF2, RPL23A, IMPDH2, RPS24	172	348	16881	3.38432	0.207334	0.0254867	1.12162
GOTERM_CC_DIRECT	GO:0001725~stress fiber	5	0.00940999	0.00178744	MYO1C, ILK, ZYX, MYH9, TPM4	176	54	18224	9.58754	0.373081	0.0219898	2.3127
GOTERM_MF_DIRECT	GO:0070180~large ribosomal subunit rRNA binding	3	0.005646	0.00207192	RPL19, RPL23, RPLP0	172	7	16881	42.0623	0.429974	0.0546569	2.6917
GOTERM_BP_DIRECT	GO:0007160~cell-matrix adhesion	6	0.011292	0.00220338	FGG, FGA, FGB, ILK, ZYX, VCL	171	90	16792	6.54659	0.833226	0.0947159	3.33564
GOTERM_CC_DIRECT	GO:0048471~perinuclear region of cytoplasm	15	0.02823	0.00272566	VAPA, WRNIP1, YWHAB, LMNA, RPS6, PPM1F, RACK1, NME2, EZR, PAK2, PPIB, VCP, EIF4H, ANP32A, GAPDH	176	621	18224	2.5011	0.509518	0.0318617	3.50677
GOTERM_BP_DIRECT	GO:0090277~positive regulation of peptide hormone secretion	3	0.005646	0.002741	FGG, FGA, FGB	171	8	16792	36.8246	0.892337	0.110684	4.1336
GOTERM_MF_DIRECT	GO:0070181~small ribosomal subunit rRNA binding	3	0.005646	0.0027442	RPS14, RPS13, RPS3	172	8	16881	36.8045	0.525123	0.0654592	3.55058
GOTERM_BP_DIRECT	GO:0097421~liver regeneration	4	0.00752799	0.00306986	RPL19, RPS16, RPL32, RPS24	171	29	16792	13.5447	0.917632	0.117351	4.61866
GOTERM_MF_DIRECT	GO:0008135~translation factor activity, RNA binding	4	0.00752799	0.00307511	ABCF1, EIF4H, EIF5, EEF1D	172	29	16881	13.5373	0.565969	0.0671896	3.97077
GOTERM_CC_DIRECT	GO:0005577~fibrinogen complex	3	0.005646	0.00315768	FGG, FGA, FGB	176	9	18224	34.5152	0.561965	0.0352531	4.05205
GOTERM_BP_DIRECT	GO:0031639~plasminogen activation	3	0.005646	0.00350075	FGG, FGA, FGB	171	9	16792	32.7329	0.942016	0.126808	5.25074
GOTERM_CC_DIRECT	GO:0005634~nucleus	70	0.13174	0.00364519	RALY, RPL17, RPL13, EIF5, RPL15, YLPM1, SNRPD1, RPS2, RPS3, RPS3A, RPLP0, ANP32A, TPT1, FAM103A1, ZYX, IMPDH2, AHNAK, PABPN1, ACADM, DFFA, HN1, MYH9, RPS18, NME2, PA2G4, DHRS4, DNPH1, EIF2S1, RPS13, EEF1D, WRNIP1, UGDH, UBE2V1, MYEF2, HDGFRP3, RPS25, RACK1, RPL7, HSPA2, RPL6, RPL9, RPL3, RPL5, RPL7A, RPL10A, RPL4, GAPDH, RPS24, TIGAR, RAB2A, SSRP1, RPSA, CSTF2, NASP, NSFL1C, LMNA, YWHAB, RPL27, R…	176	5415	18224	1.33854	0.614469	0.0389356	4.66396
GOTERM_BP_DIRECT	GO:0006911~phagocytosis, engulfment	4	0.00752799	0.00526027	IGHA1, IGKC, MYH9, IGLC2	171	35	16792	11.2227	0.986193	0.176889	7.7914
GOTERM_BP_DIRECT	GO:0034116~positive regulation of heterotypic cell-cell adhesion	3	0.005646	0.00527767	FGG, FGA, FGB	171	11	16792	26.7815	0.986388	0.170406	7.81621
GOTERM_BP_DIRECT	GO:0050714~positive regulation of protein secretion	4	0.00752799	0.0056963	FGG, EZR, FGA, FGB	171	36	16792	10.911	0.990329	0.175746	8.41109
GOTERM_CC_DIRECT	GO:0005783~endoplasmic reticulum	17	0.031994	0.00620821	VAPA, KTN1, MESDC2, SERPINH1, PPIB, VCP, P4HA1, TXNDC5, PLOD3, LRRC59, ANP32A, TMED10, RPL10, CAT, EEF1D, SSR4, UBXN4	176	828	18224	2.12593	0.803166	0.0629472	7.8221
GOTERM_MF_DIRECT	GO:0051287~NAD binding	4	0.00752799	0.00664283	LDHB, UGDH, GAPDH, IDH3A	172	38	16881	10.3311	0.835725	0.129719	8.39483
GOTERM_BP_DIRECT	GO:0051258~protein polymerization	3	0.005646	0.00738593	FGG, FGA, FGB	171	13	16792	22.6613	0.997569	0.21399	10.7758
GOTERM_MF_DIRECT	GO:0043024~ribosomal small subunit binding	3	0.005646	0.00739439	EIF4B, ABCE1, EIF4H	172	13	16881	22.6489	0.866189	0.133823	9.30245
GOTERM_MF_DIRECT	GO:0030898~actin-dependent ATPase activity	3	0.005646	0.00739439	MYL6, MYO1C, MYH9	172	13	16881	22.6489	0.866189	0.133823	9.30245
GOTERM_CC_DIRECT	GO:0031091~platelet alpha granule	3	0.005646	0.00773416	FGG, FGA, FGB	176	14	18224	22.1883	0.868199	0.0749809	9.6562
GOTERM_BP_DIRECT	GO:0030490~maturation of SSU-rRNA	3	0.005646	0.00855995	RPS28, RPS19, RPS14	171	14	16792	21.0426	0.99907	0.235463	12.3851
GOTERM_CC_DIRECT	GO:0043202~lysosomal lumen	5	0.00940999	0.00909964	HEXA, TXNDC5, GUSB, HEXB, GAA	176	85	18224	6.09091	0.907992	0.0845741	11.2688
GOTERM_BP_DIRECT	GO:0030214~hyaluronan catabolic process	3	0.005646	0.00981161	HEXA, GUSB, HEXB	171	15	16792	19.6398	0.999667	0.256608	14.071
GOTERM_MF_DIRECT	GO:0005102~receptor binding	10	0.01882	0.00997431	RACK1, FGG, ECH1, DHRS4, FGA, MYO1C, FGB, GUSB, ARPP19, CAT	172	353	16881	2.78032	0.933901	0.165654	12.3552
GOTERM_MF_DIRECT	GO:0016616~oxidoreductase activity, acting on the CH-OH group of donors, NAD or NADP as acceptor	3	0.005646	0.0125554	LDHB, UGDH, IDH3A	172	17	16881	17.3198	0.96742	0.192654	15.314
GOTERM_BP_DIRECT	GO:0043623~cellular protein complex assembly	3	0.005646	0.0140159	FGG, FGA, FGB	171	18	16792	16.3665	0.999989	0.335909	19.5143
GOTERM_CC_DIRECT	GO:0043209~myelin sheath	6	0.011292	0.0157532	LDHB, NME2, EZR, HSPA2, VCP, IDH3A	176	152	18224	4.08732	0.984146	0.137578	18.7529
GOTERM_CC_DIRECT	GO:0042470~melanosome	5	0.00940999	0.0163164	RAB2A, PPIB, SLC2A1, YWHAB, TMED10	176	101	18224	5.12601	0.986346	0.137619	19.3588
GOTERM_CC_DIRECT	GO:0030863~cortical cytoskeleton	3	0.005646	0.0186718	EZR, MYH9, TPM4	176	22	18224	14.1198	0.992697	0.151241	21.8481
GOTERM_BP_DIRECT	GO:0045921~positive regulation of exocytosis	3	0.005646	0.0188603	FGG, FGA, FGB	171	21	16792	14.0284	1	0.413235	25.386
GOTERM_BP_DIRECT	GO:0042730~fibrinolysis	3	0.005646	0.0188603	FGG, FGA, FGB	171	21	16792	14.0284	1	0.413235	25.386
GOTERM_CC_DIRECT	GO:1990730~VCP-NSFL1C complex	2	0.003764	0.0191138	VCP, NSFL1C	176	2	18224	103.545	0.993507	0.14997	22.3072
GOTERM_MF_DIRECT	GO:0008017~microtubule binding	7	0.013174	0.019409	EZR, OPA1, VAPA, TPT1, GAPDH, RPS3, HDGFRP3	172	208	16881	3.30297	0.995066	0.268343	22.7288
GOTERM_MF_DIRECT	GO:0019904~protein domain specific binding	7	0.013174	0.019409	ST13, EZR, VAPA, VCP, GUSB, YWHAB, MYH9	172	208	16881	3.30297	0.995066	0.268343	22.7288
GOTERM_BP_DIRECT	GO:0097010~eukaryotic translation initiation factor 4F complex assembly	2	0.003764	0.0201458	EIF4B, EIF4H	171	2	16792	98.1988	1	0.423539	26.8756
GOTERM_BP_DIRECT	GO:0000461~endonucleolytic cleavage to generate mature 3'-end of SSU-rRNA from (SSU-rRNA, 5.8S rRNA, LSU-rRNA)	2	0.003764	0.0201458	RPSA, RPS21	171	2	16792	98.1988	1	0.423539	26.8756
GOTERM_MF_DIRECT	GO:0034057~RNA strand-exchange activity	2	0.003764	0.0201574	EIF4B, EIF4H	172	2	16881	98.1453	0.995988	0.264042	23.5011
GOTERM_BP_DIRECT	GO:0051259~protein oligomerization	4	0.00752799	0.0209493	NME2, TMED10, PFKM, AHNAK	171	58	16792	6.77233	1	0.425679	27.7924
GOTERM_BP_DIRECT	GO:0017148~negative regulation of translation	4	0.00752799	0.0209493	RACK1, RPL13A, GAPDH, RPS3	171	58	16792	6.77233	1	0.425679	27.7924
BIOCARTA	h_fibrinolysisPathway:Fibrinolysis Pathway	3	0.005646	0.0212417	FGG, FGA, FGB	30	13	1625	12.5	0.611206	0.611206	18.1984
BIOCARTA	h_extrinsicPathway:Extrinsic Prothrombin Activation Pathway	3	0.005646	0.0212417	FGG, FGA, FGB	30	13	1625	12.5	0.611206	0.611206	18.1984
GOTERM_BP_DIRECT	GO:0001731~formation of translation preinitiation complex	3	0.005646	0.0224248	EIF4B, EIF4H, EIF5	171	23	16792	12.8085	1	0.437579	29.448
GOTERM_BP_DIRECT	GO:0006936~muscle contraction	5	0.00940999	0.0233937	PABPN1, MYL6, CALD1, TPM4, VCL	171	107	16792	4.58873	1	0.441481	30.5159
GOTERM_MF_DIRECT	GO:0003743~translation initiation factor activity	4	0.00752799	0.0239439	EIF4B, EIF4H, EIF2S1, EIF5	172	61	16881	6.43576	0.998595	0.292254	27.3001
GOTERM_BP_DIRECT	GO:0071353~cellular response to interleukin-4	3	0.005646	0.024303	RPLP0, RPL3, IMPDH2	171	24	16792	12.2749	1	0.44433	31.5042
GOTERM_MF_DIRECT	GO:0050839~cell adhesion molecule binding	4	0.00752799	0.0249787	FGG, EZR, FGA, FGB	172	62	16881	6.33196	0.998946	0.290192	28.3077
GOTERM_BP_DIRECT	GO:0061621~canonical glycolysis	3	0.005646	0.028244	PFKM, PGK1, GAPDH	171	26	16792	11.3306	1	0.485568	35.638
GOTERM_BP_DIRECT	GO:0050871~positive regulation of B cell activation	3	0.005646	0.028244	IGHA1, IGKC, IGLC2	171	26	16792	11.3306	1	0.485568	35.638
GOTERM_MF_DIRECT	GO:0034987~immunoglobulin receptor binding	3	0.005646	0.0282748	IGHA1, IGKC, IGLC2	172	26	16881	11.3245	0.999579	0.30936	31.4313
GOTERM_CC_DIRECT	GO:0019013~viral nucleocapsid	3	0.005646	0.0294311	SNRPN, SNRPD1, AHNAK	176	28	18224	11.0942	0.999589	0.216239	32.3421
GOTERM_MF_DIRECT	GO:0004563~beta-N-acetylhexosaminidase activity	2	0.003764	0.0300842	HEXA, HEXB	172	3	16881	65.4302	0.999746	0.313584	33.0921
GOTERM_CC_DIRECT	GO:0005739~mitochondrion	21	0.039522	0.0307717	ABCE1, LDHB, RPL35A, ECH1, ACADM, OPA1, NARS, YWHAB, C21ORF33, TIMM50, VARS, IDH3A, CAPN1, RACK1, DHRS4, HSPA2, P4HA1, RPS14, RPL34, CAT, AARS2	176	1331	18224	1.6337	0.999713	0.219015	33.5541
GOTERM_BP_DIRECT	GO:2000352~negative regulation of endothelial cell apoptotic process	3	0.005646	0.0324218	FGG, FGA, FGB	171	28	16792	10.5213	1	0.52451	39.7647
GOTERM_BP_DIRECT	GO:0006910~phagocytosis, recognition	3	0.005646	0.0324218	IGHA1, IGKC, IGLC2	171	28	16792	10.5213	1	0.52451	39.7647
KEGG_PATHWAY	hsa01130:Biosynthesis of antibiotics	9	0.016938	0.0349257	PGM3, LDHB, NME2, ACADM, CAT, PFKM, PGK1, GAPDH, IDH3A	124	212	6910	2.36572	0.984928	0.877232	33.4256
GOTERM_CC_DIRECT	GO:0031982~vesicle	5	0.00940999	0.0350199	MYL6, EZR, VAPA, GAPDH, AHNAK	176	128	18224	4.04474	0.999909	0.239401	37.264
GOTERM_MF_DIRECT	GO:0004553~hydrolase activity, hydrolyzing O-glycosyl compounds	3	0.005646	0.0368648	HEXA, HEXB, GAA	172	30	16881	9.81453	0.999962	0.357618	38.9909
GOTERM_CC_DIRECT	GO:0097452~GAIT complex	2	0.003764	0.0378642	RPL13A, GAPDH	176	4	18224	51.7727	0.999958	0.250121	39.6399
GOTERM_BP_DIRECT	GO:0043152~induction of bacterial agglutination	2	0.003764	0.0398882	FGA, FGB	171	4	16792	49.0994	1	0.590706	46.5302
GOTERM_MF_DIRECT	GO:0033592~RNA strand annealing activity	2	0.003764	0.0399109	EIF4B, EIF4H	172	4	16881	49.0727	0.999984	0.368653	41.4811
GOTERM_MF_DIRECT	GO:0005198~structural molecule activity	7	0.013174	0.0400698	CLTA, FGG, FGA, FGB, LMNA, CTNNA1, VCL	172	247	16881	2.78145	0.999985	0.358084	41.6084
GOTERM_MF_DIRECT	GO:0019900~kinase binding	4	0.00752799	0.0405831	LDHB, SLC2A1, PFKM, RPS3	172	75	16881	5.23442	0.999987	0.350676	42.0179
GOTERM_BP_DIRECT	GO:0045907~positive regulation of vasoconstriction	3	0.005646	0.0414438	FGG, FGA, FGB	171	32	16792	9.20614	1	0.595241	47.8473
GOTERM_BP_DIRECT	GO:1900026~positive regulation of substrate adhesion-dependent cell spreading	3	0.005646	0.0414438	FGG, FGA, FGB	171	32	16792	9.20614	1	0.595241	47.8473
GOTERM_MF_DIRECT	GO:0030674~protein binding, bridging	4	0.00752799	0.0433329	ST13, FGG, FGA, FGB	172	77	16881	5.09846	0.999994	0.358944	44.1664
GOTERM_BP_DIRECT	GO:1902042~negative regulation of extrinsic apoptotic signaling pathway via death domain receptors	3	0.005646	0.0438305	FGG, FGA, FGB	171	33	16792	8.92717	1	0.606698	49.8091
KEGG_PATHWAY	hsa00531:Glycosaminoglycan degradation	3	0.005646	0.0441181	HEXA, GUSB, HEXB	124	19	6910	8.79881	0.995128	0.830475	40.3324
GOTERM_BP_DIRECT	GO:0006096~glycolytic process	3	0.005646	0.0462671	PFKM, PGK1, GAPDH	171	34	16792	8.6646	1	0.617736	51.7406
GOTERM_CC_DIRECT	GO:0045121~membrane raft	6	0.011292	0.0485422	LDHB, MYO1C, PGK1, SERPINH1, AHNAK, VCL	176	206	18224	3.01589	0.999998	0.302853	47.8375
GOTERM_MF_DIRECT	GO:0008097~5S rRNA binding	2	0.003764	0.0496386	RPL3, RPL5	172	5	16881	39.2581	0.999999	0.389065	48.8187
KEGG_PATHWAY	hsa01200:Carbon metabolism	6	0.011292	0.0505788	ACADM, CAT, PFKM, PGK1, GAPDH, IDH3A	124	113	6910	2.95889	0.997811	0.783709	44.7883
GOTERM_BP_DIRECT	GO:0006446~regulation of translational initiation	3	0.005646	0.0512851	EIF4B, EIF4H, EIF5	171	36	16792	8.18324	1	0.647486	55.5014
BIOCARTA	h_amiPathway:Acute Myocardial Infarction	3	0.005646	0.0523747	FGG, FGA, FGB	30	21	1625	7.7381	0.906241	0.693799	39.5469
KEGG_PATHWAY	hsa00520:Amino sugar and nucleotide sugar metabolism	4	0.00752799	0.0533352	PGM3, HEXA, HEXB, UGDH	124	48	6910	4.64382	0.998447	0.725697	46.5952
GOTERM_CC_DIRECT	GO:0009897~external side of plasma membrane	6	0.011292	0.0547489	FGG, FGA, FGB, IGHA1, IGKC, IGLC2	176	213	18224	2.91677	1	0.327785	52.1168
GOTERM_CC_DIRECT	GO:0005581~collagen trimer	4	0.00752799	0.0588311	C1QB, RPS18, P4HA1, SERPINH1	176	92	18224	4.50198	1	0.340617	54.7519
GOTERM_BP_DIRECT	GO:0006605~protein targeting	3	0.005646	0.059156	MYO1C, YWHAB, RPL11	171	39	16792	7.55376	1	0.692385	60.8529
GOTERM_BP_DIRECT	GO:0030199~collagen fibril organization	3	0.005646	0.059156	P4HA1, PLOD3, SERPINH1	171	39	16792	7.55376	1	0.692385	60.8529
GOTERM_CC_DIRECT	GO:0015629~actin cytoskeleton	6	0.011292	0.0592309	EZR, CALD1, MYH9, CTNNA1, AHNAK, VCL	176	218	18224	2.84987	1	0.335431	55.0027
GOTERM_BP_DIRECT	GO:0033119~negative regulation of RNA splicing	2	0.003764	0.059235	RPS26, RPS13	171	6	16792	32.7329	1	0.684336	60.9034
GOTERM_BP_DIRECT	GO:0043535~regulation of blood vessel endothelial cell migration	2	0.003764	0.059235	PRCP, SH3BGRL3	171	6	16792	32.7329	1	0.684336	60.9034
BIOCARTA	h_intrinsicPathway:Intrinsic Prothrombin Activation Pathway	3	0.005646	0.0617341	FGG, FGA, FGB	30	23	1625	7.06522	0.939418	0.607252	44.908
GOTERM_BP_DIRECT	GO:0006418~tRNA aminoacylation for protein translation	3	0.005646	0.0618666	NARS, VARS, MARS	171	40	16792	7.36491	1	0.69228	62.5521
GOTERM_BP_DIRECT	GO:0051262~protein tetramerization	3	0.005646	0.0618666	DHRS4, RPS19, CAT	171	40	16792	7.36491	1	0.69228	62.5521
GOTERM_CC_DIRECT	GO:0042788~polysomal ribosome	2	0.003764	0.0653237	ABCF1, RPL7A	176	7	18224	29.5844	1	0.356476	58.6686
GOTERM_CC_DIRECT	GO:0016461~unconventional myosin complex	2	0.003764	0.0653237	MYL6, MYO1C	176	7	18224	29.5844	1	0.356476	58.6686
GOTERM_CC_DIRECT	GO:0005635~nuclear envelope	5	0.00940999	0.0673436	ABCF1, LRRC59, PGRMC2, LMNA, UBXN4	176	159	18224	3.25615	1	0.358417	59.8216
GOTERM_BP_DIRECT	GO:0006986~response to unfolded protein	3	0.005646	0.0674117	HSPA2, SERPINH1, UBXN4	171	42	16792	7.0142	1	0.716161	65.8155
GOTERM_MF_DIRECT	GO:0008307~structural constituent of muscle	3	0.005646	0.0674809	MYL6, SYNM, TPM4	172	42	16881	7.01038	1	0.479457	60.1134
GOTERM_BP_DIRECT	GO:0000398~mRNA splicing, via spliceosome	6	0.011292	0.0754165	RALY, PABPN1, CSTF2, SNRPN, PSPC1, SNRPD1	171	222	16792	2.65402	1	0.749461	70.0601
GOTERM_BP_DIRECT	GO:0000447~endonucleolytic cleavage in ITS1 to separate SSU-rRNA from 5.8S rRNA and LSU-rRNA from tricistronic rRNA transcript (SSU-rRNA, 5.8S rRNA, LSU-rRNA)	2	0.003764	0.0781943	RPSA, RPS21	171	8	16792	24.5497	1	0.755043	71.4141
GOTERM_BP_DIRECT	GO:0043297~apical junction assembly	2	0.003764	0.0781943	CTNNA1, VCL	171	8	16792	24.5497	1	0.755043	71.4141
GOTERM_BP_DIRECT	GO:0044829~positive regulation by host of viral genome replication	2	0.003764	0.0781943	PPIB, VAPA	171	8	16792	24.5497	1	0.755043	71.4141
GOTERM_CC_DIRECT	GO:0005777~peroxisome	4	0.00752799	0.0786384	ECH1, DHRS4, ACADM, CAT	176	104	18224	3.98252	1	0.398884	65.7403
GOTERM_BP_DIRECT	GO:0007229~integrin-mediated signaling pathway	4	0.00752799	0.0792305	NME2, ILK, ZYX, MYH9	171	99	16792	3.96763	1	0.752513	71.9044
GOTERM_BP_DIRECT	GO:0006958~complement activation, classical pathway	4	0.00752799	0.0792305	C1QB, IGHA1, IGKC, IGLC2	171	99	16792	3.96763	1	0.752513	71.9044
KEGG_PATHWAY	hsa04141:Protein processing in endoplasmic reticulum	7	0.013174	0.0804301	HSPA2, VCP, TXNDC5, EIF2S1, NSFL1C, SSR4, CAPN1	124	169	6910	2.30817	0.99995	0.807765	61.6955
GOTERM_BP_DIRECT	GO:0032956~regulation of actin cytoskeleton organization	3	0.005646	0.0819458	EZR, ILK, SH3BGRL3	171	47	16792	6.26801	1	0.757521	73.152
GOTERM_CC_DIRECT	GO:0016281~eukaryotic translation initiation factor 4F complex	2	0.003764	0.0831957	EIF4B, EIF4H	176	9	18224	23.0101	1	0.409761	67.8916
GOTERM_CC_DIRECT	GO:0005915~zonula adherens	2	0.003764	0.0831957	CTNNA1, VCL	176	9	18224	23.0101	1	0.409761	67.8916
GOTERM_CC_DIRECT	GO:0016459~myosin complex	3	0.005646	0.0832738	MYL6, MYO1C, MYH9	176	50	18224	6.21273	1	0.402948	67.9274
GOTERM_CC_DIRECT	GO:1903561~extracellular vesicle	3	0.005646	0.0832738	FGA, FGB, VCL	176	50	18224	6.21273	1	0.402948	67.9274
GOTERM_CC_DIRECT	GO:0005912~adherens junction	3	0.005646	0.0832738	SYNM, CTNNA1, VCL	176	50	18224	6.21273	1	0.402948	67.9274
GOTERM_BP_DIRECT	GO:0002576~platelet degranulation	4	0.00752799	0.0868252	FGG, FGA, FGB, VCL	171	103	16792	3.81355	1	0.771232	75.2647
GOTERM_BP_DIRECT	GO:0000463~maturation of LSU-rRNA from tricistronic rRNA transcript (SSU-rRNA, 5.8S rRNA, LSU-rRNA)	2	0.003764	0.0875309	RPL7, RPL35	171	9	16792	21.822	1	0.7674	75.5571
GOTERM_BP_DIRECT	GO:0034101~erythrocyte homeostasis	2	0.003764	0.0875309	RPS17, RPS24	171	9	16792	21.822	1	0.7674	75.5571
GOTERM_BP_DIRECT	GO:0090136~epithelial cell-cell adhesion	2	0.003764	0.0875309	CTNNA1, VCL	171	9	16792	21.822	1	0.7674	75.5571
GOTERM_BP_DIRECT	GO:0035308~negative regulation of protein dephosphorylation	2	0.003764	0.0875309	ARPP19, YWHAB	171	9	16792	21.822	1	0.7674	75.5571
GOTERM_BP_DIRECT	GO:0045471~response to ethanol	4	0.00752799	0.0907343	RPL15, CAT, RPL10A, RPS4X	171	105	16792	3.74091	1	0.773566	76.8441
GOTERM_BP_DIRECT	GO:0043066~negative regulation of apoptotic process	9	0.016938	0.0916679	NME2, PA2G4, PAK2, RPS3A, TXNDC5, TPT1, GLO1, CAT, RPS6	171	455	16792	1.94239	1	0.770767	77.2071
GOTERM_MF_DIRECT	GO:0000049~tRNA binding	3	0.005646	0.094289	RPL35A, AARS2, MARS	172	51	16881	5.77326	1	0.591235	72.825
GOTERM_MF_DIRECT	GO:0043022~ribosome binding	3	0.005646	0.094289	ABCF1, RPSA, EIF2S1	172	51	16881	5.77326	1	0.591235	72.825
GOTERM_CC_DIRECT	GO:0005778~peroxisomal membrane	3	0.005646	0.0949315	DHRS4, CAT, IMPDH2	176	54	18224	5.75253	1	0.439272	72.8706
GOTERM_MF_DIRECT	GO:0019215~intermediate filament binding	2	0.003764	0.096827	NME2, SYNM	172	10	16881	19.6291	1	0.589463	73.81
GOTERM_MF_DIRECT	GO:0017166~vinculin binding	2	0.003764	0.096827	SYNM, CTNNA1	172	10	16881	19.6291	1	0.589463	73.81
GOTERM_BP_DIRECT	GO:0006417~regulation of translation	3	0.005646	0.0973365	PA2G4, RPS14, RPL38	171	52	16792	5.66532	1	0.785592	79.2993
GOTERM_CC_DIRECT	GO:0031093~platelet alpha granule lumen	3	0.005646	0.0979157	FGG, FGA, FGB	176	55	18224	5.64793	1	0.442717	74.0176
BIOCARTA	h_tnfr1Pathway:TNFR1 Signaling Pathway	3	0.005646	0.0983591	PAK2, DFFA, LMNA	30	30	1625	5.41667	0.989493	0.679838	62.0418

[truncated: 4 more sheets: node10_proteasome, node11_metabolism, node12_without function, node13_membrane]
