# Supplementary material for: Melanoma proteomics suggests functional differences related to mutational status
Source: Sci Rep. 2019 May 10;9:7217. doi: 10.1038/s41598-019-43512-z (PMC6510784; doi:10.1038/s41598-019-43512-z)
Supplement: Supplementary file 5 — Dataset 5 [file 41598_2019_43512_MOESM5_ESM.xlsx]

## Sheet: Sup Table 5
#Sup Table S5: FBA results
rxns	MEL_014	MEL_007	MEL_004	MEL_001	MEL_011	MEL_012	MEL_003	MEL_009	MEL_006	MEL_002	MEL_010	MEL_013	MEL_008	MEL_005
Subtype	NRAS	Double negative	BRAF	Double negative	NRAS	Double negative	NRAS	NRAS	BRAF	NRAS	Double negatie	Double negative	Double negative	BRAF
'10FTHF5GLUtl'	0	0	0	0	0	0	0	0	0	0	0	0	0	0
'10FTHF5GLUtm'	0	0	0	0	0	0	0	0	0	0	0	0	0	0
'10FTHF6GLUtl'	0	0	0	0	0	0	0	0	0	0	0	0	0	0
'10FTHF6GLUtm'	0	0	0	0	0	0	0	0	0	0	0	0	0	0
'10FTHF7GLUtl'	0	0	0	0	0	0	0	0	0	0	0	0	0	0
'10FTHF7GLUtm'	0	0	0	0	0	0	0	0	0	0	0	0	0	0
'10FTHFtl'	0	0	0	0	0	0	0	0	0	0	0	0	0	0
'10FTHFtm'	-0.331142	0.00349206	0.0751231	0.517225	0.558009	0.556207	5.77e-18	-0.200054	0.686683	0.245205	0.587766	-0.397919	-0.021069	0.414516
'11DOCRTSLtm'	0	0	0	0	0	0	0	0	0	0	0	0	0	0
'11DOCRTSLtr'	0	0	0	0	0	0	0	0	0	0	0	0	0	0
'11DOCRTSTRNtm'	0	0	0	6.11e-16	0	0	0	0	0	0	0.0613552	0	0	0
'11DOCRTSTRNtr'	0	0	0	-6.11e-16	0	0	0	0	0	0	-0.0613552	0	0	0
'13DAMPPOX'	0	0	0.15964	0	0	0.0945434	0	0	0	0	0.307818	0	0	0
'1a_24_25VITD2Hm'	0	0	0	0	0	0	0	0	0	0	0	0	0	0
'1a_24_25VITD3Hm'	0	0	0	0	0	0	0	0	0	0	0	0	0	0
'1a_25VITD2Hm'	0	0	0	0	0	0	0	0	0	0	0	0	0	0
'1a_25VITD3Hm'	0	0	0	0	0	0	0	0	0	0	0	0	0	0
'1MNCAMti'	0	0	0	0	0	0	0	0	0	0	0	0	0	0
'1PPDCRp'	0	0	0	0	0	-2.05e-32	0	0	0	0	-2.04e-16	0	0	-2.04e-16
'24_25DHVITD2t'	0	0	0	0	0	0	0	0	0	0	0	0	0	0
'24_25DHVITD2tm'	0	0	0	0	0	0	0	0	0	0	0	0	0	0
'24_25DHVITD3t'	0	0	0	0	0	0	0	0	0	0	0	0	0	0
'24_25DHVITD3tm'	0	0	0	0	0	0	0	0	0	0	0	0	0	0
'24_25VITD2Hm'	0	0	0	0	0	0	0	0	0	0	0	0	0	0
'24_25VITD3Hm'	0	0	0	0	0	0	0	0	0	0	0	0	0	0
'24NPHte'	0	0	0	0	0	0	0	0	0	0	0	0	0	0
'25HVITD2t'	0	0	0	0	0	0	0	0	0	0	0	0	0	0
'25HVITD2tin'	0	0	0	0	0	0	0	0	0	0	0	0	0	0
'25HVITD2tin_m'	0	0	0	0	0	0	0	0	0	0	0	0	0	0
'25HVITD2tm'	0	0	0	0	0	0	0	0	0	0	0	0	0	0
'25HVITD3t'	0	0	0	0	0	0	0	0	0	0	0	0	0	0
'25HVITD3tin'	0	0	0	0	0	0	0	0	0	0	0	0	0	0
'25HVITD3tin_m'	0	0	0	0	0	0	0	0	0	0	0	0	0	0
'25HVITD3tm'	0	0	0	0	0	0	0	0	0	0	0	0	0	0
'25VITD2Hm'	0	0	0	0	0	0	0	0	0	0	0	0	0	0
'25VITD3Hm'	0	0	0	0	0	0	0	0	0	0	0	0	0	0
'2AMACHYD'	0.09069	0.116916	0	0	0	0	0	0.0662465	0	0.203491	0.0357952	0	0.0398971	0
'2AMACSULT'	0	0	0	0	0	0	0	0	0	0	0	0	0	0
'2AMADPTm'	-1	-1	-1	-1	-1	-1	-1	-1	-1	-1	-1	-1	-1	-1
'2DR1PP'	0	0	0	0	0	0	0	0	0	0	0	0	0	0
'2HBO'	-0.760692	-0.770694	-0.337111	-0.100871	-0.748057	-0.767135	-0.717408	0.444935	0.109106	0.365475	-0.611185	-0.284913	-0.789523	-0.796498
'2HBt2'	-1	1	-1	1	1	-1	0.659106	-1	-1	-1	-1	-1	-1	-1
'2HCO3_NAt'	-1	-1	-1	-1	-1	-1	-1	-1	-1	-1	-1	-1	-1	-1
'2MCITt'	0	0.112246	0	0	0	0	0	0.0706044	0	0	0	0.313664	0	0
'2OXOADOXm'	0	0	0	0	0	0	0	0	0	0	0	0	0	0
'2OXOADPTm'	1	1	1	1	1	1	1	1	1	1	1	1	1	1
'34DHOXPEGOX'	0	0	0.393637	0	0	0	0	0	0	0.10392	0	0	0.17572	0.130621
'34DHOXPEGt'	0	0	0.393637	0	0	0	0	0	0	0.10392	0	0	0.17572	0.130621
'34DHPHAMT'	0	0	0	0	0	0	0	0	0	0	0	0	0	0
'34DHPHEt'	0.159922	0.22997	-1	0.245542	-0.403765	0.102914	-0.409465	-0.171209	0.306522	-0.441716	0.145799	-0.31448	0.0132371	-0.188601
'34DHPLACOX'	0	0	0	0	1	0	1	0	0	1	0	0	1	1
'34DHPLACOX_NADP_'	0	0	0	0	-1	0	-1	0	0	-1	0	0	-1	-1
'34DHXMANDACOX'	0	0	0	0	0	0	0	0	0	0	0	0	0	0
'34DHXMANDACOX_NADP_'	0	0	0	0	0	0	0	0	0	0	0	0	0	0
'34HPLFM'	0	0	0	0	0	0	0	0	0	0	0	0	0	0
'34HPPOR'	0	0	0	0	0	0	0	0	0	0	0	0	0	0
'35CGMPtn'	0	0	0	0	0	0	0	0	0	0	0	0	0	0
'3AIBt'	0	0	0	0	0	0	0	0	0	0	0	0	0	0
'3AIBTm'	0	0	0	0	0	0	0	0	0	0	0	0	0	0
'3AIBtm'	0	0	0	0	0	0	0	0	0	0	0	0	0	0
'3DPHBH1'	0	0	0	0	0	0	0	0	0	0	0	0	0	0
'3DPHBH2'	0	0	0	0	0	0	0	0	0	0	0	0	0	0
'3DSPHR'	0.0146909	0.0155579	0.0153102	0.015084	0.0149358	0.0143637	0.0148935	0.0161679	0.0167268	0.0152946	0.0164148	0.0149557	0.0152035	0.0159152
'3HAO'	0	0	0	0	0	0	0	0	-1.96e-16	0	0	0	0	0
'3HBCDm'	0	0	0	0	0	0	0	0	0	0	0	0	0	0
'3HBCOAHLm'	0.146905	0	0	0.221848	0.0621726	0.256737	0.220894	0	0	0	0.497022	0.0697964	0	0.430179
'3HKYNAKGAT'	1	1	1	1	1	1	1	1	1	1	1	1	1	1
'3HLYTCL'	0	0	0	0	0	0	0	0	0	0	0	0	0	0
'3HPCOAHYD'	0	0	0	0	0	0	0	0	0	0	0	0	0	0
'3HPPD'	0	0	0	0	0	0	0	0	0	0	0	0	0	0
'3HXKYNDCL'	0	0	0	0	0	0	0	0	0	0	0	0	0	0
'3HXKYNOXDA'	0	0	0	0	0	0	0	0	0	0	0	0	0	0
'3M4HDXPAC'	0	0	0	0	0	0	0	0	0	0	0	0	0	0
'3MLDAt'	0	0	0	0	0	0	0	0	0	0	0	0	0	0
'3MOBt2im'	1	1	0.865447	0.820494	1	1	0.521225	1	1	1	1	1	1	0.657743
'3MOPt2im'	0.709933	1	1	1	0.899264	0	1	1	1	1	1	0.563783	0.795615	0.854589
'3MOX4HOXPGALDOX'	0	0	0	0	0	0	0	0	0	0	0	0	0	0
'3MOX4HOXPGALDOX_NADP_'	0	0	0	0	0	0	0	0	0	0	0	0	0	0
'3MOXTYROX'	0	0	0	0	0	0	0	0	0	0	0	0	0	0
'3NTD7l'	0	0	0	0	0	0	0	0	0	0	0	0	0	0
'3SALAASPm'	0	0	-0.0690074	-0.0962055	0	0	-0.284814	-0.379643	0	0	0	0	-0.0230625	-0.513484
'3SALACBOXL'	0	0	0	0	0	0	0	0	0	0	0	0	0	0
'3SALAOX'	0	0	0	0.169193	0	0	0	0.209534	0	0	0	0	0	0.0361595
'3SALATAi'	0	0	0	0	0	0	0	0	0	0	0	0	0	0.0709417
'3SALATAim'	0	0	0.0690074	0.0962055	0	0	0.284814	0.379643	0	0	0	0	0.0230625	0.513484
'3SPYRSP'	0	0	0	0	0	0	0	0	0	0	0	0	0	0.0709417
'3SPYRSPm'	0	0	0.0690074	0.0962055	0	0	0.284814	0.379643	0	0	0	0	0.0230625	0.513484
'41R1H2MAE12BOOX'	0	0	0	0	0	0	0	0	0	0.10392	0	0	0	0.130621
'41R2A1H12BOOX'	0	0	0.393637	0	0	0	0	0	0	0	0	0	0.17572	0
'42A12BOOX'	0	0	0	0	0	0	0	0	0	0	0	0	0	0
'4ABUTtm'	-0.11653	-0.875874	0	0.0735473	0.361354	0	0.264356	-3.76e-18	-0.542636	0	0.158926	0	0.0201156	0
'4HBZCOAFm'	0	0	0	0	0	0	0	0	0	0	0	0	0	0
'4HBZFm'	0	0	0	0	0	0	0	0	0	0	0	0	0	0
'4HDEBRISOQUINEte'	0	0	0	0	0	0	0	0	0	0	0	0	0	0
'4HGLSDm'	0.368654	-0.426998	0.435323	0.262409	0.30623	0.335226	-0.451848	-0.550162	4.72e-30	0.543951	0.567281	-0.324341	0.425625	0
'4HOXPACDOX_NADP_'	0	0	0	0	0	0	0	0	0	0	0	0	0	0
'4MOPt2im'	1	1	1	1	0.997547	0.93457	1	1	1	1	0.522652	1	1	1
'4MPTNLte'	0	0.206875	0	6.11e-16	0	0	0	0	0	0	0.0613552	0	0	0
'4MPTNLtm'	0	-0.206875	0	-6.11e-16	0	0	0	0	0	0	-0.0613552	0	0	0
'4MPTNLtr'	0	0	0	0	0	0	0	0	0	0	0	0	0	0
'4MTOLBUTAMIDEte'	0	0	0	0	0	0	0	0	0	0	0	0	0	0
'4NPHSFte'	0	0	0	0	0	0	0	0	0	0	0	0	0	0
'4NPHSULT'	0	0	0	0	0	0	0	0	0	0	0	0	0	0
'4NPHte'	0	0	0	0	0	0	0	0	0	0	0	0	0	0
'4PYRDX'	0	0	0	0	0	0	0	0	0	0	0	0	0	0
'5ADTSTSTERONEGLCte'	0	0	0	0	0	0	0	0	0	0	0	0	0	0
'5ADTSTSTERONEGLCtr'	0	0	0	0	0	0	0	0	0	0	0	0	0	0
'5ADTSTSTERONESte'	1	1	1	1	1	0.487655	1	1	1	1	1	1	1	1
'5ADTSTSTERONESULT'	0	0	0	0	0	0	0	0	0	0	0	0	0	0
'5ADTSTSTERONEte'	0.730822	0.689489	0	1	0	0.487655	1	0	1	1	1	0.788543	1	1
'5ADTSTSTERONEtr'	0.269178	0.310511	1	0	1	0	0	1	0	0	0	0.211457	0	0
'5AOPtm'	0	0	0	0	0	0	0	0	0	0	0	0	0	0
'5DHFtl'	0	0	0	0	0	0	0	0	0	0	0	0	0	0
'5FTHFt2'	0	0	0	0	0	0	0	0	0	0	0	0	0	0
'5HLTDL'	0.585068	0.206042	0	0	0	0	0	0	0	0	0	0	0	0
'5HOMEPRAZOLEte'	0	0	0	0	0	0	0	0	0	0	0	0	0	0
'5HOXINDACTO2OX'	0	0	0	0.332535	0	0	0	0.652777	0	0	0	0	0	0
'5HOXINDACTOXm'	0	0	0	0	0	0	0	0	0	0	0	0	0	0
'5HOXINOXDA'	0	0	0	0	0	0	0	0	0	0	0	0	0	0
'5HTRPDOX'	0	0	0	0	0	0	0	0	0	0	0	0	0	0
'5HTRPVESSEC'	0	0	0	0	0	0	0	0	0	0	0	0	0	0
'5HXKYNDCL'	0	0	0	0	0	0	0	0	0	0	0	0	0	0
'5HXKYNOXDA'	0	0	0	0	0	0	0	0	0	0	0	0	0	0
'5MTHFt'	1	1	0.0604761	1	1	1	1	1	1	1	-0.594845	-1	1	1
'5MTHFt2'	-1	1	0.233346	0.511268	0.619929	0.508621	-0.204622	1	-1	1	1	1	1	0.688712
'5THFtl'	0	0	0	0	0	0	0	0	0	0	0	0	0	0
'5THFtm'	0	0	0	0	0	0	0	0	0	0	0	0	0	0
'6DHFtl'	0	0	0	0	0	0	0	0	0	0	0	0	0	0
'6DHFtm'	0	0	0	0	0	0	0	0	0	0	0	0	0	0
'6HTSTSTERONEte'	0	0	0	0	0	0	0	0	0	0	0	0	0	0
'6HTSTSTERONEtr'	0	0	0	0	0	0	0	0	0	0	0	0	0	0
'6THFtl'	0	0	0	0	0	0	0	0	0	0	0	0	0	0
'6THFtm'	0	0	0	0	0	0	0	0	0	0	0	0	0	0
'7DHCHSTEROLtr'	-0.40223	-0.515884	-0.431936	-0.376071	7.48e-16	-0.273172	-0.427237	-0.461009	7.62e-17	-0.481435	-0.532541	2.85e-16	-0.422993	-0.513484
'7DHFtl'	0	0	0	0	0	0	0	0	0	0	0	0	0	0
'7DHFtm'	0	0	0	0	0	0	0	0	0	0	0	0	0	0
'7THFtl'	0	0	0	0	0	0	0	0	0	0	0	0	0	0
'7THFtm'	0	0	0	0	0	0	0	0	0	0	0	0	0	0
'A_MANASE'	0	0	0	0	0	0	0	0	0	0	0	0	0	0
'A_MANASEly'	4.32e-17	0	0	0	-1.28e-31	0	0	0	0	0	0	4.55e-17	0	1.37e-17
'A4GALTc'	0	0	0	0	0	0	0	0	0	0	0	0	0	0
'A4GALTg'	0	0	-2.12e-31	0	-2.49e-31	0	0	0	0	4.59e-50	0	0	0	1.84e-17
'A4GNT1g'	0	0	0	0	0	0	0	0	0	0	0	0	0	0
'A4GNT2g'	0	0	0	0	0	0	0	0	0	-7.27e-35	0	0	0	0
'AACOAT'	0.323318	0.155692	0.0106447	-0.0573069	-0.16798	-0.147732	-0.228192	-0.00876742	-0.286438	-0.436274	-0.0104399	-0.319502	-0.0669619	0.191119
'AACTOOR'	0	0.270045	0	0	0	0.322205	0.200369	0.238372	0	0	0	0	0.022194	0
'AACTtm'	0	0.270045	0	0	0	0.322205	0.200369	0.238372	0	0	0	0	0.022194	0
'AASAD3m'	0	0	0.338417	0	0	0.0861482	0	0	0	0	0.0369885	0.332892	0	0
'AATAi'	1	1	1	1	1	1	1	1	1	1	1	1	1	1
'ABO1g'	0	0	0	0	0	0	0	0	0	0	0	0	0	0
'ABO2g'	0	0	0	0	0	0	0	0	0	0	0	0	0	0
'ABO3g'	0	0	0	0	0	0	0	0	0	0	0	0	0	0
'ABO4g'	0	0	0	0	0	0	0	0	0	0	0	0	0	0
'ABO5g'	0	0	0	0	0	0	0	0	0	0	0	0	0	0
'ABO6g'	0	0	0	0	0	0	0	0	0	0	0	0	0	0
'ABO7g'	0	0	0	1.22e-47	0	0	0	0	0	0	0	0	0	0
'ABO8g'	0	0	0	7.19e-17	0	0	0	0	0	0	0	0	0	0
'ABO9g'	0	0	0	0	0	0	0	0	0	0	0	0	0	0
'ABTArm'	-0.11653	-0.875874	0	0.0735473	0.361354	0	0.264356	1.03e-32	-0.542636	0	0.158926	0	0.0201156	0
'ABTD'	-1	-1	-1	-1	-1	-1	-1	-1	-1	-1	-1	-0.700041	-1	0
'ABTti'	1	1	1	1	1	1	1	1	1	1	1	1	1	0
'ABUTD'	0	0	0.15964	0	0	0.0945434	0	0.238372	0	0.38113	0.307818	1.11e-16	0	0
'ABUTt2r'	1	0.124126	0.84036	1	1	1	1	0.761628	0.457364	-1	-1	1	1	0.991118
'ABUTt2rL'	0	0	0	0	0	0	0	0	0	0	0	0	0	0
'ABUTt4_2_r'	-1	-1	-1	-0.926453	-0.638646	-1	-0.735644	-1	-1	0.387504	1	-1	-0.979884	-1
'ACACT10m'	7.72e-17	0	-0.546046	0	-0.270108	0	0	-0.28726	0	-0.46596	0	-0.499202	0	0
'ACACT1r'	0.148679	-0.0251576	0.329788	0.0573069	0.16798	0.147732	0.228192	0.244303	0.286438	0.505789	0.255985	0.319502	0.0669619	-0.191119
'ACACT1rm'	-0.157746	0.237223	0.533503	0.439931	0.338499	0.356916	0.26754	0.631402	0.601242	0.520719	0.348973	0.288255	-0.143416	0.577892
'ACACT1x'	0	0.158825	0	0.0533858	0.16798	0.147732	0.228192	0.166667	0.228904	0	0.260356	0.204935	0.239929	0
'ACACt2'	1	-1	1	-1	-1	-0.77148	1	1	-1	-0.31723	-1	1	0.0783021	-1
'ACACt2m'	1	-0.503604	-1	1	-0.598165	0.147732	-1	-0.370876	1	0.321344	1	-0.227325	0.106603	-0.704603
'ACACT4p'	0	0	0	0	0	0	0	0	0	0	0	0	0	0
'ACACT5p'	0	0	0	0	0	0	0	0	0	0	0	0	0	0
'ACACT6p'	0	0	0	0	0	0	0	0	0	0	0	0	0	0
'ACACT7p'	0	0	0	0	0	0	0	0	0	0	0	0	0	0
'ACACT8p'	0	0	0	0	0	0	0	0	0	0	0	0	0	0
'ACACT9p'	0	0	0	0	0	0	0	0	0	0	0	0	0	0
'ACACtx'	-0.260914	0	-0.397471	0	0	0	1.43e-27	0	0	0	0	0	-0.0396411	0
'ACALDt'	-0.506484	-0.201182	-0.435414	0.332157	-0.864881	-1	-0.872657	-0.0987663	-1	-0.774089	-1	-1	-1	-1
'ACALDtm'	0	0	0	-0.317975	0	-0.2161	-0.616273	0	-0.181135	0	0	-0.187462	0	0
'ACALDtr'	0	0	0	0	0	0	0	0	0	0	0	0	0	0
'ACALDtx'	0	0	0	0	0	0.226601	0	0	0	0.182712	0.181828	0	0	0
'ACCOAC'	0	0	0	0	0	0	0	0	0	0	0	0	0	0
'ACCOACm'	0	0	0	0	0	0	0	0	0	0	0	0	0	0
'ACCOAgt'	0	0	0	0	0	0	0	0	0	0	0	0	0	0
'ACCOAL'	0	0	0	0	0	0	0	0	0	0	0	0	0	0
'ACCOALm'	0	0	0	0	0	0	0	0	0	0	0	0	0	0
'ACCOAtn'	-1	-1	-0.837985	-0.858539	-1	-0.88241	-1	-1	-1	-1	-1	-0.487588	-1	-0.929829
'ACCOAtr'	-1	-1	1	1	-1	-1	-1	-1	-1	-1	1	-1	1	0.930443
'ACETONEt2'	-1	-1	-1	-1	-1	-0.620743	1	-1	-1	1	-1	-1	-1	-1
'ACETONEt2m'	-1	-1	-1	-1	-1	-1	1	-1	-1	1	-1	-1	-1	-1
'ACGAGBSIDEtg'	0	0	-2.83e-31	0	2.83e-31	0	0	0	0	0	0	0	0	5.51e-17
'ACGAGBSIDEtl'	0	0	2.83e-31	0	-2.83e-31	0	0	0	0	0	0	0	0	-5.51e-17
'ACGALFUCGALACGALFUC12GAL14ACGLCGALGLUSIDEte'	0	0	0	0	0	0	0	0	0	0	0	0	0	0
'ACGALFUCGALACGALFUC12GAL14ACGLCGALGLUSIDEtg'	0	0	0	0	0	0	0	0	0	0	0	0	0	0
'ACGALFUCGALACGALFUCGALACGLCGAL14ACGLCGALGLUSIDEte'	0	0	0	-1.22e-47	0	0	0	0	0	0	0	0	0	0
'ACGALFUCGALACGALFUCGALACGLCGAL14ACGLCGALGLUSIDEtg'	0	0	0	1.22e-47	0	0	0	0	0	0	0	0	0	0
'ACGALK'	0	0	0	0	0	0	0	0	0	-9.46e-33	0	0	0	0
'ACGALK2'	0	0	0	0	0	0	0	0	0	0	0	0	0	0
'ACGALtlg'	0	0	0	0	0	0	0	0	0	0	0	0	0	-7.34e-17
'ACGALtly'	0	0	0	0	0	0	0	0	0	-9.46e-33	0	0	0	7.34e-17
'ACGAM2E'	-3.46e-17	-5.74e-33	0	-3.18e-50	2.32e-18	0	0	-9.65e-17	0	-9.65e-17	3.76e-17	8.66e-17	0	4.57e-17
'ACGAM6PSi'	0.120679	0.204439	0.12629	0.106263	0.0444053	0.289567	0.0905381	0.145385	0.363718	0	0.217119	0.0901428	0.117387	0.266917
'ACGAMK'	0	0	2.28e-31	0	-2.32e-18	0	0	0	0	0	0	0	0	0
'ACGAMPM'	0.120679	0.204439	0.12629	0.106263	0.0444053	0.0721342	0.0905381	0.145385	0.363718	0	0.217119	0.0901428	0.117387	0.266917
'ACGAMtly'	0	0	0	0	0	0	0	0	0	0	0	0	0	0
'ACGBGBSIDEtg'	0	0	0	0	0	0	0	0	0	0	0	0	0	-7.34e-17
'ACGBGBSIDEtl'	0	0	0	0	0	0	0	0	0	0	0	0	0	7.34e-17
'ACGPID'	0.0945422	0.0352843	0.12629	0.106263	0.0444053	0.0721342	0.0905381	0.145385	0.0397229	0	0.0585496	0.0440751	0.0734393	0.0330344
'ACGSm'	0	0	0	0	0	0	0	0	0	0	0	0	0	0
'ACHEe'	0	0	0	0	0	0	0	0	0	0.259777	0	0	0	0
'ACHtn'	-1	-1	-0.837985	-0.858539	-1	-0.88241	-1	-1	-1	-1	-1	-0.487588	-1	-0.929829
'ACHVESSEC'	0	0	0	0	0	0	0	0	0	0	0	0	0	0
'ACITL'	0	0	0	0	0	0	0	0	0	0	0	0	0	0
'ACN13ACNGALGBSIDEte'	0	0	0	0	0	0	0	0	0	0	0	0	0	0
'ACN13ACNGALGBSIDEtg'	0	0	0	0	0	0	0	0	0	0	0	0	0	0
'ACN23ACNGALGBSIDEte'	0	0	0	0	0	0	0	0	0	0	0	0	0	0
'ACN23ACNGALGBSIDEtg'	0	0	0	0	0	0	0	0	0	0	0	0	0	0
'ACNACNGAL14ACGLCGALGLUSIDEte'	0	0	0	0	0	0	0	0	0	0	0	0	0	0
'ACNACNGAL14ACGLCGALGLUSIDEtg'	0	0	0	0	0	0	0	0	0	0	0	0	0	0
'ACNACNGALGBSIDEte'	0	0	0	0	0	0	0	0	0	0	0	0	0	0
'ACNACNGALGBSIDEtg'	0	0	0	0	0	0	0	0	0	0	0	0	0	0
'ACNAM9PL'	0	0	0	0	0	0	0	0	0	0	0	0	0	0
'ACNAM9PL2'	0	0	0	0	0	0	0	0	0	0	0	0	0	0
'ACNAMlt'	-3.46e-17	0	0	0	-2.81e-31	0	0	0	0	-1.65e-33	-1.06e-17	8.06e-17	0	-2.73e-17
'ACNAMPH'	0	0	0	0	0	0	0	0	0	0	0	0	0	0
'ACNAMtn'	0	0.0761851	0	0.138152	0.0823629	0	0	0.143332	0	0.121718	0.161539	0.107518	0	0
'ACNGALACGLCGAL14ACGLCGALGLUSIDEte'	0	0	0	0	0	0	0	0	0	0	0	0	0	0
'ACNGALACGLCGAL14ACGLCGALGLUSIDEtg'	0	0	0	0	0	0	0	0	0	0	0	0	0	0
'ACNMLr'	3.46e-17	-5.73e-17	0	3.18e-50	-2.32e-18	0	0	9.65e-17	0	9.65e-17	-3.76e-17	-8.66e-17	0	-4.57e-17
'ACOAD10m'	0.46479	0	0	0.427786	0.362702	0	0.533342	0	0.586758	0	0	0.0631537	0	0.430179
'ACOAD1fm'	0.191738	0	0.0559707	0.120005	0.115041	0	0	0	0.118828	0	0.0120965	0.0807461	0.44995	0.184008
'ACOAD8m'	0.124155	0.183155	0.211983	0.0342433	0.0956341	0.169139	0.230564	0.250088	0	0.288225	0	0.141448	0	0.221673
'ACOAD9m'	0.333897	0	0.0494387	0.423443	0.301059	0.119546	0.220894	0	0	0	0.06664	0.0360485	-1.25e-16	0.430179
'ACOAHi'	0	0	0	0	0	0	0	0	0	0	0	0	0	0
'ACOAO7p'	0	0.192005	0	0	0	0	0	0	0	0	0	0	0.0643061	0
'ACOATA'	0.111603	-0.208913	0.0659183	-1.02e-17	0.166865	-0.0566988	-0.254266	0.100735	0	0.095585	0.0944914	-0.346933	-0.199122	1.6e-17
'ACODA'	0	0	0	0	0	0	0	0	0	0	0	0	0	0
'ACONT'	-0.092914	-0.157434	-0.303023	-0.0734622	-0.144219	-0.170841	-0.125577	-0.274092	0.2578	-0.163282	0.286293	-0.02585	-0.20453	-0.21247
'ACONTm'	0.492859	-0.191082	-0.287344	0.537693	-0.145108	-0.654696	-0.657423	-0.537353	-0.744978	-0.366808	-0.843521	-0.567291	-0.0444056	-0.649186
'ACOX22x'	0	0	0	0	0	0	0	0	0	0	0	0	0.257902	0
'ACOX2x'	0	6.43e-17	0	0	0	0	0	0	0	0	0	0	9.56e-17	0
'ACP1_FMN_'	0	0	0	0	0	0	0	0	0	0	0	0	0	0
'ACRNtm'	0	0	1	0.613107	0	0	0.0632499	0	0	0.178219	0	0.139296	0	0
'ACS'	0	0	0	0	0	0	0	0	0	0	0	0	0	0
'ACS2'	0	0	0.760146	0	0.254475	0	0	0	0	0	0	0.472735	0	0
'ACSm'	0	0	0	0.14228	0.184155	0	0.112039	0.113243	0.181135	0	0	0.162811	0.224504	0
'ACSOMT'	0	0	0	0	0	0	0	0	0	0	0	0	0	0
'ACSRTNMT'	0	0	0	0	1.02e-16	1.02e-16	0	0	0	0	0	0	0	0
'ACt2m'	-0.937949	-0.830808	-0.584482	-1	-0.547897	-1	-0.985031	-0.886757	-1	-1	-1	-1	-0.775496	-0.843676
'ACt2r'	-1	-1	-1	-1	-1	-1	0.200256	-1	-1	0.137724	1	1	-1	1
'ACtg'	0	0	0	0	0	0	0	0	0	0	0	0	0	0
'ACTLMO'	0	0	0	0.424849	0	0.379257	0	0	0.58008	0	0	0	0	0
'ACTNMO'	0	0	0	0	0	0.379257	0	0	0	0	0	0	0	0
'ACYP'	0	0	0	0	0	0	0	0	0	0	0	0	0	0
'ADA'	0	0	0	0	0	0	0	0	0	0	0	0	0	0
'ADAe'	0	0	0	0	0	0	0.101272	0	0	0	0	0	0	0
'ADCim'	0	0	0	0	0	0	0	0	0	0	0	0	0.413137	0
'ADEt'	0.0777027	0.438458	0.249267	-0.13952	0.0184464	-0.141059	0.213763	-0.0211866	0.0942128	0	0.235703	-0.16601	0.22397	-0.111313
'ADEtl'	0	0	0	0	0	0	0	0	0	0	0	0	0	0
'ADHAPtx'	0	0	0	0	0	0	0	0	0	0	0	0	0	0
'ADK1'	-0.640293	-0.715	-0.655262	-0.638651	-0.630353	-0.544785	-0.64043	-0.71603	-0.803579	-0.681375	-0.79255	-0.611544	-0.600306	-0.611332
'ADK1m'	-0.339627	0.305693	-0.141774	0.12126	0.403978	0.126429	-0.486469	0.0622947	0.153159	0.681375	0.552629	-0.370403	0.23983	0.298416
'ADK3'	-1	-1	-1	-1	-1	-1	-1	-1	-1	-1	-1	-1	-1	-1
'ADK3m'	0.297921	-0.407518	-0.327524	-0.342231	-0.283256	-0.324233	0.397157	-0.52229	-0.448238	-0.433544	-0.357583	0.357256	-0.291344	-0.341007
'ADKd'	-0.182757	-0.031551	0.228972	-0.320497	0.436144	0.104018	0.459229	0.211699	-0.812642	0.681375	0.38347	0.446258	0.425388	0.40413
'ADMDC'	-3.23e-30	0	0	0.247738	0	0	0	0	-1.93e-16	0	0	0	0	0
'ADNCYC'	0	0	0	0	0	0	0	0	0	0	0	0	0	0
'ADNK1'	0	0	0	0	0	0	0	0	0	0	0	0	0	0
'ADNK1m'	0	0	0	0	0	0	0	0	0	0	0	0	0	0
'ADNt'	-1	-1	-1	-1	-1	-1	-1	-1	-1	-0.767188	-1	-1	-1	-1
'ADNt4'	0	0	0	0	0	0	0	0	0	0	0	0	0	0
'ADNtl'	0	0	0	0	0	0	0	0	0	0	0	0	0	0
'ADNtm'	5.45e-16	-0.208724	-0.125136	-0.0869223	-0.0449492	0	-0.089312	-0.342928	-0.156063	0	-0.163084	-0.00195279	-0.0857867	-0.0578319
'ADPGLC'	0	0	0	0	0	0	0	0	0	0	0	0	0	0
'ADPMAN'	0	0	0	0	0	0	0	0	0	0	0	0	0	0
'ADPRDP'	0	0	0	0	0	0	0	0	0	0.380115	0	0	0	0
'ADPRDPm'	0	0	0	0	0	0	0	0	0	0	0	0	0	0
'ADPRIBt'	0	0	0	0	0	0	0	0	0	0.240092	0	0	0	0
'ADPT'	0.15645	0.371562	0.200392	0.218203	0.144172	0	0.213763	0.2697	0.0277797	0	0.307009	0	0.22397	0.179449
'ADPtx'	1	1	1	1	1	1	1	1	1	0	1	1	1	1
'ADRNCOAtx'	0.203449	0	0.152873	0.0286957	0.406262	0	0.384797	0.231033	0.201268	0	0	0.284417	0.338617	0.00948773
'ADRNCPT1'	0.0169657	0	0	0	0	0	0	0	0	0	0	0	0	0
'ADRNCPT2'	0.0169657	0	0	0	0	0	0	0	0	0	0	0	0	0
'ADRNCRNt'	0.0169657	0	0	0	0	0	0	0	0	0	0	0	0	0
'ADRNLPVESSEC'	0	0	0	0	0	0	0	0	0	0	0	0	0	0
'ADRNt'	-0.779586	-1	-0.847127	-0.971304	-0.799458	-1	-0.615203	-0.768967	-0.798732	-1	-1	-0.715583	-0.661383	-0.851746
'ADSELK'	0	0	0	0	0	0	0	0	0	0	0	0	0	0
'ADSK'	0	0	0	0	0	0	0	0	0	0	0	0	0	1.99e-30
'ADSL1'	0	0	0	0	0	0	0	0	0	0	0	0	0	0
'ADSL2'	0	0	0	0	0	0	0	0	0	0	0	0	0	0
'ADSS'	0	0	0	0	0	0	0	0	0	0	0	0	0	0
'AFLATOXINte'	0	0	0	0	0	0	0	0	0	0	0	0	0	0
'AG13T10g'	0	0	0	3.18e-50	6.84e-33	0	0	0	0	0	0	0	0	-3.56e-31
'AG13T11g'	0	0	0	3.18e-50	1.37e-32	0	0	0	0	0	0	0	0	-3.83e-31
'AG13T12g'	0	0	0	3.18e-50	2.74e-32	0	0	0	0	0	0	0	0	-3.28e-31
'AG13T13g'	0	0	0	3.18e-50	2.74e-32	0	0	0	0	0	0	0	0	-3.83e-31
'AG13T14g'	0	0	0	3.18e-50	4.11e-32	0	0	0	0	0	0	0	0	-4.38e-31
'AG13T15g'	0	0	0	3.18e-50	5.47e-32	0	0	0	0	0	0	0	0	-4.37e-31
'AG13T16g'	0	0	0	0	0	0	0	0	0	0	0	0	0	0
'AG13T17g'	0	0	0	0	0	0	0	0	0	0	0	0	0	0
'AG13T18g'	0	0	0	0	0	0	0	0	0	0	0	0	0	0
'AG13T1g'	0	0	0	0	0	0	0	0	0	0	0	0	0	0
'AG13T2g'	0	0	0	0	0	0	0	0	0	0	0	0	0	0
'AG13T3g'	0	0	0	0	0	0	0	0	0	0	0	0	0	0
'AG13T4g'	0	0	0	3.18e-50	0	0	0	0	0	0	0	0	0	-3.32e-31
'AG13T5g'	0	0	0	3.18e-50	0	0	0	0	0	0	0	0	0	-3.26e-31
'AG13T6g'	0	0	0	3.18e-50	0	0	0	0	0	0	0	0	0	-3.42e-31
'AG13T7g'	0	0	0	3.18e-50	0	0	0	0	0	0	0	0	0	-3.28e-31
'AG13T8g'	0	0	0	3.18e-50	0	0	0	0	0	0	0	0	0	-3.28e-31
'AG13T9g'	0	0	0	3.18e-50	6.84e-33	0	0	0	0	0	0	0	0	-3.28e-31
'AGDC'	0	0	0	0	0	0.217433	0	0	0	0	0	0	0	0
'AGLPC'	0	0	0	0	0	0	0	0	0	0	0	0	0	0
'AGLPED'	0	0	0	0	0	0	0	0	0	0	0	0	0	0
'AGLPET'	0	0	0	0	0	0	0	0	0	0	0	0	0	0
'AGLPH'	0	0	0	0	0	0	0	0	0	0	0	0	0	0
'AGLPR'	0	0	0	0	0	0	0	0	0	0	0	0	0	0
'AGLPT'	0	0	0	0	0	0	0	0	0	0	0	0	0	0
'AGMTm'	0	0	0	0	0	0	0	0	0	0	0	0	0	0
'AGPAT1'	0	3.8e-29	1.41e-26	0	0	0	0	0	0	0	0	0	0	0
'AGPex'	0	0	0	0	0	0	0	0	0	0	0	0	0	0
'AGPRim'	0	0	0	0	0	0	0	0	0	0	0	0	0	0
'AGPSx'	0	0	0	0	0	0	0	0	0	0	0	0	0	0
'AGTim'	0.206689	0.530261	0.107281	0.325611	0.0106365	0.112914	1	0	-1.08e-17	0	0	0	0.511659	0.661468
'AGTix'	0	0	0	0	0	0	0	0	-4.43e-30	0	0	0	0	0
'AHANDROSTANGLCte'	0	0	0	0	0	0	0	0	0	0	0	0	0	0
'AHANDROSTANGLCtr'	0	0	0	0	0	0	0	0	0	0	0	0	0	0
'AHC'	0.00657771	0.0489046	0	0	0	0.628848	0.593273	0.586438	0	0	0	0.472932	0	0
'AHCYStn'	0	0	0	0	0	0	0	0	0	0	0	0	0	0
'AHCYStr'	-0.180265	0	-0.208553	0	0	1.02e-16	-0.81523	0	0	0	0	0	-0.0641341	0
'AHEXASE2ly'	0	0	0	0	-1.94e-31	0	0	0	0	-1.45e-34	9.68e-33	6.57e-17	0	0
'AHEXASEly'	4.32e-17	0	0	0	1.64e-31	0	0	0	0	0	0	-2.01e-17	0	1.37e-17
'AICART'	-0.508634	-0.499085	-0.542264	-0.517225	-0.558009	-0.556207	-0.524392	-0.583664	-0.686683	-0.245205	-0.587766	-0.486327	-0.450905	-0.56659
'AIRCr'	0	0	0	0	0	0	0	0	0	0	0	0	0	0
'AK2LGCHOLt'	0.487385	1	0.648686	0.637662	1	1	0.688024	0.802638	1	1	0.860738	-0.158638	1	1
'AKGDm'	0.38697	0.454044	0.389383	0	0.222364	0.244372	0.38366	0.553707	0.525983	0.536327	0.586601	0.390803	0.418909	0.403247
'AKGMALtm'	-0.447986	-0.0339676	-0.518007	0.392165	-0.372445	0.0409683	-0.0740941	-0.532096	0.327684	-0.481465	-0.573566	-0.410725	-0.338941	-0.541129
'AKGt4_3'	1	-1	1	-1	1	1	-1	1	1	1	-1	-0.943229	1	1
'AKGtp'	-4.87e-17	-6.49e-18	-8.21e-17	-2.5e-17	0	-3.39e-16	-1.54e-16	-5.19e-17	-1.3e-16	-2.01e-16	0	-2.57e-16	0	0
'AKR1C1'	0	0.344164	0	0.0734677	0	0	0	0	0	0	0.165222	0.164537	0	0
'AKR1C41'	0	0	0	0	0	0	0	0	0	0	0	0	0	0
'AKR1C42'	0	0	0	0	0	0	0	0	0	0	0	0	0	0
'AKR1D'	0	0	1	1	0	1	0	0	1	0	1	3.59e-17	0	1
'AKR1D2'	0	0	0	-1.31e-17	0	0	0	-2.49e-18	2.78e-17	0	-2.53e-17	0	0	-1.01e-16
'ALAASNNaEx'	0	1	0	0	0	0	0	1	0	0	0	0	0	0
'ALACYSNaEx'	0	0	0	0	0	0	0	0	0	0	0	0	0	0
'ALADGLNexR'	-0.334911	-0.452332	-0.346381	-0.420225	-0.448676	0.43616	-0.286886	-0.318224	-0.503979	-0.435478	-0.393133	-0.164263	-0.377517	-0.452106
'ALADGLYexR'	-0.334911	0.452332	-0.346381	-0.420225	0.448676	-0.43616	-0.286886	-0.318224	-0.496021	-0.435478	-0.393133	-0.362057	-0.377517	-0.452106
'ALAGLNexR'	-0.334911	-0.452332	-0.346381	-0.420225	-0.448676	-0.43616	-0.286886	-0.318224	-0.503979	-0.435478	0.393133	-0.362057	-0.377517	-0.452106
'ALAGLNNaEx'	0	0	0	0	0	0	0	1	0	0	0	0	1	0
'ALAGLYexR'	-0.334911	-0.452332	-0.346381	0.420225	-0.448676	-0.43616	-0.286886	-0.318224	-0.503979	-0.435478	-0.393133	-0.362057	0.377517	-0.452106
'ALAR'	1	-0.484167	1	1	1	1	0.679489	1	1	-0.129044	0.453961	1	1	-0.0957884
'ALASERNaEx'	0	0	0	0	0	0	0	0	0	0	0	0	0	0
'ALASm'	0	0	0	0	0	0	0	0	0	0	0	0	0	0
'ALAt2r'	0.509668	1	1	-0.202753	0.512934	1	-1	-1	-0.378442	1	-0.865163	-1	1	0.438203
'ALAt2rL'	0	0	0	0	0	0	0	0	0	0	0	0	0	0
'ALAt4'	0	0.189181	0.387713	0	1	1	0	0	1	0	0	1	1	1
'ALATA_L'	-1	0.681154	-1	-0.62044	-1	-1	0.748773	-1	0.274413	1	-0.570166	-1	-0.0171033	-1
'ALATHRNaEx'	0	0.0272892	0	0	0	0	0	0	0	0	0	0	0	0
'ALAtN1'	-1	-1	-1	-1	0.738961	-1	1	-1	0.804743	-1	1	-1	-1	-1
'ALCD1'	-0.362408	0.0194701	-0.393637	-0.425505	-0.199448	0.379691	-0.449599	-0.522383	-0.488261	-0.514695	0.41464	-0.337639	-0.0181016	0.347669
'ALCD21_D'	0	0	0	0	0	0	0	0	0	0	0	0	0	0
'ALCD21_L'	0	0.407456	0.0187456	0	0	0	0	0.404331	0	0	0.41464	0.337639	0	0
'ALCD22_D'	0.218235	0.407456	0.31092	0.270379	0.369189	0.379691	0	0.26681	0.472803	0.232098	0.366529	0.131318	0	0.347033
'ALCD22_L'	0	0	0	0	0	0	0	0	0	0	0.41464	0.337639	0	0
'ALCD2if'	0	0.407456	0	0	0	0.379691	0	0	0	0.302081	0.0327601	0	0.3326	0
'ALCD2yf'	0.358758	0.448744	0.494762	0	0.386832	0.393709	0	0	0.58008	0.515206	0.522943	0	0.516265	0.462427
'ALDD20x'	0	0	0	0	0	0	0	0	0	0	0	0	0	0
'ALDD20xm'	0	0	0	0	0	0	0	0	0	0	0	0	0	0
'ALDD21'	0	0	0	0	0	-2.87e-16	0	0	0	0	0	0	0	0
'ALDD2x'	0.311693	0.640826	0	0	0	0	0	0.652777	0	0.685336	0	0	0	0
'ALDD2xm'	0	0	0	0.317975	0	0.2161	0.616273	0	0.181135	0	0	0.187462	0	0
'ALDD2y'	0	0.493081	0.624613	0.540597	0	0.200892	0	0	0	0	0.418891	0	0.295498	0
'ALDSTRNte'	0	0	0	0	0	0	0	0	0	0	0	0	0	0
'ALDSTRNtm'	0	0	0	0	0	0	0	0	0	0	0	0	0	0
'ALKP'	0	0	0	0	0	0	0	0	0	0	0	0	0	0
'ALOX12'	0	0	0	0	0	0	0	0	0	0	0	0	0	0
'ALOX12R'	0	0	0	0	0	0	0	0	0	0	0	0	0	0
'ALOX15'	0	0	-1.97e-16	0	0	0	0	0	0	0	0	0	0	0
'ALOX5'	0	-5.91e-16	0	-1.97e-16	0	0	0	0	0	0	0	0	0	0
'ALOX52'	1	1	1	1	1	1	1	1	1	1	0	0	0.0841064	1
'ALR2'	0	0.407456	0.0187456	0.424849	0	0	0	0.404331	0.58008	0	0.41464	0.337639	0	0
'ALR3'	0	0.407456	0.0187456	0	0	0	0	0.404331	0	0	0.41464	0.337639	0	0
'AMACR2p'	0.591655	0	0.892719	0	0.00932153	-4.68e-16	0.294134	0.278579	0.685567	0.255797	0.0887461	0.222075	0.189062	0.657456
'AMACR2r'	0	0	0	0	0	0	0	0	0	0	0	0	0	0
'AMACRp'	0	6.43e-17	0	0	0	0	0	0	0	0	0	0	9.56e-17	0
'AMACRr'	0	0	0	0	0	0	0	0	0	0	0	0	0	0
'AMANK'	0	0	0	0	0	0	0	0	0	0	0	0	0	0
'AMCOXO'	0	0	0	0	0	0	0	0	-1.96e-16	0	0	0	0	0
'AMETr'	0.180265	0	0.208553	0	0	-1.02e-16	0.81523	0	0	0	0	0	0.0641341	0
'AMETt2m'	-1	-0.768279	-1	1	-1	-1	-1	-0.809594	-1	-1	-1	-1	-1	-1
'AMETtn'	0	0	0	0	0	0	0	0	0	0	0	0	0	0
'AMPDA'	0.146426	0.202098	0.143986	0.141283	0	0.127902	0	0	0	0.285453	0	0.0430081	0	0
'AMPTASECG'	0	0	0	0	0	0.112914	0.253895	0	0	0.480952	0	0	0	0
'AMPTASECGe'	0.414939	0.599764	0	0	0	0	0	0	0	0	0	0	0	0
'AMPtp'	-1	-1	-1	-1	-1	-1	-1	-1	-1	-1	-1	-1	-1	-1
'AMPtr'	-7.78e-17	-3.35e-17	-1.56e-16	3.89e-17	-9.72e-18	1.56e-16	7.78e-17	0	0	6.52e-17	7.78e-17	0	-1.56e-16	1.56e-16
'AMY1e'	0	0.261429	0	0.0318544	0	0.372351	0.286886	0.147157	0	0.105254	0.343307	0	0.325661	0
'AMY2e'	0	0.452332	0.346381	0.420225	0.448676	0.43616	0.286886	0.318224	0	0.435478	0.393133	0.362057	0.377517	0.452106
'ANDRSTRNGLCte'	0	0	0	0	0	0	0	0	0	0	0	0	0	0
'ANDRSTRNGLCtr'	0	0	0	0	0	0	0	0	0	0	0	0	0	0
'ANDRSTRNte'	0	2.5e-17	4.27e-17	-0.468992	6.59e-18	0	1.48e-17	-0.394768	0	-9.85e-18	0	0	1.52e-31	0
'ANDRSTRNtr'	0	-2.5e-17	-4.27e-17	0.468992	-6.59e-18	0	-1.48e-17	0.394768	0	9.85e-18	0	0	-1.52e-31	0
'ANTIPYRENEte'	0	0	0	0	0	1	0	0	0	0	0	0	0	0
'AOBUTDsm'	0	0.270045	0	0	0	0.322205	0.200369	0.238372	0	0	0	0	0.022194	0
'AP4AH1'	0	0	0	0	0	0	0	0	0	0	0	0	0	0
'APAT2rm'	0	-0.312078	-0.332633	0	0	-0.124704	-0.238943	-0.471041	-0.248844	-0.0499181	-0.280697	-0.218859	0	0
'APNNOXte'	0	0	0	0	0	0	0	0	0	0	0	0	0	0
'APOCF'	0	0	0	0	0	0	0	0	0	0	0	0	0	0
'APOCFm'	0	0	0	0	0	0	0	0	0	0	0	0	0	0
'APOC_LYS_BTNP'	0	0	0	0	0	0	0	0	0	0	0	0	0	0
'APOC_LYS_BTNPm'	0	0	0	0	0	0	0	0	0	0	0	0	0	0
'APPNNte'	0	0	0	0	0	0	0	0	0	0	0	0	0	0
'APRGSTRNte'	0	-0.344164	0	-0.0734677	0	0	0	0	0	0	-0.165222	-0.164537	0	0
'APRTO2'	0	0	0	0	0	0	0	0	0	0	0	0	0	0
'AQCOBALt'	0	0	0	0	0	0	0	0	0	0	0	0	0	0
'ARAB_Lt'	1.58e-16	0	0	0	0	0	0	0	0	0	0	0.299959	0	0
'ARABR'	1.58e-16	0	0	0	0	0	0	0	0	0	0	0.299959	0	0
'ARACHCOAtx'	0	0	0.459922	-0.0286957	0	0	-0.285898	0	-0.0420715	-0.0201395	0	0	-0.0544963	0
'ARACHCPT1'	0	0	0	0	0	0	0	0	6.09e-29	0	0	0	0	0
'ARACHCPT2'	0	0	0	0	0	0	0	0	6.06e-29	0	0	0	0	0
'ARACHCRNt'	0	0	0	0	0	0	0	0	0	0	0	0	0	0
'ARACHDCOAtx'	0.43401	0	0	-0.0286957	-0.109866	0.249175	0.17603	0	-0.201268	0	0	0	0	0
'ARACHDt2'	-1	-1	-1	-1	-1	-1	-1	-1	-1	-1	-1	-1	-1	-1
'ARACHDtr'	-1	-1	-1	-1	-1	-1	-1	-1	-1	-1	-1	-1	-1	-1
'ARACHt'	-0.668367	-0.928108	-1	-0.651497	-1	-0.756921	-0.901344	-0.500751	-0.695159	-0.716675	-0.912498	-0.892032	-0.898372	-0.782717
'ARGDCm'	0	0	0	0	0	0	0	0	0	0	0	0	0	0
'ARGLYSex'	0	0	0	0	0	0	0	0	0	0	0	0	0	0
'ARGN'	0	0.0379774	0	0.335907	0.15101	0	0.127272	0.190406	0	0.315116	0	0	0	0.0811929
'ARGNm'	0	0	0	0	0.320644	0	0.703339	0	0	0.129632	0	0	0	0
'ARGSL'	0	0	0	0	0	0.29511	0	0	0	0.0325256	0	0	0	0
'ARGSS'	0	0	0	0	0	0.29511	0	0	0	0.0325256	0	0	0	0
'ARGt4'	0	0	0	0	0	0	0	0	0	0	0	0	0	0
'ARGtiDF'	1	1	1	1	1	1	1	1	1	1	1	1	1	1
'ARGtm'	0	0	0	0	0.320644	0	0.703339	0	0	0.129632	0	0	0	0
'ARSA'	0	0	0	-3.82e-49	0	0	0	0	0	0	0	0	0	0
'ARTCOAL1'	0	0	0	0	0	0	0	0	0	0	0	0	0	0
'ARTCOAL2'	0	0	0	0	0	0	0.107994	0	0	0	0	0	0	0
'ARTCOAL3'	0	0	0	0	0	0	0	0	0	0	0	0	0	0
'R_group_phosphotase_1'	0.0972208	0	0.00952273	0	0	0	1	0	0.495388	0	0.133514	0.549026	0	0
'R_group_phosphotase_2'	0	0	0	0	1	0.690545	0	0	0	0	0.781246	0	0	0.0819841
'R_group_phosphotase_3'	0	0	0.07165	0	0	0	0	0	0	0	0	0	0.377966	0
'ARTFR11'	0	0	0	0	0	0	0	0.0615264	0	0	0	0	0	0
'ARTFR12'	0	0.398872	0	0.100654	0	0	0	0.591943	0	0	0	0	0	0
'ARTFR13'	0	0	0	0.321085	0	0	0	0	0	0	0	0	0	0
'ARTFR202'	0	0	0	0	0	0	0	0	0	0.104339	0	0	0	0.148254
'ARTFR203'	0	0	0	0.0573914	0	0	0	0	0	0	0	0	0	0
'ARTFR204'	0	0	0	0	0	0	0	0	0	0	0	0	0	0
'ARTFR205'	0	0	0	0	0	0	0	0	0	0	0	0	0	0
'ARTFR206'	0	0	0	0	0.232069	0	0	0	0.046309	0	0	0	0	0
'ARTFR207'	0.331633	0.503943	0	0.377198	0	0.525907	0.443198	0.522775	0.346912	0.303465	0.0875015	0.107968	0.4	0.217283
'ARTFR208'	0	0	0	0.0127763	0	0	0	0	0	0	0	0	0	0
'ARTFR209'	0	0	0	0	0	0	0	0	0	0	0	0	0	0.140808
'ARTFR210'	0	0.23906	0	0	0	0	0	0	0	0	0	0	0	0
'ARTFR211'	0	0	0	0	0	0	0	0	0	0	0	0	0	0
'ARTFR212'	0	0	0	0	0	0	0	0	0	0	0	0.207021	0	0
'ARTFR213'	0.0177312	0	0	0.0286957	0	0.249175	0	0	0	0	0	0	0	0
'ARTFR31'	0.668475	0	0	0.67747	0	0	0	0.697898	0	0.857659	0	0	0.534987	0.592381
'ARTFR32'	0	0	0	0	0.0620951	0.888889	0	0	0	0	0	0	0	0
'ARTFR33'	0.220414	0	0	0	0	0	0	0	0	0	0	0	0	0
'ARTFR34'	0	0	0	0	0	0	0	0	0	0.03123	0	0	0	0.296507
'ARTFR41'	0	0	0	0.643424	0	0	0	0.134912	0	0	0.50131	0.0808276	0	0.148254
'ARTFR42'	0	0	0.338503	0	0	0	0.046023	0	0	0	0	0	0	0.42539
'ARTFR43'	0	0	0	0	0	0	0	0	0	0	0	0	0	0
'ARTFR44'	0	0.0767852	0	0	0	0	0.446419	0	1	1	0	0	0	0
'ARTFR45'	0	0	0	0	0	0	0	0	0	0	0	0	0	0.0313122
'ARTFR46'	1	0.601128	0.550386	0.316956	0.632593	0	0	0.768967	0.325801	0.330411	0.540504	0.715303	0.598631	0.851746
'ARTFR51'	0	0	0	0	0.200542	0.457161	0	0	0	0	0	0	0.284121	0
'ARTFR52'	0	0	0	0	0	0	0	0	0	0	0	0	0	0
'ARTFR53'	0	0	0	0	0	0	0	0	0	0	0	0	0	0
'ARTFR54'	0	0	0	0.0286957	0	0	0	0	0	0	0	0	0	0
'ARTFR55'	0	0	0	0	0	0	0	0	0	0	0	0	0	0
'ARTFR56'	0	0	0	0	0	0	0	0	0	0	0.459496	0	0	0
'ARTFR57'	0	0	0	0	0	0	0	0	0	0	0	0	0	0
'ARTFR61'	0.231391	0.192005	0.0057875	0	0	0	0	0.231033	0	0	0	0	0.00790501	0.412447
'ARTPLM1'	1	-1	1	1	0.374914	1	0.467252	1	1	1	1	1	1	1
'ARTPLM1m'	0	0.178361	0	0	0	0	0	-3.85e-27	0.478661	0	0	0	0	0.478516
'ARTPLM2'	0.877842	1	-1.41e-26	0	1	0.542884	1	0	0.983053	0.840609	1	0.618313	1	0.651627
'ARTPLM2m'	0	0	0	0	0	0.147661	0	0	0	0	0	0	0	0
'ARTPLM3'	-1	0.450879	-0.92835	0.535596	-0.225362	-1	-0.303964	1	-1	-1	0	0	-0.622034	-1
'ARTPLM3m'	0	0	0	0	0	0	0	0	0	0	0	0	0	0
'ASAH1'	0	-1.38e-16	0	0	0	0	-1.38e-16	-1.38e-16	0	-7.27e-35	0	-1.38e-16	0	0
'ASCBOX'	0.0973204	0	0	0	0	0	0	0	0.863693	1	1	0	0	0
'ASCBt'	0.892014	1	1	1	0.869572	0.807358	1	1	0.645369	1	1	1	1	1
'ASCBt4'	-1	-1	-1	-1	-1	-1	-0.600464	-1	-1	-1	-1	-1	-0.678149	-1
'ASNALANaEx'	0	0	0	0	0	0	0	0	0	0	0	0	0	0
'ASNCYSNaEx'	0	0	0	0	0	0	0	0	0	0	0	0	0	0
'ASNGLNNaEx'	0	0	0	0	0	0	0	0	0	0	0	0	0	0
'ASNNm'	0.456562	0.751391	0.596971	0.589716	0	0.254992	0	0.915928	0.732712	0.00437684	0	0.221642	0.265775	0.18973
'ASNS1'	0	0	0	0	0	0.212936	0	0.174285	0	0	0	0	0	0
'ASNSERNaEx'	0	0	0	0	0	0	0	0.364883	0	0	0	0	0	0
'ASNt4'	0	0	0	0	0	0	0	0	0	0	0	0	0	0
'ASNTHRNaEx'	0	0.404771	0	0	0	0	0	0	0	0	0	0	0	0
'ASNtm'	0.456562	0.751391	0.596971	0.589716	0	0.254992	0	0.915928	0.732712	0.00437684	0	0.221642	0.265775	0.18973
'ASNtN1'	-1	-1	-1	-1	-1	-1	-0.922617	-1	-1	-1	-1	-1	-1	-1
'Asn_X_Ser_Thrtr'	0	0	2.37e-32	0	0	0	0	0	0	0	-3.86e-31	0	0	0
'ASP1DC'	0	0	0	0	0	0	0	0	0	0	0	0	0	0
'ASPCTr'	0	0	0	0	0	0	0	0	0	0	0	0	0	0
'ASPDt6'	0	0	0	0	0	0	0	0	0	0	0	0	0	0
'ASPDxt'	0	0	0	0	0	0	0	0	0	-1	0	0	0	0
'ASPGLUm'	0.188365	0.670365	0.0960276	0.569738	0.435541	0.169324	0.56966	0.680719	0.719642	0.0620876	-0.235471	0.520855	0.521239	0.18973
'ASPNATm'	0	0	0	0.299844	0	0	0	0	8.93e-28	0	0	0	0	0
'ASPt6'	0	0	0	0	0	0	0	0	0	0	0.664186	0	0	0
'ASPTA'	0.267527	-0.341364	0.330852	-0.338386	0.294821	0.37163	-0.339866	-0.419067	-0.418401	-0.430074	-0.486966	-0.0574012	-0.361736	0.279006
'ASPTAm'	0.268197	0.428938	0.431936	-0.376071	-0.435541	0.0856684	-0.427237	-0.144433	0.0130699	-0.0577107	0.235471	-0.299213	-0.278526	-0.513484
'ATP1ter'	-0.410031	-0.517677	-0.630143	-0.518498	-0.393404	-0.383613	-0.516867	-0.702569	-0.876219	-0.571102	-0.652719	-0.647688	-0.553426	-0.61223
'ATP2ter'	-0.453851	-0.875387	-4.55e-16	-1.83e-15	-1	-3.64e-16	-0.294128	5.92e-16	-0.628173	-1	-0.175003	-1	-0.90836	0.075128
'ATPasel'	0	0	0	0	0	0	0	0	0	0	0	0	0	0
'ATPH1e'	0	0	0.818854	0	0.41328	0	0	0.423995	0.0568685	0	0	0	0	0
'ATPH2e'	0	0	0	0	0	0	0	0	0	0	0	0	0	0
'ATPS4m'	0.257369	0.262857	0.271342	0.214622	0.30838	0.0311668	0.0525941	0.399196	0.430076	0.235512	0.414356	0.2656	0.339802	0.391324
'ATPtm'	0.733429	0.821626	0.729926	0.704005	0.636012	0.765449	0.737516	0.761744	0.827929	0.740052	0.884587	0.643138	0.685093	0.746678
'ATPtn'	2.27e-16	2.84e-16	-2.29e-16	-6.31e-33	-6.27e-17	2.03e-16	-5.9e-17	2.84e-17	-7.14e-17	1.85e-16	2.15e-16	1.14e-16	0	-2.31e-16
'ATPtx'	-2.22e-16	0	-2.22e-16	-2.78e-16	-2.78e-16	-1.95e-16	-1.67e-16	-2.22e-16	-2.78e-16	1	-3.34e-16	0	-1.55e-16	-1.11e-16
'AVITE1t'	0	0	0	0	0	0	0	0	0	0	0	0	0	0
'AVITE2t'	0	0	0	0	0	0	0	0	0	0	0	0	0	0
'B_MANNASEly'	4.32e-17	0	0	0	-1.28e-31	0	0	0	0	0	0	4.55e-17	0	1.37e-17
'B3GALT3g'	0	0	-2.19e-31	0	-2.12e-31	0	0	0	0	4.59e-50	0	0	0	1.84e-17
'B3GALT41g'	0	0	0	0	0	0	0	0	0	0	0	0	0	0
'B3GALT42g'	0	0	0	0	0	0	0	0	0	0	0	0	0	0
'B3GALT43g'	0	0	0	0	0	0	0	0	0	0	0	0	0	0
'B3GALT44g'	0	0	0	0	0	0	0	0	0	0	0	0	0	0
'B3GALT5g'	0	0	0	0	0	0	0	0	0	0	0	0	0	0
'B3GALTg'	0	0	0	-3.6e-17	0	0	0	0	0	0	0	0	0	0
'B3GNT11g'	0	0	0	0	0	0	0	0	0	0	1.05e-31	0	0	0
'B3GNT12g'	0	0	0	0	0	0	0	0	0	0	0	0	0	0
'B3GNT310g'	0	0	0	0	0	0	0	0	0	7.27e-35	1.13e-31	0	0	0
'B3GNT311g'	0	0	0	0	0	0	0	0	0	0	0	0	0	0
'B3GNT312g'	0	0	0	0	0	0	0	0	0	0	1.05e-31	-2.59e-32	0	0
'B3GNT313g'	0	0	0	0	0	0	0	0	0	0	0	0	0	0
'B3GNT314g'	0	0	0	0	0	0	0	0	0	0	0	0	0	0
'B3GNT315g'	0	0	0	0	0	0	0	0	0	2.37e-50	0	0	0	0
'B3GNT31g'	0	0	0	0	0	0	0	0	0	0	0	0	0	0
'B3GNT32g'	0	0	0	0	0	0	0	0	0	0	0	0	0	0
'B3GNT33g'	0	0	0	0	0	0	0	0	0	0	0	0	0	0
'B3GNT34g'	0	0	0	0	0	0	0	0	0	0	0	0	0	0
'B3GNT35g'	0	0	0	0	0	0	0	0	0	0	0	0	0	0
'B3GNT36g'	0	0	0	0	0	0	0	0	0	0	0	0	0	7.34e-17
'B3GNT37g'	0	0	0	0	0	0	0	0	0	0	0	0	0	0
'B3GNT39g'	0	0	-1.99e-31	0	-1.99e-31	0	0	0	0	0	0	4.98e-32	0	1.84e-17
'B3GNT51g'	0	0	0	-3.6e-17	0	0	0	0	0	7.27e-35	0	2.65e-32	0	0
'BAAT1x'	0	0	0	0	0	0.887086	0	0.575887	0	0	0	0	0	0
'BAAT2x'	0	0	0	-2.94e-16	0	0	0	0	0	2.24e-16	0	0	0.483979	0
'BAAT3x'	0.591655	0	0.892719	0	0.00932153	-4.68e-16	0.294134	0.278579	0.685567	0.255797	0.0887461	0.222075	0.189062	0.657456
'BAAT4x'	0	0	0	1	0	0	0	0	0	0.744203	0	0	0	0
'BACCL'	0	0	0	0	0	0	0	0	0	0	0	0	0	0
'BACCLm'	0	0	0	0	0	0	0	0	0	0	0	0	0	0
'BALAtmr'	0	-0.312078	-0.332633	0	0	-0.124704	-0.238943	-0.471041	-0.248844	-0.0499181	-0.280697	-0.218859	0	0
'BALAVECSEC'	0	0	0	0	0	0	0	0	0	0	0	0	0	0
'BAMPPALDOX'	0	0	0.15964	0	0	0.0945434	0	0	0	0	0.307818	0	0	0
'BAMPPALDOXm'	0	0	0	0	0	0	0	0	0	0	0	0	0	0
'BBHOX'	0	0	0	0	0	0	0	0	0	0	0	0	0	0
'BCDO'	0	0	0	0	0	0	0.5	0	0.577393	0	0	0.414894	0	0
'BDG2HCGHD'	0	0	0	0	0	0	0	0	0	0	0	0	0	0
'BDHm'	-0.794684	1	0.352608	-0.517028	0.597212	0.616808	0.376514	0.615988	-0.635234	0.317295	0.133029	0.537676	1	1
'BDMT_L'	0	0	-8.84e-33	0	0	0	0	0	0	0	1.1e-31	0	0	0
'BDMT_U'	0	0	6.19e-32	0	0	0	0	0	0	0	-1.59e-31	0	0	0
'BETALDHxm'	0.336267	1	0	0	0	0	0.125291	1	1	0.327875	1	0.340523	0.108915	0
'BHBt'	-1	-1	-1	-1	-1	-1	-1	-1	-1	-1	-1	-1	-1	-1
'BHBtm'	-0.794684	1	0.352608	-0.517028	0.597212	0.616808	0.376514	0.615988	-0.635234	0.317295	0.133029	0.537676	1	1
'BHMT'	0.00657771	0	0	0	0	0	0.012013	0	0	0	0	0	0	0
'BILDGLCURt'	-1	1	-1	1	-0.265304	-1	-1	-1	-1	-1	-1	0	-1	0.80045
'BILDGLCURte'	-1	-1	-1	-1	-1	-1	-1	-1	-1	-1	-1	-1	-1	-1
'BILDGLCURtr'	0	0	0	0	-0.265304	0	-0.449362	0	0	-0.5	-0.138322	0	0	-0.0669006
'BILGLCURt'	-1	-1	-1	-1	-1	-1	-1	-1	-1	-1	-1	-1	-1	-1
'BILGLCURte'	-1	-1	-1	-1	-1	-1	-1	-1	-1	-1	-1	-1	-1	-1
'BILGLCURtr'	0.847747	0.793958	1	1	0.530607	1	0.898723	1	0	1	0.276644	1	-3.12e-30	0.133801
'BILIRED'	0	0	0	0	0	0	0	0	0	0	0	0	0	0
'BILIRUBt2'	-1	-1	-1	1	-1	-1	-1	-1	-1	-1	-1	-1	-1	-1
'BILIRUBtr'	-0.61524	-0.435111	-0.703052	-0.728185	-0.00895691	-0.784211	-0.0926278	-0.783354	0.346492	-0.257373	0.261332	-0.626245	0.353715	0.356248
'BIOCYTtn'	0	0	0	0	0	0	0	0	0	0	0	0	0	0
'BMTer_L'	0	0.0352843	0.12629	0	0.0444053	0.0721342	0.0905381	0.145385	0	0	0.0585496	0.0440751	0	0.0330344
'BMTer_U'	0.0945422	0	0	0.106263	0	0	0	0	0.0397229	0	-1.02e-30	0	0.0734393	0
'BPNT'	0	0	0	0	0	0	0	0	0	0	0	0	0	0
'BPNT2'	0	0	0	0	0	0	0	0	0	0	0	0	0	0
'BTND1'	0	0	0	0	0	0	0	0	0	0	0	0	0	0
'BTND1n'	0	0	0	0	0	0	0	0	0	0	0	0	0	0
'BTNDe'	0	0	0	0	0	0	0	1	0	0	0	0	0	0
'BTNDm'	0	0	0	0	0	0	0	0	0	0	0	0	0	0
'BTNPL'	0	0	0	0	0	0	0	0	0	0	0	0	0	0
'BTNPLm'	0	0	0	0	0	0	0	0	0	0	0	0	0	0
'BTNt2'	-1	-1	-1	-0.595414	-1	-1	-1	-0.252382	0	-1	0	-1	-0.924164	-1
'BTNt2m'	0	0	0	0	0	0	0	0	0	0	0	0	0	0
'BTNt3i'	0	0	0	0	0	0	0	0	0	0	0	0	0	0
'BTNt4i'	1	1	1	0.595414	1	1	1	0.252382	0	1	0	1	0.924164	1
'BTNtn'	0	0	0	0	0	0	0	0	0	0	0	0	0	0
'BUP2'	0.542354	1	0.498363	0.325611	0.461137	0.175033	0.779106	0.103069	0.557443	1	0.409103	0.711345	0.997109	0.569821
'BUTt2m'	0	0	0	0	0.165671	0	0	0	0.0976412	0.0933112	0	0	0.10363	0
'BUTt2r'	-1	-1	-1	1	-0.550409	-1	-1	-1	-1	0.477979	-1	-1	-1	-1
'BVITEt'	0	0	0	0	0	0	0	0	0	0	0	0	0	0
'BZt'	0	0	0	0	0	0	0	0	0	0	0	0	0	0
'BZtr'	0	0	0	0	0	0	0	0	0	0	0	0	0	0
'C14STRr'	0	0	0	0	0	0	0	0	0	0	0	0	0	0
'C160CPT1'	1	1	1	1	1	0	1	0	0.909661	1	1	1	1	1
'C160CPT2'	0	0	0	0	0	0	0	0	0	0	0	0	0	0
'C160CRNt'	0	0	0	0	0	0	0	0	0	0	0	0	0	0
'C161CPT1'	0.191738	0	0	0.132016	0	0	0	0	0	0	0	0	0	0
'C161CPT12'	0	0	0.463679	0	0	0	0	0	0	0	-1.31e-28	0.186521	0.0564011	0
'C161CPT2'	0.191738	0	0	0.132016	0	0	0	0	0	0	0	0	0	0
'C161CPT22'	0	0	0.463679	0	0	0	0	0	0	0	0	0.186521	0.0564011	0
'C161CRN2t'	0	0	0.463679	0	0	0	0	0	0	0	-1.31e-28	0.186521	0.0564011	0
'C161CRNt'	0.191738	0	0	0.132016	0	0	0	0	0	0	0	0	0	0
'C180CPT1'	0	0	0	0	0	0	0.118448	0	0	0.142341	0	0	0	0
'C180CPT2'	0	0	0	0	0	0	0.118448	0	0	0.142341	0	0	0	0
'C180CRNt'	0	0	0	0	0	0	0.118448	0	0	0.142341	0	0	0	0
'C181CPT1'	0	0	0	0	0	0	0	0	0	0	0	0	0	0
'C181CPT2'	0	0	0	0	0	0	0	0	0	0	0	0	0	0
'C181CRNt'	0	0	0	0	0	0	0	0	0	0	0	0	0	0
'C204CPT1'	0	-6.4e-17	0	0	0	0	0	0	0	0	0	0	0	0
'C204CPT2'	0	0	0	0	0	0	0	0	0	0	0	0	0	0
'C204CRNt'	0	0	0	0	0	0	0	0	0	0	0	0	0	0
'C226COAtx'	0	0	0	-0.0286957	0	0	0	0	0	0	0.0223354	0	0	0
'C226CPT1'	0	0	0	0	0	0	0	0	0	0	0	0	0	0
'C226CPT2'	0	0	0	0	0	0	0	0	0	0	0	0	0	0
'C226CRNt'	0	0	0	0	0	0	0	0	0	0	0	0	0	0
'C2M26DCOAHLm'	0	0	0	0	0	0	0	0	0	0	0	0	0	0
'C2M26DCOAHLx'	0	0	0	0	0	0	0	0	0	0	0	0	0	0
'C3STDH1Pr'	0	0	0	0	0	0	0	0	0	0	0	0	0	0
'C3STDH1r'	0	0	0	0	0	0	0	0	0.0765404	0.431663	0	0.334527	0	0
'C3STKR2r'	0	0	0	0	0	0	0	0	0.0765404	0.431663	0	0.334527	0	0
'C4STMO1r'	0	0	0	0	0	0	0	0	0.0765404	0.431663	0	0.334527	0	0
'C4STMO2Pr'	0	0	0	0	0	0	0	0	0	0	0	0.334527	0	0
'C4STMO2r'	0	0	0	0	0	0	0	0	0.0765404	0.431663	0	0	0	0
'CAATPS'	0	0	0	0	0	0	0	0	0	0	0	0	0	0
'CAMPt'	0	0	0	0	0	0	0	0	0	0	0	0	0	0
'CAROtr'	0	0	0	0	0	0	0.5	0	0.577393	0	0	0.414894	0	0
'CARVEOLte'	0	0	0	0	0	0	0	0	0	0	0	0	0	0
'CAT2p'	0	0	0	0	0	0.226601	0	0	0	0.182712	0.181828	0	0	0
'CAt7r'	-1	-1	1.68e-16	-1	-1	1.68e-16	-1	-1	-1	-1	-1	-1	-1	-1.68e-16
'CATm'	0.589444	0.586473	0	0	0	0.497682	0	0.201742	0	0	0	0.017206	0.524087	0.0150542
'CATp'	0	0	0	0.619007	0	0	0.574019	0	0.603164	0	0	0.328665	0.644638	0.43985
'CBL2OR'	0	0	0	0	0	0	0	0	0	0	0	0	0	0
'CBL2tm'	0	0	0	0	0	0	0	0	0	0	0	0	0	0
'CBLATm'	0	0	0	0	0	0	0	0	0	0	0	0	0	0
'CBPPer'	0	0	0	0	0	0	0	0	0	0	0	0	0	0
'CBPS'	0	0	0	0	0	0	0	0	0	0	0	0	0	0
'CBPSam'	0	0	0.27187	1	1	0.0964563	0	0	0.228904	0.343804	0.505902	0	1	1
'CBPter'	0	0	0	0	0	0	0	0	0	0	0	0	0	0
'CBR1'	0	0	0	0	0	0	0	0	0	0	0	0	0	0
'CBR2'	0.636831	0	0	0	0	0	1.06e-16	0	0	0	0	0	0	0
'CCA_D3t'	0	0	0	0	0	0	0	0	0	0	0	0	0	0
'CCA_D3tm'	0	0	0	0	0	0	0	0	0	0	0	0	0	0
'CDIPTr'	-0.00979449	0.0668677	-0.0102074	0.019333	-0.0099578	-0.00957634	-0.00992954	0.0526894	-0.0111518	-0.010197	-0.0109439	-0.00997106	-0.0101362	-0.0106108
'CDPDAGtm'	0	-0.0772402	0	-0.0293896	0	0	9.69e-29	-0.0634685	0	0	0	0	0	0
'CDS'	0	0	0	0	0	0	0	0	0	0	0	0	0	0
'CDSm'	0	0.0772402	0	0.0293896	0	0	-9.69e-29	0.0634685	0	0	0	0	0	0
'CEPTC'	0	0	0	0	0	0	0	0	0	0	0	0	0	0
'CEPTE'	0	0	0	0	0	0	0	0	0	0.0346401	0	0	0	0
'CERK'	0	0	0	0	0	0	0	0	0	0	0	0	0	0
'CERT1gt'	1.38e-16	0	0	-3.6e-17	0	0	0	0	0	0	0	0	0	0
'CERT1rt'	0	0	0	0	1.4e-31	0	0	0	0	0	1.14e-31	0	0	1.84e-17
'CERT2gt'	0	0	-2e-31	0	1.39e-31	0	0	0	0	0	1.13e-31	4.99e-32	0	1.84e-17
'CERT2rt'	0	0	0	0	-1.6e-31	0	0	0	0	0	-1.13e-31	0	0	-1.84e-17
'CGLYt3_2_'	1	0	1	0	1	0	0.556431	1	0.273438	1	1	0.438147	0	0
'CGMPt'	0	0	0	0	0	0	0	0	0	0	0	0	0	0
'CH25H'	0.342895	0	0	0	0	0	0	1	0	0	0	-1.55e-16	0	0
'CHAT'	0.792556	0.924254	1	1	1	1	1	0.183111	0.124761	0.259777	0.276644	1	1	1
'CHATn'	-1	-1	-0.837985	-0.858539	-1	-0.88241	-1	-1	-1	-1	-1	-0.487588	-1	-0.929829
'CHLP'	0	0	0	0	0	0	0	0	0	0	0	0	0	0
'CHLPCTD'	0	0	0	0	0	0	0	0	0	0	0	0	0	0
'CHLtm'	0.336267	0.92276	0	-0.0293896	0	0	0.125291	0.936531	1	0.327875	1	0.340523	0.108915	0
'CHOLATEt'	-1	-1	-0.888889	-1	-1	-1	0.483453	-1	1	-1	-1	-1	-1	-0.652235
'CHOLATEt2'	0	0	0	1	0	1	1	1	0	1	0	0	0	1
'CHOLATEt3'	0	0	0	0	0	0	0	0	0	0	0	0	0	0
'CHOLD2m'	0.336267	1	0	0	0	0	0.125291	1	1	0.327875	1	0.340523	0.108915	0
'CHOLK'	0	0	0	0	0	0	0	0	0	0.0346401	0	0	0	0
'CHOLPtg'	1.38e-16	0	0	-3.6e-17	0	0	0	0	0	0	0	0	0	0
'CHOLPtl'	-1.38e-16	0	0	3.6e-17	0	0	0	0	0	0	0	0	0	0
'CHOLt4'	-1	-1	-1	-1	-1	-1	-1	-1	-1	-1	-1	-1	-1	-1
'CHOLtg'	0.128822	0.356351	0.162015	1	1	0.105651	0	0	0.124761	0.0356885	0.276644	0.154942	0.108915	0
'CHOLtn'	-1	-1	-0.837985	-0.858539	-1	-0.88241	-1	-1	-1	-1	-1	-0.487588	-1	-0.929829
'CHOLtr'	0	0.490663	0	0	0	0	0.125291	1	0	0	0	0.697993	0	0.211814
'CHOLtu'	-1.12e-16	-1.12e-16	-1.12e-16	-1.12e-16	-1.12e-16	0.216558	-1.12e-16	-1.12e-16	-1.12e-16	0.259777	-1.12e-16	-1.12e-16	-1.12e-16	-1.12e-16
'CHSTEROLSULT'	0	0	0	0	0	0	0	0	0	0	0	0	0	0
'CHSTEROLt'	0	0	0	0	0	0	0	0	0	0	0	0	0	0
'CHSTEROLt1'	0	-0.793125	0	-1	-1	-0.743586	0	-1	0	0	0	-1	0	0
'CHSTEROLt2'	-1	-1	-1	-1	-0.109387	-1	-1	-0.829652	-1	-1	-1	-1	-1	-1
'CHSTEROLt3'	0.657105	1	1	1	1	1	5.82e-17	1	0.295041	1	1	1	1	-8.12e-16
'CHSTEROLtg'	0	0	0	0	0	0	0	0	0	0	0	0	0	0
'CHTNASE'	0	0	0	0	0	0	0	0	0	0	0	0	0	0
'CHTNASEe'	0	0	0	0	0	0	0	0	0.333333	0	0	0	0.333333	0
'CITL'	0.382504	0	0	0.053296	0	0.509541	0	0	0	0	0	0	0.855567	0.326792
'CITMCOAHm'	0	0	4.48e-17	0	-4.48e-17	0	0	4.48e-17	0	-8.96e-17	0	0	4.48e-17	0
'CITMCOALm'	0	-8.96e-17	4.48e-17	0	-4.48e-17	0	0	4.98e-33	-8.96e-17	-8.96e-17	0	0	8.96e-17	0
'CITRtm'	-0.298919	-1.22e-16	-1.22e-16	0	-1.22e-16	1.21e-16	-0.296661	-1.22e-16	-1.22e-16	-1.22e-16	-1.22e-16	-1.22e-16	-1.22e-16	-1.22e-16
'CITt4_2'	0.0440401	-0.225629	-1	-1	-1	-1	-1	-1	-0.232157	-0.23822	-1	-1	1	-1
'CITtam'	-0.122775	-0.0136389	-0.134699	-0.313192	-0.302423	-0.095344	-0.174885	0.305597	-0.38809	0.291049	-0.215882	-0.0398086	0.283142	-0.283457
'CITtbm'	0.122775	0.0136389	-0.0352352	0.0955209	0.103561	0.00434512	-0.174885	-0.287668	-0.38809	-0.291049	0.215882	0.0398086	-0.283142	0.283457
'CK'	0.148114	0.182491	0.425571	0.093348	0.579581	0.0430645	0.231355	0.21588	0.190837	0.661317	0.184207	0.195646	0.158589	0.0648538
'CKc'	-0.148114	-0.182491	-0.425571	-0.093348	-0.579581	-0.0430645	-0.231355	-0.21588	-0.190837	-0.661317	-0.184207	-0.195646	-0.158589	-0.0648538
'CLFORtex'	0	0	0.199292	0	0	0	0.414136	0	0	0	0.568186	0	0	0
'CLHCO3tex2'	0	0	0	0	0	0	0.00192658	0	0	0.776458	0	0	0	0
'CLI2tex'	0	0	0	0	0	0	0	0	0	0	0	0	0	0
'CLOHtex2'	0	0	0	0	0	0	0	0	0	0	0	0	0	0
'CLOXAtex2'	0	0	1	0	0	0.63507	0	0	0	0	0.167488	0.620056	1	1
'CLPNDCOAtx'	0	0	0	0.0286957	0	0	0	0	0	0	0	0	0	0
'CLPNDCPT1'	0	0	0	0	0	0	0	0	0	0	0	0	0	0
'CLPNDCPT2'	0	0	0	0	0	0	0	0	0	0	0	0	0	0
'CLPNDCRNt'	0	0	0	0	0	0	0	0	0	0	0	0	0	0
'CLPNDt'	0	0	0	0.0286957	0	0	0	0	0	0	0	0	0	0
'CLS_hs'	0.00979449	0.0103725	0.0102074	0.0100566	0.0099578	0.00957634	0.00992954	0.0107792	0.0111518	0.010197	0.0109439	0.00997106	0.0101362	0.0106108
'CMPACNAtg'	0	0	0	-3.18e-50	0	0	0	0	0	0	0	0	0	-3.09e-31
'CMPACNAtn'	0	0.0761851	0	0.138152	0.0823629	0	0	0.143332	0	0.121718	0.161539	0.107518	0	0
'CMPSAS'	0	0	0	0	0	0	0	0	0	0	0	0	0	0
'CMPSASn'	0	0.0761851	0	0.138152	0.0823629	0	0	0.143332	0	0.121718	0.161539	0.107518	0	0
'CO2t'	-1	-1	-1	-1	-1	-1	-1	-1	-1	-1	-1	-1	-1	-1
'CO2ter'	1	1	1	1	1	1	1	1	1	1	1	1	1	1
'CO2tg'	0	0	0	0	0	0	0	0	0	0	0	0	0	0
'CO2tm'	-1	-1	0.0211451	-1	0.455053	-1	-0.865237	-1	-1	-1	-1	0.557899	-1	-1
'CO2tn'	0	0	0	0	0	0	0	0	0	0	0	0	0	0
'CO2tp'	0.253566	-1.3e-16	0.820289	0.459361	-0.244108	0.462615	0.623022	0.406778	0.293814	-0.322337	0.688355	0.531127	0.562538	0.799641
'COAtg'	0	0	0	0	0	0	0	0	0	0	0	0	0	0
'COAtl'	0.0834679	0	0.0458815	-2.38e-18	0	0	0	-5.19e-17	0	0	0	0	-2.84e-16	0.0886273
'COAtm'	-0.775551	-1	0.11022	-1	-0.744015	-0.522364	-0.113522	-0.815935	-0.58705	-0.04407	-0.369735	-0.412601	-0.443826	-0.863096
'COAtn'	1	1	0.837985	0.858539	1	0.88241	1	1	1	1	1	0.487588	1	0.929829
'COAtp'	-0.328352	1	-0.890387	-0.720447	-0.811129	0.166117	-0.0429877	-0.13251	-0.246329	-0.389627	0.403134	0.249622	1	-0.221934
'COAtr'	1	1	-0.176028	0.53239	1	1	1	0.537935	1	1	0.365501	1	-0.617649	1
'COKECBESr'	0	0	0	0	0	0	0	0	0	0	0	0	0	0
'COQ3m'	0	0	0	0	0	0	0	0	0	0	0	0	0	0
'COQ5m'	0	0	0	0	0	0	0	0	0	0	0	0	0	0
'COQ6m'	0	0	0	0	0	0	0	0	0	0	0	0	0	0
'COQ7m'	0	0	0	0	0	0	0	0	0	0	0	0	0	0
'CORE2GTg'	0	0	0	0	0	0	0	0	0	-7.27e-35	0	0	0	0
'CORE3GTg'	0	0	0	0	0	0	0	0	0	0	0	0	0	0
'CORE4GTg'	0	0	0	0	0	0	0	0	0	0	0	0	0	0
'CORE5GTg'	0	0	0	0	0	0	0	0	0	0	0	0	0	0
'CORE6GTg'	0	0	0	0	0	0	0	0	0	0	0	0	0	0
'CORE7GTg'	0	0	0	0	0	0	0	0	0	0	0	0	0	0
'CORE8GTg'	0	0	0	0	0	0	0	0	0	0	0	0	0	0
'COt'	0	0	0	0	0	0	0	0	0	0	0	0	0	0
'COUCOAFm'	0	0	0	0	0	0	0	0	0	0	0	0	0	0
'COUMARINte'	0	0	0	0	0	0	0	0	0	0	0	0	0	0
'CPCTDTX'	0	0	0	0	0	0	0	0	0	0	0	0	0	0
'CPPPGO'	0	0	0	0	0	0	0	0	0	0	0	0	0	0
'CREATt4_2_r'	-0.548506	-0.768279	-0.685442	-0.664093	-0.528345	-1	-0.18477	-0.809594	-1	-1	-0.869947	-1	-0.935866	-0.869379
'CREATtmdiffir'	0.148114	0.182491	0.425571	0.093348	0.579581	0.0430645	0.231355	0.21588	0.190837	0.661317	0.184207	0.195646	0.158589	0.0648538
'CRMPte'	0	0	0	0	0	0	0	0	0	0	0	0	0	0
'CRNCAR3tp'	0	0	0	0	0	0	0	0	0	0	0	0	0	0
'CRNCARtp'	0	0	0	0	0	0	0	0	0	0	0	0	0	0
'CRNt'	1	0	0	0	1	0	1	0	0	0	0	1	0	0
'CRNtHa'	0	0	0	0	0	0	0	0	0	0	0	0	0	0
'CRNtim'	0.269933	0	1	0.789739	0.0795247	0	0	0.295823	1	0	0	0.491234	0	0.478516
'CRNtuNa'	0	1	1	1	0	1	0	1	1	1	1	0	1	1
'CRNtx'	-1	-1	-1	-1	-1	-1	-1	-1	-1	-1	-1	-1	-1	-1
'CRTNsyn'	0	0	0	0	0	0	0	0	0	0	0	0	0	0
'CRTSLt'	0	0	0	0	0	0	0	0	0	0	0	0	0	0
'CRTSLtm'	0	0	0	0	0	0	0	0	0	0	0	0	0	0
'CRTSLtr'	0	0	0	0	0	0	0	0	0	0	0	0	0	0
'CRTSTRNt'	0	0	0	-6.11e-16	0	0	0	0	0	0	-0.0613552	0	0	0
'CRTSTRNtm'	0	0	0	-6.11e-16	0	0	0	0	0	0	-0.0613552	0	0	0
'CRTSTRNtr'	0	0	0	0	0	0	0	0	0	0	0	0	0	0
'CRVNCtr'	-0.982269	-1	-1	-1	-1	-0.750825	-1	-1	-1	-1	-0.977665	-1	-1	-1
'CSAPASEly'	0	0	0	0	0	0	0	0	0	-1.78e-33	0	0	0	3.67e-17
'CSBPASEly'	0	0	0	0	0	0	0	0	0	1.78e-33	0	0	0	0
'CSCPASEly'	0	0	0	0	0	0	0	0	0	5.12e-48	0	0	0	0
'CSDPASEly'	0	0	0	0	0	0	0	0	0	-5.12e-48	0	0	0	0
'CSEPASEly'	0	0	0	0	0	0	0	0	0	-4.73e-33	0	0	0	0
'CSm'	0	0	0	0.445684	0.42478	0	0	0	0	0	0	0	0	0
'CSNAT2m'	0	0	0	0	0	0	0	0	0.108002	0	0	0	0.0975054	0
'CSNAT2x'	-0.156318	0	-0.328242	-0.195392	-0.210122	-0.154647	0	-0.236913	-0.331923	-0.310611	-0.241266	-0.254473	-0.316294	-0.3416
'CSNAT3x'	0	0	0	0	0	0	0	0	0.108002	0	0	0	0	0
'CSNATer'	-1	-1	1	1	-1	-1	-1	-1	-1	-1	1	-1	1	0.930443
'CSNATm'	0	0	1	0.613107	0	0	0.0632499	0	0	0.178219	0	0.139296	0	0
'CSNATp'	0.622692	-1.39e-16	1	0.613107	0.605764	0.360788	0.0632499	-1.39e-16	0.00242882	0.614676	-0.758734	0.139296	1.39e-16	-2.46e-16
'CSNATr'	0.377308	1	-1	-1	0.394236	0.639212	1	1	0.997571	0.563543	-0.241266	1	-1	-0.930443
'CSND'	0	0.516139	0	0	0	0	0	0	0	1	0	0	0	0
'CSNt'	0	0.516139	0	0	0	0	0	0	0	1	0	0	0	0
'CSPG_At'	0	0	0	0	0	0	0	0	0	0	0	0	0	0
'CSPG_Atly'	0	0	0	0	0	0	0	0	0	-1.78e-33	0	0	0	3.67e-17
'CSPG_Bt'	0	0	0	0	0	0	0	0	0	0	0	0	0	0
'CSPG_Btly'	0	0	0	0	0	0	0	0	0	1.78e-33	0	0	0	0
'CSPG_Ct'	0	0	0	0	0	0	0	0	0	0	0	0	0	0
'CSPG_Ctly'	0	0	0	0	0	0	0	0	0	5.12e-48	0	0	0	0
'CSPG_Dt'	0	0	0	0	0	0	0	0	0	0	0	0	0	0
'CSPG_Dtly'	0	0	0	0	0	0	0	0	0	-5.12e-48	0	0	0	0
'CSPG_Et'	0	0	0	0	0	0	0	0	0	0	0	0	0	0
'CSPG_Etly'	0	0	0	0	0	0	0	0	0	-4.73e-33	0	0	0	0
'CTPS1'	0	0	0	0	0	0	0	0	0	0	0	0	0	0
'CTPS2'	0	0	0	0	0	0	0	0	0	0	0	0	0	0
'CTPtn'	-1.13e-16	0.0761851	0	0.138152	0.0823629	6.12e-17	4e-17	0.143332	3.3e-22	0.121718	0.161539	0.107518	6.6e-17	-1.31e-16
'CYANt'	0.159241	0.256797	0	0	0	0	0	-3.46e-28	0.418401	0.137926	0	0.0574012	0	0
'CYANtm'	9.13e-31	0.256797	0	0	0	0	0	-3.46e-28	0	0	0	0	0	0
'CYOOm2'	0	0.398506	0.305515	0.0188567	0	0.237643	0.115253	0.239288	0	0.314432	0	0	0.268727	0.145329
'CYOR_u10m'	0	0	0.305515	0.0377133	0.231781	0.237643	0.312299	0.478576	0.504511	0.0834217	0	0.233919	0.155982	0.343309
'CYSALANaEx'	0	0	0	0	0	0	0	0	0	0	0	0	0	0
'CYSASNNaEx'	0	0	0	0	0	0	0	0	0	0	0	0	0	0
'CYSGLNNaEx'	0	0	0	0	0	0	0	0	0	0	0.526415	0	0	0
'CYSGLTH'	-1	-1	-1	-0.636787	-0.719167	-0.597712	0.20147	-0.342928	-0.945226	-0.662272	-1	-1	-1	-0.299102
'CYSGLUexR'	-0.334911	-0.452332	-0.346381	-0.258267	-0.448676	-0.43616	-0.286886	-0.318224	-0.503979	-0.435478	-0.393133	-0.362057	-0.377517	-0.452106
'CYSGLYexR'	-0.334911	-0.452332	-0.346381	-0.420225	-0.448676	-0.43616	-0.286886	-0.318224	-0.503979	-0.435478	-0.393133	-0.362057	-0.377517	-0.452106
'CYSLYSL'	0	0	0	0	0	0	0	0	0	0	0	0	0	0
'CYSO'	0	0	0.0690074	0.434592	0	0	0.284814	0.79871	0	0	0	0	0.0230625	0.656744
'CYSSERNaEx'	0.0280472	0	0	0	0	0	0	0	0	0.0314778	0	0	0	0
'CYSt4'	0	0	0	0	0	0	0	0	0	0	0	0	0	0
'CYSTA'	0.267527	0.341364	0	0.338386	0.305892	0.250011	0	0.389293	0.418401	0.430074	0	0.0574012	0.361736	0
'CYSTAm'	0	0	0	0	0	0	0	0	0	0	0	0	0	0
'CYStec'	1	1	1	1	1	1	1	1	1	-1	1	1	1	1
'CYSTGL'	0	0.0489046	0	0	0	0	0	0	0	0	0	0	0	0
'CYSTGLUex'	0	0	0	0	0	0	0	0	0	0	0	0.0486166	0	0.452106
'CYSTHRNaEx'	0	0	0	0	0	0	0	0	0	0	0	0	0	0
'CYSTS'	0	0.0489046	0	0	0	0	0	0	0	0	0	0	0	0
'CYSTSERex'	0	0	0	0	0.325782	0	0	0	0	0	0	0	0	0
'CYTD'	0	0	0	0	0	0.258357	0.837937	0	0	0	0.310232	0.232966	0	0
'CYTDK1'	0	0	0	0	0	0	0	0	0	0	0	0	0	0
'CYTDK2m'	0	0.0772402	0	0.0293896	0	0	-9.59e-29	0.0634685	0	0	0	0	0	0
'CYTDn'	0	0	0	0	0	0	0	0	0	0	0	0	0	0
'CYTDt'	-0.752052	-0.732474	-0.784982	-0.595176	-0.966657	-0.19411	0	-0.553119	-0.428101	-0.957597	-0.601965	-0.344398	-0.820923	-0.762956
'CYTDt4'	0	0	0	0	0	0	0	0	0	0	0	0	0	0
'CYTDtl'	0	0	0	0	0	0	0	0	0	0	0	0	0	0
'CYTDtm'	0	0.0772402	0	0.0293896	0	0	-9.59e-29	0.0634685	0	0	0	0	0	0
'CYTDtn'	0	0	0	0	0	0	0	0	0	0	0	0	0	0
'CYTK1'	-0.259303	-0.288297	0.103612	-0.287863	-0.357354	-0.30239	-0.354528	-0.273583	-0.460944	-0.374313	-0.0323628	-0.308865	-0.356778	-0.391894
'CYTK10'	0.259303	-0.288297	-0.283247	0.166945	-0.357354	-0.30239	-0.354528	0.095787	0.460944	-0.374313	-0.348528	-0.308865	-0.356778	-0.0441096
'CYTK10n'	-0.259303	-0.288297	-0.283247	-0.287863	-0.357354	-0.30239	-0.354528	-0.273583	-0.460944	-0.374313	-0.348528	-0.308865	-0.356778	0
'CYTK11'	-0.259303	-0.288297	0.283247	0.287863	0.357354	0.30239	-0.354528	-0.181008	0.275886	0.374313	0.348528	0.308865	0.356778	0.391894
'CYTK11n'	-0.259303	-0.288297	-0.283247	-0.287863	-0.357354	-0.30239	-0.354528	-0.273583	-0.460944	-0.374313	-0.348528	-0.308865	-0.356778	-0.391894
'CYTK12'	0.259303	0.288297	-0.283247	0.287863	-0.0151327	0.30239	0.233755	-0.00108024	-0.274019	-0.374313	0.348528	-0.308865	-0.356778	-0.391894
'CYTK12n'	0.259303	0.288297	0.283247	0.287863	0.357354	0.30239	0.354528	0.273583	0.460944	0.374313	0.348528	0.308865	0.356778	-0.391894
'CYTK13'	-0.259303	-0.0127054	-0.283247	0.287863	0.357354	0.30239	-0.354528	-0.273583	0.369095	-0.374313	0.348528	-0.308865	-0.356778	-0.298869
'CYTK13n'	-0.167098	-0.288297	-0.283247	-0.287863	-0.357354	-0.30239	-0.354528	0.273583	-0.460944	-0.374313	-0.348528	-0.308865	-0.356778	-0.391894
'CYTK14'	0.137384	-0.199118	0.110674	-0.287863	-0.357354	0.30239	0.354528	0.273583	0.460944	0.374313	0.348528	0.308865	0.356778	-0.391894
'CYTK14n'	0.259303	0.288297	-2.09e-16	-2.09e-16	0.357354	0.30239	0.354528	0.273583	0	0.374313	0.348528	-0.308865	0.356778	0.391894
'CYTK1m'	0	0.0772402	0	0.0293896	0	0	-9.47e-29	0.0634685	0	0	0	0	0	0
'CYTK1n'	0.259303	0.288297	0.283247	0.287863	0.357354	0.30239	0.354528	0.273583	0.460944	0.374313	0.348528	0.308865	0.356778	0.391894
'CYTK2'	-0.259303	0.288297	0.283247	-0.287863	0.357354	-0.0196637	-0.354528	0.053614	0.460944	0.374313	-0.348528	-0.131585	0.356778	0.105948
'CYTK2n'	0.259303	0.288297	0.283247	0.287863	0.357354	0.30239	0.354528	-0.273583	0.460944	0.374313	0.348528	0.308865	0.356778	0.391894
'CYTK3'	-0.233446	0.585655	-0.605347	0.173858	0.202144	0.904757	-0.718471	-0.545776	1	-1	0.16575	0.658094	-0.141843	1
'CYTK3n'	-0.259303	-0.288297	-0.283247	-0.287863	-1.88e-16	0	-1.86e-16	-0.273583	-0.460944	-4.95e-18	-2.29e-16	-4.6e-17	-0.356778	-3.97e-16
'CYTK4'	1	0.410837	1	0.0612683	0.665843	-1	1	1	-0.357432	1	0.260649	0.441548	0.523105	1
'CYTK4n'	-0.092205	0	0.283247	0.287863	-0.357354	-0.30239	-0.354528	-4.95e-18	0.460944	-0.374313	-0.348528	0.308865	0	0.391894
'CYTK5'	0.174002	0.288297	-0.283247	0.287863	-0.357354	0.30239	0.354528	-0.273583	-0.460944	-0.374313	-0.348528	0.308865	-0.0168096	0.391894
'CYTK5n'	-0.259303	-4e-17	8.01e-17	0	4e-17	-0.30239	8.01e-17	1.2e-16	8.01e-17	0	4e-17	0	4e-17	0.391894
'CYTK6'	0.259303	0.123354	0.283247	-0.00181205	0.357354	0.154728	0.354528	0.273583	-0.0452696	0.374313	0.348528	0.308865	0.356778	-0.391894
'CYTK6n'	-4e-17	0.288297	0.283247	0.287863	0.357354	0.216245	0.354528	0.273583	0.460944	0.374313	0.348528	0.308865	0.356778	0.391894
'CYTK7'	-0.259303	-0.288297	0.283247	-0.0705776	-0.0967377	-0.30239	0.354528	-0.10313	-0.460944	0.185744	-0.348528	-0.308865	-0.322303	-0.15127
'CYTK7n'	0.259303	0.288297	0.283247	0.287863	0.357354	0.30239	0.354528	0.273583	0.460944	0.374313	0.348528	0.308865	0.356778	-0.391894
'CYTK8'	-0.259303	-0.288297	-0.283247	-0.287863	-0.357354	-0.30239	0.173911	-0.273583	-0.460944	-0.0376973	-0.348528	-0.308865	0.356778	-0.391894
'CYTK8n'	0.259303	-0.288297	-0.283247	-0.287863	-0.357354	0.0861459	-0.354528	-0.273583	-0.460944	-0.374313	-0.348528	-0.308865	-0.356778	-0.391894
'CYTK9'	-0.259303	-0.288297	-0.283247	-0.287863	-0.357354	-0.30239	-0.293377	0.273583	-0.460944	0.303308	-0.348528	-0.308865	-0.356778	-0.391894
'CYTK9n'	-0.259303	-0.288297	-0.283247	-0.287863	-0.357354	-0.30239	-0.354528	-0.273583	-0.460944	-0.374313	-0.348528	-0.308865	-0.356778	-0.391894
'D_3AIBt'	0	0	0	0	0	0	0	0	0	0	0	0	0	0
'D3AIBTm'	-0.457646	-5.32e-17	-0.501637	-0.674389	-0.538863	-0.824967	-0.0929834	-0.896931	-0.442557	4.15e-17	-0.590897	-0.288655	-0.00289052	-0.430179
'DADA'	0	0	0	0	0	0	0	0	0	0	0	0	0	0
'DADAe'	0	0	0	0	0	0	0.825496	0.201153	0	0	1	0	0	0
'DADNK'	0	0	0	0	0	0	0	0	0	0	0	0	0	0
'DADNt4'	-0.0520139	-0.0805809	-0.0244375	0.0398098	-0.131346	0.0854272	-0.355704	0.0907075	-0.231559	-0.116406	-0.208137	-0.0862713	-0.433607	-0.382353
'DAG_HSter'	0.189084	0.0705687	0.25258	0.212527	0.0888106	0.144268	0.181076	0.29077	0.0794459	0	0.117099	0.0881503	0.146879	0.0660689
'DAGK_hs'	-1	-1	-1	-1	-1	-1	-1	-1	-1	-1	-1	-1	-1	-1
'DAGKn_hs'	0	0	0	0	0	0	0	0	0	0	0	0	0	0
'DAGt'	-0.203775	-1	-0.258367	-1	-0.799128	-0.83001	-1	-1	0.399215	-0.292187	-1	-0.55408	-0.356286	-1
'DALAOXx'	0	0	0	0.0754853	0	0	0	0	1	0	0	0	0	0
'DALAt2r'	-0.330178	0.484167	-0.307238	-0.0840638	-1	-1	-0.105718	-0.363552	1	1	0.332306	-0.47368	-0.244967	1
'DALAt2rL'	0	0	0	0	0	0	0	0	0	0	0	0	0	0
'DALAxt'	0	0	0	0.0754853	0	0	0	0	1	0	0	0	0	0
'DARGOp'	0	0	0	0	0	0	0	0	0	0	0	0	0	0
'DASCBH'	0	0	0	0	0	0	0	0	0	0	0	0	0	0
'DASCBR'	0	0	0	1	1	0	0.600464	0	1	1	1	0.154063	0	1
'DASPO1p'	0	0	0	0	0	0	0	0	0	1	0	0	0	0
'DATPtn'	0.0110757	0.0117293	0.0115427	0.0113721	0.0112604	0.010829	0.0112284	0.0121892	0.0126106	0.0115309	0.0123754	0.0112754	0.0114621	0.0119988
'DCIm'	0.191738	0.482623	0.375465	-0.325381	-0.200801	0.397228	0.444662	0.31995	0.478661	0.469567	0.0103238	0.271192	0.339294	0.239788
'DCK1m'	0	0	0	0	0	0	0	0	0	0	0	0	0	0
'DCK1n'	1	1	1	1	1	1	1	1	1	1	1	0.777924	1	1
'DCK2n'	-1	-1	-1	-1	-1	-1	-1	-1	-1	-1	-1	-0.777924	-1	-1
'DCMPDA'	-0.79278	-0.775607	-0.827428	0.0866119	-1	-0.492289	-0.879227	-0.597942	-0.420485	-1	-0.111656	-0.618827	-0.863073	-0.39704
'DCSPTN1COAtx'	0	0.0946095	-0.152873	-0.0286957	-0.200542	0	-0.384797	-0.231033	0	0	0	0.0773951	-0.335933	-0.00948773
'DCSPTN1CPT1'	0	0.304263	0	0	0	0	0	0	0	0	0	0	0	0
'DCSPTN1CPT2'	0	0.304263	0	0	0	0	0	0	0	0	0	0	0	0
'DCSPTN1CRNt'	0	0.304263	0	0	0	0	0	0	0	0	0	0	0	0
'DCSPTN1t'	0	0.398872	-0.152873	-0.0286957	-0.200542	0	-0.384797	-0.231033	0	0	0	0.284417	-0.335933	-0.00948773
'DCT'	0.159922	0.22997	0	0.245542	0.0872532	0.102914	0	0.176956	0.306522	0	0.386164	0.0970174	0.0132371	0.115316
'DCTPtn'	0.00793271	0.00840085	0.00826714	0.008145	0.00806498	0.00775603	0.00804209	0.00873023	0.00903204	0.00825869	0.0088636	0.00807572	0.00820948	0.00859382
'DCYTD'	0	0	0	0	0	0	0	0	0	0	0	0	0	0
'DCYTDn'	0	0	0	0	-2.57e-17	0	-3.85e-17	-5.13e-17	0	-5.13e-17	2.57e-17	4.01e-19	0	-2.57e-17
'DCYTt'	0	0	0	0.723607	0.00806498	0	0	0	0.0539891	0	0.84605	0	0	0.410039
'DDPGAm'	0	0.347912	0	0	0	0	0.451848	0	5.44e-30	0	0	0	0	0
'DEBRISOQUINEt'	0	0	0	0	0	0	0	0	0	0	0	0	0	0
'DECDPtm'	0	0	0	0	0	0	0	0	0	0	0	0	0	0
'DEDOLP1_L'	0	1.57e-17	-2.56e-17	0	-1.86e-16	-7.63e-17	-3.58e-17	5.02e-17	0	0	-6.45e-17	-2.84e-18	0	-3.7e-17
'DEDOLP1_U'	0	0	-3.46e-17	-2.97e-16	-2.26e-17	0	0	0	-3.14e-17	0	-3.11e-31	0	-4.52e-17	0
'DEDOLP2_L'	0	1.57e-17	-2.56e-17	0	-1.86e-16	-7.63e-17	-3.58e-17	5.02e-17	0	0	-6.45e-17	-2.84e-18	0	-3.7e-17
'DEDOLP2_U'	0	0	-3.46e-17	-2.97e-16	-2.26e-17	0	0	0	-3.14e-17	0	-3.1e-31	0	-4.52e-17	0
'DEDOLR_L'	0	1.57e-17	-2.56e-17	0	-1.86e-16	-7.63e-17	-3.58e-17	5.02e-17	0	0	-6.45e-17	-2.84e-18	0	-3.7e-17
'DEDOLR_U'	0	0	-3.46e-17	-2.97e-16	-2.26e-17	0	0	0	-3.14e-17	0	6.22e-31	0	-4.52e-17	0
'DESAT16_2'	0	0	0	0.90479	0	0.122899	0.384797	0.957887	0.201268	0	0.960806	0.365244	0.179871	0
'DESAT18_10'	0	0	0	0.0286957	0	0.224963	0	0.0418462	0	0.495564	0	0	0.338617	0
'DESAT18_3'	0	0.0528743	0	0.325381	0	1	0	0.0797306	1	0	0.440147	0.287247	0	0
'DESAT18_4'	0	0	0.469466	0	0	0	0.384797	0	0.201268	0.669589	0.298779	0.284417	0	0
'DESAT18_5'	0	0	0.0198521	0	0.113202	0	0	0	0	0	0	0.284137	0	0
'DESAT18_6'	0	0	0	0	0	0	0	0	1	0.402657	0.2547	0	0.339294	0
'DESAT18_7'	0	0	0	0	0	0	0	0	0	0	0	0	0	0.148254
'DESAT18_8'	0	0	0	0.0286957	0.280067	0.249175	0.061622	0	0.201268	0	0	0.284417	0.0627513	0
'DESAT18_9'	0	0	0	0	0.218173	0	0.150458	-8.52e-17	0	0	0	0	0	0
'DESAT20_1'	0.202619	0	0.354506	0.167414	0	0.110127	0	0	0.317122	0	0	0	-5.07e-30	0
'DESAT20_2'	0	0	0	0.0286957	0	0	0	0	0	0	0	0	0.101493	0
'DESAT22_1p'	0	0	0.152873	0.0286957	0.205462	0	0.384797	0.231033	0	0	0	0.284417	0.338617	0.00948773
'DESAT22_2p'	0	0	0	0.0286957	0	0	0	0	0	0	0	0	0	0
'DESAT24_1'	0	0	0	0	0	0	0	0	0	0	0	0	0	0.148254
'DGAT'	1	0.346865	1	0.227611	0.225362	1	0.303964	0.306938	1	1	0	0	1	1
'DGCHOLte'	-1	0	-1	-1	-0.0308944	4.68e-16	-1	-1	-1	-1	-0.0887461	-1	-1	-1
'DGCHOLtx'	0.591655	0	0.892719	1	0.00932153	-4.68e-16	0.294134	0.278579	0.685567	1	0.0887461	0.222075	0.189062	0.657456
'DGK1'	0	0	0	0.110242	0	0.206134	0.251512	0.110901	0.182798	0	0	0.156645	-5.98e-29	0
'DGK2m'	0.158457	0.0796516	0.303648	0.0396942	0.0618091	-0.0247561	0.0181772	0.186159	0.235546	0	0.0997996	2.09e-16	0.245236	0.2102
'DGNSKm'	0.158457	0.0796516	0.303648	0.149936	0.0618091	0.181378	0.269689	0.29706	0.418345	0	0.0997996	0.156645	0.245236	0.2102
'DGSNt'	0.165035	0.209609	0.328086	-0.763142	0.124672	0.266805	0.444193	0.409468	-0.454329	-1	-0.864547	0.242916	-1	0.0752376
'DGSNtm'	0.158457	0.0796516	0.303648	0.149936	0.0618091	0.181378	0.269689	0.29706	0.418345	0	0.0997996	0.156645	0.245236	0.2102
'DGTPtn'	0.00831582	0.00880657	0.0086664	0.00853836	0.00845447	0.00813061	0.00843048	0.00915186	0.00946824	0.00865755	0.00929167	0.00846574	0.00860596	0.00900886
'DGULND'	-1.18e-16	-5.88e-17	-1.15e-16	-3.69e-17	-1.18e-16	2.77e-17	-8.01e-17	-3.93e-17	-1.71e-16	-1.15e-16	-2.12e-16	-4.85e-17	-1.15e-16	-5.32e-17
'DHAAt1r'	0.107986	-1.68e-16	-1.68e-16	1.68e-16	0.130428	0.192642	-0.399536	-0.514265	0.354631	-0.389657	0	-0.38303	-0.321851	0
'DHAPA'	0	0	0	0	0	0	0	0	0	0	0	0	0	0
'DHAPAx'	0	0	0	0	0	0	0	0	0	0	0	0	0	0
'DHCHOLESTANATEtm'	0.032953	0.255161	0	0.276758	0.1861	0.00171788	0.063802	0.340697	0.488261	0.379935	0.288335	0.31612	0.276263	0.403892
'DHCR241r'	0	0	2.64e-16	0	7.48e-16	0	0	0	0	0	0	2.5e-16	0	0
'DHCR242r'	0	0	0	0	0	0	0	0	0	0	0	1	0	0
'DHCR243r'	0	0	0	1.01e-15	0	0	6.55e-17	-1.81e-16	0	0	0	0	0	0
'DHCR71r'	0	0	0	1.01e-15	0	0	6.55e-17	-1.81e-16	0	0	0	0	0	0
'DHCR72r'	0.40223	0.515884	0.431936	0.376071	0	0.273172	0.427237	0.461009	0	0.481435	0.532541	0	0.422993	0.513484
'DHCRD1'	0.0146909	0.0155579	0	0	0.0149358	0	0.0148935	0.0161679	0	0.0152946	0.0164148	0	0	0.0159152
'DHCRD2'	0	6.43e-17	2.64e-16	0	0	0.0143637	0	0	0.0167268	0	0	0	0.0152035	0
'DHDPBMTm'	0	0	0	0	0	0	0	0	0	0	0	0	0	0
'DHEASt'	1	-1	-0.0742358	-1	-1	-1	-1	-1	1	0	-1	-1	-1	-1
'DHEAStr'	0	0	0	0	0	0	0	0	0	0	0	0	0	0
'DHEASULT'	0	0	0	0	0	0	0	0	0	0	0	0	0	0
'DHEAtr'	0	0	0	-0.488905	0	0	0	-0.394768	0	0	0	0	0	0
'DHFR'	0.81736	-1	-1	-1	-1	-0.508621	-0.935736	-1	-1	-1	-1	-1	1.56e-16	-0.337425
'DHFtl'	0	0	0	0	0	0	0	0	0	0	0	0	0	0
'DHFtm'	-1	-0.245061	0	0	-0.558009	-1	0	-0.600845	0.313317	-0.245205	-1	0	-1	-0.414516
'DHORD9'	0	0.0098467	0.0456107	0.0464148	0.0456514	0.198779	0	0	0.344457	0.122163	0.161828	0	0.0464694	0
'DHORTS'	0	-0.0098467	-0.0456107	-0.0464148	-0.0456514	-0.198779	0	0	-0.344457	-0.122163	-0.161828	0	-0.0464694	0
'DHPM1'	0	0	0	0	0	0	0.0124403	0	0	0	0	0	0	0
'DHPM2'	0.542354	1	0.498363	0.325611	0.461137	0.175033	0.779106	0.103069	0.557443	1	0.409103	0.711345	0.997109	0.569821
'DHPR'	0	0	0	0	0	0	0	0	0.261674	0	0	0	0	0
'DHPR2'	0	0	1	0	1	0.503568	0	0	0	0	0	0	0	0
'DIDPtn'	0.410952	-0.60912	0.0105077	-0.266602	-0.575545	0.235306	0.192488	0.596862	0.721432	-0.562941	0.613815	0.46906	-0.433412	0.0216141
'DIGALSGALSIDEte'	0	0	0	0	-2.49e-31	0	0	0	0	0	0	0	0	0
'DIGALSGALSIDEtg'	0	0	0	0	2.49e-31	0	0	0	0	0	0	0	0	0
'DIGALSIDEtg'	0	0	0	0	-2.49e-31	0	0	0	0	0	0	0	0	0
'DIGALSIDEtl'	0.755825	0.804658	0.782092	-4.25e-17	-4.22e-31	0.752713	0.815024	0.727484	0.184737	0	0.305001	0.82353	0.231597	0.348186
'DINt'	0.00657771	0.129957	0.0244375	0.0869223	0.0628629	0.0854272	-0.174504	0.112408	-0.222496	0.116406	0.035653	0.0862713	0.133485	0.175151
'DITPtn'	-0.410952	0.60912	-0.0105077	0.266602	0.575545	-0.235306	-0.192488	-0.596862	-0.721432	0.562941	-0.613815	-0.46906	0.433412	-0.0216141
'DKMPPD'	0.0655919	0	0	0.183878	0	0.141059	0	0.0660718	0	0	0	0.16601	0	0.290762
'D_LACt2'	1	1	-1	1	0.795507	-1	-1	0.230177	-1	-1	1	-0.0378363	-1	0.180237
'D_LACtm'	0	0	0	0	0	0	0	0	0	0	0	0	0	0
'DLNLCGCPT1'	0	0	0	0	0	0	0.148028	0	0	0	0	0.158197	0	0
'DLNLCGCPT2'	0	0	0	0	0	0	0.148028	0	0	0	0	0.158197	0	0
'DLNLCGCRNt'	0	0	0	0	0	0	0.148028	0	0	0	0	0.158197	0	0
'DLNLCGt'	0.220414	-0.322459	0.469466	0.0286957	0.200542	0.249175	0.384797	0.231033	0.201268	0.345223	0	0.284417	0.338617	0.148254
'DM_13_cis_oretn_n_'	0	0	0	0	0	0	0	0	0	0	0	0	0	0
'DM_13_cis_retn_n_'	0.730162	0	0	0	0.522711	0	0	0	0	0	0	0	0	0
'DM_Asn_X_Ser_Thr_ly_'	4.32e-17	0	2.33e-32	0	0	0	0	0	0	5.39e-50	-3.89e-31	4.55e-17	0	1.37e-17
'DM_atp_c_'	0	0	0	0	0	0	0	0	0	0	0	0	0	0
'DM_avite1_c_'	0	0	0	0	0	0	0	0	0	0	0	0	0	0
'DM_avite2_c_'	0	0	0	0	0	0	0	0	0	0	0	0	0	0
'DM_bvite_c_'	0	0	0	0	0	0	0	0	0	0	0	0	0	0
'DM_core5_g_'	0	0	0	0	0	0	0	0	0	0	0	0	0	0
'DM_core7_g_'	0	0	0	0	0	0	0	0	0	0	0	0	0	0
'DM_core8_g_'	0	0	0	0	0	0	0	0	0	0	0	0	0	0
'DM_datp_m_'	0.978708	0.882575	0.91859	0.88519	0.847885	0.817157	0.886284	0.843231	0.798675	0.896138	0.837349	0.897834	0.905113	0.853541
'DM_datp_n_'	0	0	0	0	0	0	0	0	0	0	0	0	0	0
'DM_dctp_m_'	0	0	0	0	0	0	0	0	0	0	0	0	0	0
'DM_dctp_n_'	0	0	0	0	0	0	0	0	0	0	0	0	0	0
'DM_dem2emgacpail_prot_hs_r_'	0	0	0	0	0	0	0	0	0	0	0.0585496	0	0	0.00582324
'DM_dgpi_prot_hs_r_'	0	0	6.09e-32	0	0	0	0	0	0	0	0	0	0	0
'DM_dgtp_m_'	0	0	0	0	0	0	0	0	0	0	0	0	0	0
'DM_dgtp_n_'	0	0	0	0	0	0	0	0	0	0	0	0	0	0
'DM_dsT_antigen_g_'	0	0	0	0	0	0	0	0	0	0	0	0	0	0
'DM_dttp_m_'	0	0	0	0	0	0	0	0	0	0	0	0	0	0
'DM_dttp_n_'	0	0	0	0	0	0	0	0	0	0	0	0	0	0
'DM_ethamp_r_'	0.231391	0	0	0	0	0	0	0	0	0	0.0580706	0	0	0
'DM_gncore2_g_'	0	0	0	0	0	0	0	0	0	-7.27e-35	0	0	0	0
'DM_gpi_sig_er_'	0.0945422	0.0352843	0.12629	0.106263	0.0444053	0.0721342	0.0905381	0.145385	0.0397229	0	0.0585496	0.0440751	0.0734393	0.0330344
'DM_hretn_n_'	0	0	0	0	0	0	0	0	0	0	0	0	0	0
'DM_kdn_c_'	0	0	0	0	0	0	0	0	0	0	0	0	0	0
'DM_m_em_3gacpail_prot_hs_r_'	0	0	0	0	0	0	0	0	0	0	0	0	0	0
'DM_melanin_c_'	0.159922	0.22997	0	0.245542	0.0872532	0.102914	0	0.176956	0.306522	0	0.386164	0.0970174	0.0132371	0.115316
'DM_mem2emgacpail_prot_hs_r_'	0.0945422	0.0352843	0.12629	0.106263	0.0444053	0.0721342	0.0905381	0.145385	0.0397229	0	0	0.0440751	0.0734393	0.0272112
'DM_n5m2masn_g_'	0	0	0	0	0	0	0	0	0	0	0	0	0	0
'DM_oretn_n_'	0	0	0	0.260398	0	0	0	0	0	0	0	0.703602	0	0
'DM_Ser_Thr_ly_'	-5.19e-17	0	0	0	0	0	0	0	0	1.5e-33	1.06e-17	-4.03e-17	0	0
'DM_Ser_Gly_Ala_X_Gly_ly_'	0	-6.39e-34	0	3.27e-18	0	0	0	-1.04e-29	0	-4.73e-33	-9.65e-19	0	0	3.67e-17
'DM_sprm_c_'	0	0	0	0	0	0	0	0	0	0	0	0	0	0
'DM_sTn_antigen_g_'	0	0	0	0	0	0	0	0	0	0	0	0	0	0
'DM_T_antigen_g_'	0	0	0	0	0	0	0	0	0	7.27e-35	0	0	0	0
'DM_yvite_c_'	0	0	0	0	0	0	0	0	0	0	0	0	0	0
'DMANTIPYRINEte'	0	0	0	0	0	-1	0	0	0	0	0	0	0	0
'DMATT'	0	-9.74e-17	3.6e-16	1.73e-15	1.29e-15	4.73e-16	2.22e-16	-3.12e-16	1.83e-16	0	4e-16	1.76e-17	2.64e-16	2.29e-16
'DMATTx'	0	0	0	0	0	0	0	0	0	0	0	0	0	0
'DMGDHm'	0.00657771	0	0	0	0	0	0.012013	5.78e-27	0	0	0	0	0	0
'DMGtm'	0.00657771	0	0	0	0	0	0.012013	5.78e-27	0	0	0	0	0	0
'DMHPTCRNCPT1'	0	0	0	0	0	0	0	0	0	0	0	0	0	0
'DMHPTCRNCPT2'	0	-1.39e-16	-1.39e-16	-2.44e-16	-1.39e-16	0	-1.39e-16	-2.79e-16	-2.44e-16	0	-2.79e-16	0	0	0
'DMHPTCRNt'	0	-1.39e-16	-1.39e-16	-2.44e-16	-1.39e-16	0	-1.39e-16	-2.79e-16	-2.44e-16	0	-2.79e-16	0	0	0
'DMHPTCRNte'	0	1.39e-16	1.39e-16	2.44e-16	1.39e-16	0	1.39e-16	2.79e-16	2.44e-16	0	2.79e-16	0	0	0
'DMNONCOACRNCPT1'	0.156318	0	0.328242	0.195392	0.210122	0.154647	0	0.236913	0.331923	0.310611	0.241266	0.254473	0.316294	0.3416
'DMNONCRNCPT2'	0	1.39e-16	1.39e-16	2.44e-16	1.39e-16	0	1.39e-16	2.79e-16	2.44e-16	0	2.79e-16	0	0	0
'DMNONCRNt'	1	1	1	1	1	1	1	1	1	1	1	1	1	1
'DNADtn'	0	0	0	0	0	0	0	0	0	0	0	0	0	0
'DNAMTn'	0	0	0	0	0	0	0	0	0	0	0	0	0	0
'DNAMTSEn'	0	0	0	0	0	0	0	0	0	0	0	0	0	0
'DNDPt10m'	0	0	0.564322	0	0	0	0	0	0	0	0	0	0	0
'DNDPt11m'	0.978708	0.091299	0.303648	0	0.0618091	0.881136	0	0.186159	0.954073	0	1	1	0	0
'DNDPt12m'	0	0	0	0	0	0	0	0	0	0	0	0	0	0
'DNDPt13m'	0	0	0.187517	0	0	0	0	0	0	0	0	0.0889376	0	0
'DNDPt14m'	0	-3.35e-18	0	0	0.439913	0	0	0	0	0	0	0	0.745664	0
'DNDPt15m'	0	0	0	0.0396942	1	0	0.755956	0	0.293331	0	0.111656	0	0	0.2102
'DNDPt16m'	1	0	0.824244	0	0	0	0	1	1	0	0	0	0	0
'DNDPt17m'	0	0	0	0.932728	0	0	0	0	0	0	0	0	0	0.869378
'DNDPt18m'	0	0	0	0	0	0	0	0	0	0	0	0	0	0
'DNDPt19m'	0	0	0	0	0	0.0639783	0	0	0	0	0	0	0	0
'DNDPt1m'	0	0	0	0	0	0	0	0	0	0	0	0	0	0
'DNDPt20m'	0	0	0	0	0	0	0	0	0	0.0284471	0	0	0	0
'DNDPt21m'	0	0	0	0	0	0	0	0	0	0	0	0	0	0
'DNDPt22m'	0.969876	0	0	0	0	0	0	0	0	0	0	0	0	0
'DNDPt23m'	0	0	0	0	0	0	0	0	0	0	0	0	0	0
'DNDPt24m'	0	0	0	0	0	0	0	0	0	0	0	0.100213	0	0
'DNDPt25m'	0	0	0	0	0	0	0	0	0	0	0	0	0	0.130622
'DNDPt26m'	0	0	0	0	0	0	0	0	0	0	0.410039	0	0	0
'DNDPt27m'	0	0	0.924088	0.932728	0	0	0	0	0	0	0	0	0	1
'DNDPt28m'	0	0	0	0	0	0	0	0	0	0	0	0	0	0
'DNDPt29m'	0	0	0	0	0	0	0	0	0	0	0	0	0	0
'DNDPt2m'	0	0	0	0	0	0	0	0	0	0	0	0	0	0
'DNDPt30m'	0	0	0	0	0	0	0	0	0	0	0	0	0	0
'DNDPt31m'	0	0	0	0	0	0	0	0	0	0	0	0	0	0
'DNDPt32m'	0	0	0	0	0	0	0	0	0.011858	0	0.0118565	0	0	0
'DNDPt33m'	0	0	0	0	1	0	0	0	0	0	0	0	0	0
'DNDPt34m'	0.820251	0.0116475	0	0	0	0.905892	0	0	1	0	1	1	0	0
'DNDPt35m'	0	0	0	0	0	0	0.737779	0	0	0	0	0	0	0
'DNDPt36m'	0	0	0	0	0	0	0	0	0	0	0	0	0	0
'DNDPt37m'	0	0	0	0	0.391112	0	0.297775	0	0	0	0	0	0	0
'DNDPt38m'	0.204126	0.162888	0	0	0	0	0	0.0197252	0	0.394656	0	0	0	0.176006
'DNDPt39m'	0	0	0	0	0	0	0	0	0	-8.24e-17	0	0	0.245236	0
'DNDPt3m'	0	0	0	0	0	0	0	0	0	0	0	0	0	0
'DNDPt40m'	0	0	0	0.027888	0	0	0	0	0	0.0115309	0	0.108304	0.00909997	0
'DNDPt41m'	0	0	0.359766	0	0	0.0183922	0	0	0	0	0.410039	0	0	0
'DNDPt42m'	0	0	0	0	0	0	0	0	0	0	0	0	0	0
'DNDPt43m'	0	0	0	0	0	0	0	0	0	0.0638843	0	0	0	0
'DNDPt44m'	0	0	0	0	0	0	0	0	0	0	0	0	0	0
'DNDPt45m'	0	0	0	0	0	0	0	0	0	0	0	0	0	0
'DNDPt46m'	0	0	0	0	0	0	0	0	0	0	0	0	0	0
'DNDPt47m'	0	0	0	0	0	0	0	0	0	0	0	0	0	0
'DNDPt48m'	0	0	0	0	0	0	0	0	0	0	0	0	0	0
'DNDPt49m'	0	0	0	0	0	0	0	0	0	0	0	0	0	0
'DNDPt4m'	0	0	0	0	0	0	0	0	0	0	0	0	0	0
'DNDPt50m'	0	0	0	0	0	0	0	0	0	0	0	0	0	0
'DNDPt51m'	0	0	0	0	0	0	0	0	0	0	0	0	0	0
'DNDPt52m'	0	0	0	0	0	0	0	0	0	0	0	0	0	0
'DNDPt53m'	0	0	0	0	0	0	0	0	0	0	0	0	0	0
'DNDPt54m'	0	0	0	0	0	0	0	0	0	0	0	0	0	0
'DNDPt55m'	0	0	0	0	0	0	0	0	0	0	0	0	0	0
'DNDPt56m'	0	0	0	0	0	0	0	0	0	0	0	0	0	0
'DNDPt57m'	0	0	0	0	0	0	0	0	0	0	0	0	0	0
'DNDPt58m'	0	0	0	0	0	0	0	0	0	0	0	0	0	0
'DNDPt59m'	0	0	0	0	0	0	0	0	0	0	0	0	0	0
'DNDPt5m'	0	0	0	0	0	0	0	0	0	0	0	0	0	0
'DNDPt60m'	0	0	0	0	0	0	0	0	0	0	0	0	0	0
'DNDPt61m'	0	0	0	0	0	0	0	0	0	0	0	0	0	0
'DNDPt62m'	0	0	0	0	0	0	0	0	0	0	0	0	0	0
'DNDPt63m'	0	0	0	0	0	0	0	0	0	0	0	0	0	0
'DNDPt6m'	0	0	0	0	0	0	0	0	0	0	0	0	0	0
'DNDPt7m'	0	0	0	0	0	0	0	0	0	0	0	0	0	0
'DNDPt8m'	0	0	1	1	0.831025	0	1	1	1	0	0	0.108304	1	1
'DNDPt9m'	1	1	0	0	0	0	0.713375	1	0.0125226	1	0.0122891	0	0	0
'DOGULND1'	0	0	0	0	0	0	0	0	0	0	0	0	0	0
'DOGULND2'	0	0	0	0	0	0	0	0	0	0	0	0	0	0
'DOGULNO1'	0	0	0	0	0	0	0	0	0	0	0	0	0	0
'DOGULNO2'	0	0	0	0	0	0	0	0	0	0	0	0	0	0
'DOLASNT_Ler'	0	0	-7.61e-32	0	0	0	0	0	0	0	1.43e-31	0	0	0
'DOLASNT_Uer'	0	0	5.3e-32	0	0	0	0	0	0	0	2.45e-31	0	0	0
'DOLDPP_Ler'	0	0	-5.4e-32	0	0	0	0	0	0	0	1.43e-31	0	0	-3.14e-34
'DOLDPP_Uer'	0	0	5.53e-32	0	0	0	0	0	0	0	2.46e-31	0	0	0
'DOLGLCP_Lter'	0	0	0	0	0.864736	0	0	0	0	0	4.37e-31	0	0	0.0214043
'DOLGLCP_Uter'	0	0	1.37e-31	0.574947	0	0	0	0	0	0	0	0	0	0
'DOLGPP_Ler'	0	0	-8.04e-32	0	0.864736	0	0	0	0	0	0	0	0	0.0214043
'DOLGPP_Uer'	0	0	0	0.574947	0	0	0	0	0	0	0	0	0	0
'DOLICHOL_Lter'	0	-1.57e-17	2.56e-17	0	1.86e-16	7.63e-17	3.58e-17	-5.02e-17	0	0	6.45e-17	2.84e-18	0	3.7e-17
'DOLICHOL_Uter'	0	0	3.46e-17	2.97e-16	2.26e-17	0	0	0	3.14e-17	0	-6.22e-31	0	4.52e-17	0
'DOLK_L'	0	0	0	0	0	0	0	0	0	0	0	0	0	0
'DOLK_U'	0	0	0	0	0	0	0	0	0	0	0	0	0	0
'DOLMANP_Lter'	0.0945422	0.141137	0.12629	0	0.0444053	0.288537	0.362153	0.58154	0	0	0.175649	0.176301	0	0.0991033
'DOLMANP_Uter'	0.283627	0	0.378869	0.425053	0.133216	0	0	0	0.158892	0	-1.45e-30	0	0.293757	0.0272112
'DOLP_Lter'	0	0	-5.02e-32	0	0	0	0	0	0	0	1.43e-31	0	0	0
'DOLP_Uter'	0	0	7.03e-32	0	0	0	0	0	0	0	2.44e-31	0	0	0
'DOLPGT1_Ler'	0	0	-6.03e-32	0	0	0	0	0	0	0	1.43e-31	0	0	0
'DOLPGT1_Uer'	0	0	7.03e-32	0	0	0	0	0	0	0	2.44e-31	0	0	0
'DOLPGT2_Ler'	0	0	-6.03e-32	0	0	0	0	0	0	0	1.43e-31	0	0	0
'DOLPGT2_Uer'	0	0	6.53e-32	0	0	0	0	0	0	0	2.44e-31	0	0	0
'DOLPGT3_Ler'	0	-1.57e-17	2.56e-17	0	1.86e-16	7.63e-17	3.58e-17	-5.02e-17	0	0	6.45e-17	2.84e-18	0	3.7e-17
'DOLPGT3_Uer'	0	0	3.46e-17	2.97e-16	2.26e-17	0	0	0	3.14e-17	0	-6.23e-31	0	4.52e-17	0
'DOLPH_Ler'	0	0	-3.86e-32	0	0	0	0	0	0	0	1.44e-31	0	0	0
'DOLPH_Uer'	0	0	6.64e-32	0	0	0	0	0	0	0	0	0	0	0
'DOLPMT_L'	0	0	-3.8e-32	0	0	0	0	0	0	0	1.44e-31	0	0	0
'DOLPMT_U'	0	0	6.64e-32	0	0	0	0	0	0	0	2.44e-31	0	0	0
'DOLPMT1_Ler'	0	0	-3.8e-32	0	0	0	0	0	0	0	1.44e-31	0	0	0
'DOLPMT1_Uer'	0	0	6.64e-32	0	0	0	0	0	0	0	2.44e-31	0	0	0
'DOLPMT2_Ler'	0	0	0	0	0	0	0	0	0	0	1.44e-31	0	0	0
'DOLPMT2_Uer'	0	0	5.93e-32	0	0	0	0	0	0	0	2.44e-31	0	0	0
'DOLPMT3_Ler'	0.0945422	0.141137	0.12629	0	0.0444053	0.288537	0.362153	0.58154	0	0	0.175649	0.176301	0	0.0991033
'DOLPMT3_Uer'	0.283627	0	0.378869	0.425053	0.133216	0	0	0	0.158892	0	-1.45e-30	0	0.293757	0.0272112
'DOLPMT4_Ler'	0.0945422	0.141137	0.12629	0	0.909141	0.288537	0.362153	0.58154	0	0	0.175649	0.176301	0	0.120508
'DOLPMT4_Uer'	0.283627	0	0.378869	1	0.133216	0	0	0	0.158892	0	0	0	0.293757	0.0272112
'DOPABMO'	0	0	0	0	0	0	0	0	0	0	0	2.27e-16	0	0
'DOPACHRMISO'	0	0	0	0	0	0	0	0	0	0	0	0	0	0
'DOPAMT'	0	0	0	0	0	0	0	0	0	0	0	0	0	0
'DOPAQNISO1'	0.159922	0.22997	0	0.245542	0.0872532	0.102914	0	0.176956	0.306522	0	0.386164	0.0970174	0.0132371	0.115316
'DOPASFt'	0	0	0	0	0	0	0	0	0	0	0	0	0	0
'DOPASULT'	0	0	0	0	0	0	0	0	0	0	0	0	0	0
'DOPAt4_2_r'	-1	-1	-1	-1	-1	-1	-1	-1	-1	-1	-1	-1	-1	-1
'DOPAtu'	-1	-1	-1	-1	-1	-1	-1	-1	1	-1	-1	-1	-1	-1
'DOPAVESSEC'	0	0	0	0	0	0	0	0	0	0	0	0	0	0
'DORNOp'	0	0	0	0	0	0	0	0	0	0	0	0	0	0
'DPCOAK'	0	0	0	0	0	5.7e-18	0	0	0	0	0	0	0	0
'DPCOAtl'	0.0834679	0	0.0458815	-2.38e-18	0	0	0	-5.19e-17	0	0	0	0	-2.84e-16	0.0886273
'DPGase'	0	0	0	0	0	0	0	0	0	0	0	0	0	0
'DPGM'	0	0	0	0	0	0	0	0	0	0	0	0	0	0
'DPHMBDCm'	0	0	0	0	0	0	0	0	0	0	0	0	0	0
'DPMVDx'	0	0	0	0	0	0	0	0	0	0	0	0	0	0
'DPPS'	0	0	0	0	0	0	0	0	0	0	0	0	0	0
'DPROOp'	0	0	0	0	0	0	0	0	0	0	0	0	0	0
'DRBK'	0	0	0	0	0	0	0	0	0	0	0	0	0	0
'DRIBt'	0	0	0	0	0	0	0	0	0	0	0	0	0	0
'DRPA'	0.459419	0.478889	0.565265	0.526415	0.478049	0.416991	0.48893	0.63733	0.601055	0.459426	0.681359	0.319237	0.446633	0.537573
'DSAT'	0.0146909	0.0155579	0.0153102	0.015084	0.0149358	0.0143637	0.0148935	0.0161679	0.0167268	0.0152946	0.0164148	0.0149557	0.0152035	0.0159152
'DTDPtn'	-0.989002	6.11e-17	0.598718	-0.330387	1	-0.989247	-0.124201	-0.700701	-0.0600333	1	-1.06e-16	4.2e-16	1	0.644914
'DTMPK'	-0.839377	-1	-0.912625	-0.921436	-0.819843	-0.895138	-1	-0.987896	-1	-0.960103	-1	-0.88859	-0.734282	-0.857463
'DTTPtn'	1	0.0116475	-0.587256	0.341679	-0.988818	1	0.135351	0.712805	0.0725559	-0.98855	0.0122891	0.0111967	-0.988618	-0.632999
'DUDPtn'	0	0	0	0	0	0	0	0	0	0	0	0	0	0
'DUMPtn'	0	0	0	0	0	0	0	0	0	0	0	0	0	0
'DURAD'	1	1	1	0.399657	1	-1	0.922169	-1	-1	-1	-1	-1	-1	1
'DURAD2'	0.457646	1.84e-16	0.501637	0.674389	0.538863	0.824967	0.188224	0.896931	-0.557443	-1	-0.00141591	0.288655	0.00289052	0.430179
'DURIK1'	1	0.117836	0.839539	0.826947	0.383854	1	0.625494	1	1	0.882687	1	0.260022	0.318119	1
'DURIK1m'	1	1	1	1	1	0	1	1	1	1	1	1	1	1
'DURIPP'	0.00657771	0.129957	-0.0244375	0.0869223	1.64e-16	0.0854272	0.174504	-0.112408	0.222496	-0.116406	0.035653	-0.0862713	0.136927	0.175151
'DURIt'	0.769234	0.905564	0.61898	-1	1	0.495345	1	-0.514465	0.34965	0.808179	0.035653	0.532556	1	-0.507387
'DURItn'	0	0	0	0	2.57e-17	0	3.85e-17	5.13e-17	0	5.13e-17	-2.57e-17	-4.01e-19	0	2.57e-17
'DUTPDPm'	0	0	0.110733	0	0	0	0.0276406	0	0	0	0	0	0	0
'DUTPDPn'	0	0	0	0	0	0	0	0	0	0	0	0	0	0
'EAFLATOXINte'	0	0	0	0	0	0	0	0	0	0	0	0	0	0
'EBASTINEOHte'	0	0	0	0	0	0	0	0	0	0	-0.132795	0	0	0
'EBASTINEOHtr'	0	0	0	0	0	0	0	0	0	0	0.132795	0	0	0
'EBASTINEte'	0	0	0	0	0	0	0	0	0	0	0.132795	0	0	0
'EBASTINEtr'	0	0	0	0	0	0	0	0	0	0	-0.132795	0	0	0
'EBP1r'	1	1	1	1	1	1	1	1	1	1	1	1	1	1
'EBP2r'	0	0	0	0	0	0	0	0	0	0	0	0	0	0
'ECGISOr'	0	0	0	0	0	0	0	0	0	0	0	0	0	0
'ECOAH12m'	0.146905	0	0	0.221848	0.0621726	0.256737	0.220894	0	0	0	0.497022	0.0697964	0	0.430179
'ECOAH1m'	-0.191738	0.00962967	-0.0559707	-0.120005	0.055706	0.172731	0.113045	0.256157	0.229684	0	0.482002	0.145433	-0.44995	0.0578926
'ECOAH1x'	0	0	0	0	0	0	0	0	0	0	0	0	0	0
'ECOAH9m'	7.72e-17	0	-0.546046	0	-0.270108	0	0	-0.28726	0	-0.46596	0	-0.499202	0	0
'EGMESTr'	0	0	0	0	0	0	0	0	0	0	0	0	0	0
'EHGLAT'	0	0	0	0	0	0	0	0	0	0	0	0	0	0
'EHGLAT2m'	0	0.347912	0	0	0	0	0.427237	0	0	0	0	0	0	0
'EHGLATm'	0	0	0	0	0	0	0.0246115	0	0	0	0	0	0	0
'EICOSTETCPT1'	0	0	0	0	0	0	0	0	0	0	0	0	0	0
'EICOSTETCPT2'	0	0	0	0	0	0	0	0	0	0	0	0	0	0
'EICOSTETCRNt'	0	0	0	0	0	0	0	0	0	0	0	0	0	0
'EICOSTETt'	0	0	0	0.0286957	0	0	0	0	0	0	0	0	0.101493	-0.148254
'ELAIDCPT1'	0.0612295	0	0	0	0	0	0	0	0	0	0	0	0	0
'ELAIDCPT2'	0.0612295	0	0	0	0	0	0	0	0	0	0	0	0	0
'ELAIDCRNt'	0.0612295	0	0	0	0	0	0	0	0	0	0	0	0	0
'ELAIDt'	0.220414	-0.398872	-0.469466	-0.0286957	-0.200542	-0.249175	-0.384797	-0.231033	-0.201268	-0.669589	-0.459496	-0.284417	-0.338617	-0.148254
'ENGASE'	0	0	0	0	0	0	0	0	0	0	0	0	0	0
'ENGASE2'	0	0	0	0	0	0	0	0	0	0	0	0	0	0
'ENGASE2ly'	0	0	0	0	-1.6e-31	0	0	0	0	-1.45e-34	9e-33	6.57e-17	0	0
'ENGASE3ly'	0	0	0	0	0	0	0	0	0	1.45e-34	-1.03e-32	0	0	0
'ENGASEly'	4.32e-17	0	0	0	1.45e-31	0	0	0	0	0	0	-2.01e-17	0	1.37e-17
'ENMAN1g'	0	0	0	0	0	0	0	0	0	0	0	0	0	0
'ENMAN2g'	0	0	0	0	0	0	0	0	0	0	0	0	0	0
'ENMAN3g'	0	0	0	0	0	0	0	0	0	0	0	0	0	0
'ENMAN4g'	0	0	0	0	0	0	0	0	0	0	0	0	0	0
'ENMAN5g'	0	0	0	0	0	0	0	0	0	0	0	0	0	0
'ENMAN6g'	0	0	0	0	0	0	0	0	0	0	0	0	0	0
'ENO'	0.673314	0.929771	0.939983	0.69499	0.792584	0.887756	0.697036	0.929552	0.93555	0.73929	0.97652	0.861009	0.706596	0.743628
'EPCTX'	0	0	0	0	0	0	0	0	0	0	0	0	0	0
'ESTRADIOLGLCt'	-0.834679	0	-1	-1	0	0	0	0	0	0	0	0	0	0
'ESTRADIOLGLCt2'	0	0	0	0	0	0	0	0	0	0	0	0	0	0
'ESTRADIOLGLCtr'	-0.834679	0	-1	-1	0	0	0	0	0	0	0	0	0	0
'ESTRADIOLt'	0.834679	0	1	0.75	-8.44e-17	1.65e-16	1.68e-16	0	-1	1.68e-16	3.56e-16	0	0	1
'ESTRADIOLtr'	0.165321	0	-1	-0.769913	0	1	1	0	0	1	1	0	0	-1
'ESTRIOLGLCte'	0	0	0	0	0	0	0	0	0	0	0	0	0	0
'ESTRIOLGLCtr'	0	0	0	0	0	0	0	0	0	0	0	0	0	0
'ESTRIOLtr'	0	0	0	0	0	0	0	0	0	0	0	0	0	0
'ESTRONEGLCt'	0	0	0	0	0	0	0	0	0	0	0	0	0	0
'ESTRONEGLCtr'	0	0	0	0	0	0	0	0	0	0	0	0	0	0
'ESTRONESt'	-1	-1	-1	-1	-1	-1	-1	-1	-1	-1	-1	-1	-1	-1
'ESTRONESt2'	0	0	0	0	0	0	1	0	0	0	0	0	0	1
'ESTRONEtr'	-1	0	0	0.0199126	0	-1	-1	0	0	-1	-1	0	0	0
'ESTSULT'	0	0	0	0	0	0	0	0	0	0	0	0	0	0
'ETF'	0	0	0	0	0	0	0	0	0	0	0	0	0	0
'ETFQO'	0	0	0	0	0	0	0	0	0	0	0	0	0	0
'ETHAK'	0	0	0	0	0	0	0	0	0	0	0	0	0	0
'ETHP'	0	0	0	0	0	0	0	0	0	0	0	0	0	0
'ETOHMO'	0	0	0	0	0	0	1	0.114213	0	0	0	0.868225	0	0
'ETOHt'	0.358758	0.8562	0.494762	0	0.386832	1	1	0.114213	0.58008	1	0.737532	0.868225	0.848865	0.462427
'ETOHtx'	0	0	0	0	0	0.226601	0	0	0	0.182712	0.181828	0	0	0
'EX_10fthf(e)'	0.252943	0.27144	0	0.167953	0.263742	0	0	0.296466	0.538754	0	0	0.203295	0.229086	0.35102
'EX_10fthf5glu(e)'	0	-0.27144	0	-0.167953	-0.263742	0	0	-0.296466	-0.538754	0	0	0	-0.229086	-0.35102
'EX_10fthf6glu(e)'	-0.252943	0	0	0	0	0	0	0	0	0	0	0	0	0
'EX_10fthf7glu(e)'	0	0	0	0	0	0	0	0	0	0	0	-0.203295	0	0
'EX_11_cis_retfa(e)'	0	0	1.8e-17	9.88e-17	0.477289	0	0	0	0	0	0.561943	0	0	0
'EX_13_cis_retnglc(e)'	0	0	0	0	-1.5e-16	0	0	0	0.154787	-7.89e-33	0	0.0460677	0	0.202871
'EX_1glyc_hs(e)'	0	0	0	0	0	0	0	0	0	0	0	0	0	0
'EX_1mncam(e)'	0	0	0	0	0	0	0	0	0	0	0	0	0	0
'EX_2425dhvitd2(e)'	0	0	0	0	0	0	0	0	0	0	0	0	0	0
'EX_2425dhvitd3(e)'	0	0	0	0	0	0	0	0	0	0	0	0	0	0
'EX_24nph(e)'	0	0	0	0	0	0	0	0	0	0	0	0	0	0
'EX_25hvitd2(e)'	0	0	0	0	0	0	0	0	0	0	0	0	0	0
'EX_25hvitd3(e)'	0	0	0	0	0	0	0	0	0	0	0	0	0	0
'EX_2hb(e)'	0.760692	0.770694	0.337111	0.100871	0.748057	0.767135	0.717408	-0.444935	-0.109106	-0.365475	0.611185	0.284913	0.789523	0.796498
'EX_2mcit(e)'	0	0.112246	0	0	0	0	0	0.0706044	0	0	0	0.313664	0	0
'EX_34dhoxpeg(e)'	0	0	0.393637	0	0	0	0	0	0	0.10392	0	0	0.17572	0.130621
'EX_34dhphe(e)'	-0.159922	-0.22997	1	-0.245542	0.403765	-0.102914	0.409465	0.171209	-0.306522	0.441716	-0.145799	0.31448	-0.0132371	0.188601
'EX_35cgmp(e)'	0	0	0	0	0	0	0	0	0	0	0	0	0	0
'EX_3aib(e)'	0	0	0	0	0	0	0	0	0	0	0	0	0	0
'EX_3aib_D(e)'	0	0	0	0	0	0	0	0	0	0	0	0	0	0
'EX_3mlda(e)'	0	0	0	0	0	0	0	0	0	0	0	0	0	0
'EX_4abut(e)'	1.11e-16	0.875874	0.15964	-0.0735473	-0.361354	1.11e-16	-0.264356	0.238372	0.542636	0.612496	-1.11e-16	1.11e-16	-0.0201156	0.00888204
'EX_4hdebrisoquine(e)'	0	0	0	0	0	0	0	0	0	0	0	0	0	0
'EX_4hphac(e)'	0	0	0	0	0	0	0	0	0	0	0	0	0	0
'EX_4mptnl(e)'	0	0.206875	0	6.11e-16	0	0	0	0	0	0	0.0613552	0	0	0
'EX_4mtolbutamide(e)'	0	0	0	0	0	0	0	0	0	0	0	0	0	0
'EX_4nph(e)'	1	1	-1	1	1	-1	-1	-1	1	1	-1	1	-1	1
'EX_4nphsf(e)'	0	0	0	0	0	0	0	0	0	0	0	0	0	0
'EX_4pyrdx(e)'	0	0	0	0	0	0	0	0	0	0	0	0	0	0
'EX_5adtststerone(e)'	-0.730822	-0.689489	0	-1	0	-0.487655	-1	0	-1	-1	-1	-0.788543	-1	-1
'EX_5adtststeroneglc(e)'	0	0	0	0	0	0	0	0	0	0	0	0	0	0
'EX_5adtststerones(e)'	1	1	1	1	1	0.487655	1	1	1	1	1	1	1	1
'EX_5dhf(e)'	0	0	0	0	0	0	0	0	0	0	0	0	0	0
'EX_5fthf(e)'	0	0	0	0	0	0	0	0	0	0	0	0	0	0
'EX_5homeprazole(e)'	0	0	0	0	0	0	0	0	0	0	0	0	0	0
'EX_5htrp(e)'	0	0	0	0	0	0	0	0	0	0	0	0	0	0
'EX_5mthf(e)'	0.084538	-1	-1	-1	-0.619929	-0.508621	-0.731115	-1	-1	-1	0.594845	-0.282378	-1	-0.688712
'EX_5thf(e)'	0	0	0	0	0	0	-0.204622	0	0	0	0	-0.203295	0	-0.0632298
'EX_6dhf(e)'	0	0	0	0	0	0	0	0	0	0	0	0	0	0
'EX_6htststerone(e)'	0	0	0	0	0	0	0	0	0	0	0	0	0	0
'EX_6thf(e)'	0	0	0	0	0	0	0	0	0	0	0	0	0	0
'EX_7dhf(e)'	0	0	0	0	0	0	0	0	0	0	0	0	0	0
'EX_7thf(e)'	0	0	0	0	0	0	0	0	0	0	0	0	0	0
'EX_9_cis_retfa(e)'	0.269838	0	0	0.739602	0	-0.157304	4.03e-17	0	0	0.813914	0	0	0	0
'EX_abt(e)'	1	1	1	1	1	1	1	1	1	1	1	1	1	0
'EX_ac(e)'	1	1	1	1	-0.407698	1	1	0.684919	1	0.945113	0.184489	0.308086	1	0.203502
'EX_acac(e)'	-0.823095	1	1	0.0573069	1	1	0.724175	1	0.0227628	1	0.0104399	1	1	1
'EX_acald(e)'	0.506484	0.201182	0.435414	-0.332157	0.864881	1	0.872657	0.0987663	1	0.774089	1	1	1	1
'EX_acetone(e)'	-1.51e-16	-1.51e-16	-1.51e-16	-1.51e-16	-1.51e-16	-0.379257	1.51e-16	-1.51e-16	-1.51e-16	1.51e-16	-1.51e-16	-1.51e-16	0.413137	-1.51e-16
'EX_acgalfucgalacgalfuc12gal14acglcgalgluside_hs(e)'	0	0	0	0	0	0	0	0	0	0	0	0	0	0
'EX_acgalfucgalacgalfucgalacglcgal14acglcgalgluside_hs(e)'	0	0	0	1.22e-47	0	0	0	0	0	0	0	0	0	0
'EX_acgam(e)'	0	0	0	0	0	0	0	0	1	0	0	0	1	0
'EX_ach(e)'	-0.207444	-0.0757457	0.162015	0.141461	2.2e-16	0.11759	2.2e-16	-0.816889	-0.875239	-1	-0.723356	0.512412	2.2e-16	0.0701712
'EX_acn13acngalgbside_hs(e)'	0	0	0	0	0	0	0	0	0	0	0	0	0	0
'EX_acn23acngalgbside_hs(e)'	0	0	0	0	0	0	0	0	0	0	0	0	0	0
'EX_acnacngal14acglcgalgluside_hs(e)'	0	0	0	0	0	0	0	0	0	0	0	0	0	0
'EX_acnacngalgbside_hs(e)'	0	0	0	0	0	0	0	0	0	0	0	0	0	0
'EX_acngalacglcgal14acglcgalgluside_hs(e)'	0	0	0	0	0	0	0	0	0	0	0	0	0	0
'EX_ade(e)'	-0.594741	-1	-0.820898	-0.406356	-0.605167	-0.399661	-0.763861	-0.554818	-0.714749	-0.577767	-0.802227	-0.26736	-0.778532	-0.469328
'EX_adn(e)'	0	0.262601	1	0	-0.0179137	0.714275	0.406809	0.816958	0.0568685	-0.116406	0.127431	0.388614	-0.172902	-0.117319
'EX_adp'	0	0	0	0	0	0	0	0	0	0	0	0	0	0
'EX_adprbp(e)'	0	0	0	0	0	0	0	0	0	0	0	0	0	0
'EX_adprib(e)'	0	0	0	0	0	0	0	0	0	-0.240092	0	0	0	1
'EX_adrn(e)'	-0.220414	0	-0.152873	-0.0286957	-0.200542	0	-0.384797	-0.231033	-0.201268	0	0	-0.284417	-0.338617	-0.148254
'EX_adrnl(e)'	0	0	0	0	0	0	0	0	0	0	0	0	0	0
'EX_aflatoxin(e)'	0	0	0	0	0	0	0	0	0	0	0	0	0	0
'EX_ahandrostanglc(e)'	0	0	0	0	0	0	0	0	0	0	0	0	0	0
'EX_ak2lgchol_hs(e)'	-0.424681	-1	0.351314	-0.637662	-1	-1	0.236407	-0.802638	-0.0397229	-1	-0.860738	0.158638	-1	-1
'EX_akg(e)'	1	0.685901	0.00552772	1	0.00822481	-0.113546	-1	-1	0.462408	-1	1	0.943229	1	1
'EX_ala_B(e)'	0	0.312078	0.492272	0	0	0.219247	0.251384	0.471041	0.248844	0.0499181	0.588515	0.218859	0	0
'EX_ala_D(e)'	1	-0.484167	1	0.924515	1	1	0.679489	1	0	-0.129044	0.453961	1	1	-0.0957884
'EX_ala_L(e)'	1	1	0.102625	1	0.544681	-0.296593	-0.176578	1	-1	0.825228	1	0.571167	-0.258848	1
'EX_aldstrn(e)'	0	0	0	0	0	0	0	0	0	0	0	0	0	0
'EX_amp(e)'	1	0.561542	0.540058	0.545876	1	0.54072	0.550097	1	1	0.577767	0.566524	0.43337	0.554562	0.580641
'EX_andrstrn(e)'	0	-2.5e-17	-4.27e-17	0.468992	-6.59e-18	0	-1.48e-17	0.394768	0	9.85e-18	0	0	-1.52e-31	0
'EX_andrstrnglc(e)'	0	0	0	0	0	0	0	0	0	0	0	0	0	0
'EX_antipyrene(e)'	0	0	0	0	0	-1	0	0	0	0	0	0	0	0
'EX_apnnox(e)'	0	0	0	0	0	0	0	0	0	0	0	0	0	0
'EX_appnn(e)'	0	0	0	0	0	0	0	0	0	0	0	0	0	0
'EX_aprgstrn(e)'	0	0.344164	0	0.0734677	0	0	0	0	0	0	0.165222	0.164537	0	0
'EX_aqcobal(e)'	0	0	0	0	0	0	0	0	0	0	0	0	0	0
'EX_arab_L(e)'	-1.58e-16	0	0	0	0	0	0	0	0	0	0	-0.299959	0	0
'EX_arach(e)'	-0.331633	-0.071892	0.0168473	-0.348503	0	-0.243079	-0.0986563	-0.499249	-0.304841	-0.283325	-0.0875015	-0.107968	-0.101628	-0.217283
'EX_arachd(e)'	0.485233	9.27e-16	0.354506	0.19611	-0.327924	-0.139048	-0.17603	2.17e-16	0.426192	2.17e-16	4.33e-16	0	0	-0.0020422
'EX_arg_L(e)'	0.149662	0.874098	1	0.69009	-0.306865	1	-0.253933	0.667822	0.656339	0.273541	0.792801	0.692726	0.668669	0.722441
'EX_ascb_L(e)'	0.107986	0	0	0	0.130428	0.192642	-0.399536	-0.514265	0.354631	-0.389657	0	-0.38303	-0.321851	-0.153703
'EX_asn_L(e)'	-0.691317	-1	-0.841623	-0.830754	-0.238669	-0.271583	-0.343983	-1	-1	-0.248779	-0.262303	-0.460629	-0.508721	-0.444049
'EX_asp_D(e)'	0	0	0	0	0	0	0	0	0	-1	0	0	0	0
'EX_asp_L(e)'	-0.375408	0.698	-0.474552	1	-0.160466	-1	1	0.979115	0.800743	0.151216	-0.0795145	0.27667	0.599456	0.103273
'EX_atp(e)'	-0.482962	2.11e-16	-1	2.11e-16	-0.826559	-0.45928	2.11e-16	-0.423995	-0.436332	2.11e-16	2.11e-16	2.11e-16	2.11e-16	2.11e-16
'EX_avite1(e)'	0	0	0	0	0	0	0	0	0	0	0	0	0	0
'EX_avite2(e)'	0	0	0	0	0	0	0	0	0	0	0	0	0	0
'EX_bhb(e)'	0.794684	-1	-0.352608	0.517028	-0.597212	-0.616808	-0.376514	-0.615988	0.635234	-0.317295	-0.133029	-0.537676	-1	-1
'EX_bildglcur(e)'	0	0	0	4.19e-16	0.265304	0	0.449362	0	0	0.5	0.138322	0	0	0.0669006
'EX_bilglcur(e)'	-0.847747	-0.793958	-1	-1	-0.530607	-1	-0.898723	-1	1.11e-16	-1	-0.276644	-1	-1.11e-16	-0.133801
'EX_bilirub(e)'	0.847747	0.793958	1	1	0.265304	1	0.449362	1	2.12e-16	0.5	0.138322	1	7.13e-17	0.0669006
'EX_biocyt(e)'	0	0	0	0	0	0	0	-1	0	0	0	0	0	0
'EX_btn(e)'	0	0	0	9.2e-17	0	0	0	1	0	0	0	0	0	0
'EX_but(e)'	0	0	-3.21e-26	0	-0.165671	0	0	0	-0.0976412	-0.0933112	0	-7.56e-17	-0.10363	0
'EX_bvite(e)'	0	0	0	0	0	0	0	0	0	0	0	0	0	0
'EX_bz(e)'	0	0	0	0	0	0	0	0	0	0	0	0	0	0
'EX_ca2(e)'	0	0	0	0	0	0	4.14e-48	0	0	0	0	0	0	0
'EX_camp(e)'	0	0	0	0	0	0	0	0	0	0	0	0	0	0
'EX_caro(e)'	0	0	0	0	0	0	-0.5	0	-0.577393	0	0	-0.414894	0	0
'EX_carveol(e)'	0	0	0	0	0	0	0	0	0	0	0	0	0	0
'EX_cca_d3(e)'	0	0	0	0	0	0	0	0	0	0	0	0	0	0
'EX_cgly(e)'	-1	-1	-0.185195	-0.671813	-1	-1	-1	-1	-1	-1	-0.71359	-0.438147	-1	-0.237328
'EX_chol(e)'	1	1	1	1	1	0.783442	1	1	1	1	1	1	1	1
'EX_cholate(e)'	0.620584	0.515074	0.888889	0.622802	1	-0.887086	0.516547	0.424113	0.493891	1	1.24e-16	0.285304	-0.483979	0
'EX_chsterol(e)'	-0.61491	-0.709143	0.414074	-0.641527	-1	-1	1	-1	-0.0195152	-0.53641	-1	-0.0174489	0.405255	0.494915
'EX_chtn(e)'	0	0	0	0	0	0	0	0	-0.333333	0	0	0	-0.333333	0
'EX_cit(e)'	-0.0440401	0.225629	0.655261	0.119889	0.645505	0.186791	1	0.56176	0.232157	0.23822	0.400749	0.185085	-1	0.442737
'EX_cl(e)'	1	1	1	1	1	1	1	1	1	1	1	1	1	0.381608
'EX_CLPND(e)'	0	0	0	-0.0286957	0	0	0	0	0	0	0	0	0	0
'EX_cmp(e)'	-1	-1	-1	-1	-1	-1	-0.920552	0.255533	-1	-1	-1	-1	-1	-1
'EX_co(e)'	0	0	0	0	0	0	0	0	0	0	0	0	0	0
'EX_co2(e)'	-1	-1	-1	-1	-1	-1	-1	-1	-1	-1	-1	-1	-1	-1
'EX_coumarin(e)'	0	0	0	0	0	0	0	0	0	0	0	0	0	0
'EX_creat(e)'	-0.451494	-0.231721	-0.314558	-0.335907	-0.471655	0	-0.81523	-0.190406	1.69e-16	0	-0.130053	1.22e-16	-0.0641341	-0.130621
'EX_crmp_hs(e)'	0	0	0	0	0	0	0	0	0	0	0	0	0	0
'EX_crn(e)'	-1	-1	-1	-1	-1	-1	-1	-1	-1	-1	-1	-1	-1	-1
'EX_crtsl(e)'	0	0	0	0	0	0	0	0	0	0	0	0	0	0
'EX_crtstrn(e)'	0	0	0	6.11e-16	0	0	0	0	0	0	0.0613552	0	0	0
'EX_crvnc(e)'	-0.0177312	-1.37e-16	-1.37e-16	0	0	-0.249175	-1.37e-16	1.37e-16	1.37e-16	-1.37e-16	-0.0223354	1.37e-16	0	0
'EX_csn(e)'	0	-0.516139	0	0	0	0	0	0	0	-1	0	0	0	0
'EX_cspg_a(e)'	0	0	0	0	0	0	0	0	0	1.78e-33	0	0	0	-3.67e-17
'EX_cspg_b(e)'	0	0	0	0	0	0	0	0	0	-1.78e-33	0	0	0	0
'EX_cspg_c(e)'	0	0	0	0	0	0	0	0	0	-5.12e-48	0	0	0	0
'EX_cspg_d(e)'	0	0	0	0	0	0	0	0	0	5.12e-48	0	0	0	0
'EX_cspg_e(e)'	0	0	0	0	0	0	0	0	0	4.73e-33	0	0	0	0
'EX_cyan(e)'	-0.159241	-0.256797	0	0	0	0	0	3.46e-28	-0.418401	-0.137926	0	-0.0574012	0	0
'EX_cys_L(e)'	-1	-0.832335	-0.553486	-1	-1	1	1	-1	-0.538839	1	-0.362197	-1	-0.874647	-0.283557
'EX_cytd(e)'	0.752052	0.732474	0.784982	0.595176	0.966657	0.19411	1	0.553119	0.428101	0.957597	1	1	1	0.762956
'EX_dad_2(e)'	0.0520139	0.0805809	0.0244375	-0.0398098	0.131346	-0.0854272	-0.469793	-0.291861	0.231559	0.116406	-0.791863	0.0862713	0.433607	0.382353
'EX_dag_hs(e)'	0.106554	1	0.258367	1	0.799128	0.625392	1	1	-0.399215	-0.707813	1	0.55408	0.356286	1
'EX_dcsptn1(e)'	0	-0.398872	0.152873	0.0286957	0.200542	0	0.384797	0.231033	0	0	0	-0.284417	0.335933	0.00948773
'EX_dcyt(e)'	0	0	0	-0.723607	-0.00806498	0	0	0	-0.0539891	0	-0.84605	0	0	-0.410039
'EX_debrisoquine(e)'	0	0	0	0	0	0	0	0	0	0	0	0	0	0
'EX_dgchol(e)'	8.52e-17	-1	0	0.396648	-0.969106	-1	3.59e-18	0	0.678144	0	-0.911254	0	0	0
'EX_dgsn(e)'	-0.165035	-0.209609	-0.328086	-0.236858	-0.124672	-0.266805	-0.444193	-0.409468	-0.545671	0.0723871	-0.135453	-0.242916	0	-0.0752376
'EX_dhdascb(e)'	-0.107986	1.68e-16	1.68e-16	-1.68e-16	-0.130428	-0.192642	0.399536	0.514265	-0.354631	0.389657	0	0.38303	0.321851	0.153703
'EX_dheas(e)'	0	0	-1.88e-18	-0.488905	0	0	0	-0.394768	0	0	0	0	0	0
'EX_dhf(e)'	0	0	0	0	0	0	0	0	0	0	0	0	0	0
'EX_digalsgalside_hs(e)'	0	0	0	0	-2.49e-31	0	0	0	0	0	0	0	0	0
'EX_din(e)'	-0.00657771	-0.129957	-0.0244375	-0.0869223	-0.0628629	-0.0854272	1	0.0887457	0.222496	-0.116406	0.964347	-0.0862713	-0.133485	-0.175151
'EX_dlnlcg(e)'	-0.220414	0.322459	-0.469466	-0.0286957	-0.200542	-0.249175	-0.384797	-0.231033	-0.201268	-0.345223	0	-0.284417	-0.338617	-0.148254
'EX_dmantipyrine(e)'	0	0	0	0	0	1	0	0	0	0	0	0	0	0
'EX_dmhptcrn(e)'	0	1.39e-16	1.39e-16	2.44e-16	1.39e-16	0	1.39e-16	2.79e-16	2.44e-16	0	2.79e-16	0	0	0
'EX_dopa(e)'	-1.26e-32	-1.26e-32	0	-1.26e-32	-1.26e-32	0	-1.26e-32	0	0	-1.26e-32	0	-2.27e-16	0	0
'EX_dopasf(e)'	0	0	0	0	0	0	0	0	0	0	0	0	0	0
'EX_drib(e)'	0	0	0	0	0	0	0	0	0	0	0	0	0	0
'EX_duri(e)'	-0.769234	-0.905564	-0.61898	0	-1	-0.495345	-1	-0.485535	-0.34965	-0.808179	-0.035653	-0.532556	-1	-0.492613
'EX_eaflatoxin(e)'	0	0	0	0	0	0	0	0	0	0	0	0	0	0
'EX_ebastine(e)'	0	0	0	0	0	0	0	0	0	0	-0.132795	0	0	0
'EX_ebastineoh(e)'	0	0	0	0	0	0	0	0	0	0	0.132795	0	0	0
'EX_eicostet(e)'	0	0	0	-0.0286957	0	0	0	0	0	0	0	0	-0.101493	0.148254
'EX_elaid(e)'	-0.220414	0.398872	0.469466	0.0286957	0.200542	0.249175	0.384797	0.231033	0.201268	0.669589	0.459496	0.284417	0.338617	0.148254
'EX_estradiol(e)'	-0.834679	0	-1	-0.75	8.44e-17	-1.65e-16	-1.68e-16	0	1	-1.68e-16	-3.56e-16	0	0	-1
'EX_estradiolglc(e)'	0.834679	0	1	1	0	0	0	0	0	0	0	0	0	0
'EX_estriolglc(e)'	0	0	0	0	0	0	0	0	0	0	0	0	0	0
'EX_estroneglc(e)'	0	0	0	0	0	0	0	0	0	0	0	0	0	0
'EX_estrones(e)'	0	0	0	0	-8.44e-17	0	-3.36e-16	0	-1	-1.88e-16	8.36e-32	0	0	-1.12e-16
'EX_etoh(e)'	-0.358758	-0.8562	-0.494762	0	-0.386832	-1	-1	-0.114213	-0.58008	-1	-0.737532	-0.868225	-0.848865	-0.462427
'EX_fe2(e)'	-1	1	1	1	1	0.863154	1	-0.133415	1	0.970507	1	0.495018	1	1
'EX_fe3(e)'	1	-1	-1	-1	-1	-0.863154	-1	0.133415	-1	-0.970507	-1	-0.495018	-1	-1
'EX_fol(e)'	-0.81736	-1.53e-16	0.706178	1.07e-16	-0.380071	-1	-0.0642636	0	0.317141	-2.22e-16	-1.53e-16	1	-1.53e-16	-1
'EX_for(e)'	1	0.686899	0.561601	1	0.556976	1	0.476546	0.599318	1	0.615332	0.647775	0.648278	-0.272413	0.949085
'EX_fru(e)'	-1.45e-17	1.34e-16	1	0.151387	0.400209	0.3424	1	0.295475	1.34e-16	0	0	0.162045	1.34e-16	0.31359
'EX_fuc13galacglcgal14acglcgalgluside_hs(e)'	0	0	0	0	0	0	0	0	0	0	0	0	0	0
'EX_fuc14galacglcgalgluside_hs(e)'	0	0	0	-3.6e-17	0	0	0	0	0	0	0	0	0	0
'EX_fucacgalfucgalacglcgalgluside_hs(e)'	0	0	0	0	0	0	0	0	0	0	0	0	0	0
'EX_fucacngal14acglcgalgluside_hs(e)'	0	0	0	0	0	0	0	0	0	0	0	0	0	0
'EX_fucacngalacglcgalgluside_hs(e)'	0	0	0	0	0	0	0	0	0	0	0	0	0	0
'EX_fucfuc12gal14acglcgalgluside_hs(e)'	0	0	0	0	0	0	0	0	0	7.27e-35	0	0	0	0
'EX_fucfuc132galacglcgal14acglcgalgluside_hs(e)'	0	0	0	0	0	0	0	0	0	0	0	0	0	0
'EX_fucfucfucgalacglc13galacglcgal14acglcgalgluside_hs(e)'	0	0	0	0	0	0	0	0	0	2.81e-50	0	0	0	0
'EX_fucfucfucgalacglcgal14acglcgalgluside_hs(e)'	0	0	0	-7.19e-17	0	0	0	0	0	0	1.05e-31	-2.59e-32	0	0
'EX_fucfucgalacglcgalgluside_hs(e)'	0	0	0	0	0	0	0	0	0	0	0	0	0	0
'EX_fucgal14acglcgalgluside_hs(e)'	0	0	0	0	0	0	0	0	0	0	7.62e-33	0	0	0
'EX_fucgalfucgalacglcgalgluside_hs(e)'	0	0	0	0	0	0	0	0	0	0	0	0	0	0
'EX_fucgalgbside_hs(e)'	0	0	0	0	0	0	0	0	0	0	0	0	0	0
'EX_fuc_L(e)'	0	0	0	0	0	0	0	0	0	0	0	0	0	0
'EX_gal(e)'	-0.405806	-0.195342	-0.232458	-1	-1	-0.540072	-0.343904	-0.509833	-1	-1	-1	-0.330726	-1	-1
'EX_galacglcgalgbside_hs(e)'	0	0	0	0	0	0	0	0	0	0	0	0	0	0
'EX_galfuc12gal14acglcgalgluside_hs(e)'	0	0	0	0	0	0	0	0	0	0	0	0	0	0
'EX_galfucgalacglcgal14acglcgalgluside_hs(e)'	0	0	0	7.19e-17	0	0	0	0	0	0	0	0	0	0
'EX_galgalfucfucgalacglcgalacglcgal14acglcgalgluside_hs(e)'	0	0	0	0	0	0	0	0	0	0	0	0	0	0
'EX_galgalgalthcrm_hs(e)'	0	0	0	0	0	0	0	0	0	0	0	0	0	0
'EX_gam(e)'	0	0	0	0	0	0	0	0	0	0	0	0	0	0
'EX_gbside_hs(e)'	0	0	2.69e-31	0	-2.31e-31	0	0	0	0	0	0	0	0	1.84e-17
'EX_gchola(e)'	-0.620584	0.484926	-1	0.377198	-1	-0.112914	-0.403047	-0.424113	-0.102969	-2.09e-16	-1	-1	-1	-1
'EX_gd1b2_hs(e)'	0	0	0	0	0	0	0	0	0	0	0	0	0	0
'EX_gd1c_hs(e)'	0	0	0	0	0	0	0	0	0	0	0	0	0	0
'EX_gdp(e)'	0	-1	1	0	0	0	0	0	0	0	0	0	0	0
'EX_glc(e)'	-1	-1	-1	-1	-1	-1	-1	-1	-1	-1	-1	-1	-1	-0.517947
'EX_gln_L(e)'	-1	-0.908895	-1	-1	-1	-0.797303	-1	-0.948	-1	-1	-1	-1	-0.837481	-1
'EX_gluala(e)'	0	-0.400236	0	-0.972225	0	-0.118751	-1	-0.467514	-0.726562	-1	0	0	0	-0.0454967
'EX_glu_L(e)'	-0.136199	0.0857584	-1	-1	-1	-1	1	1	0.155015	1	-0.71359	0.127276	-1	1
'EX_gly(e)'	1	1	1	-0.656583	1	1	1	1	1	1	1	-1	1	1
'EX_glyb(e)'	0.329689	1	0	0	0	0	0.113278	1	1	0.327875	1	0.340523	0.108915	0
'EX_glyc(e)'	-0.795305	-0.846712	-1	-1	-1	-0.678178	0.0262017	-1	-1	-0.777591	-0.19596	-1	-0.194204	-1
'EX_glyc_S(e)'	0.160472	0	0	0.517898	0	0	0	1	0.0315267	0	0	0	0	0
'EX_glygn2(e)'	0	-0.452332	-0.346381	-0.420225	-0.448676	-0.43616	-0.286886	-0.318224	0	-0.435478	-0.393133	-0.362057	-0.377517	-0.452106
'EX_glygn4(e)'	0	-0.547668	0.346381	-0.579775	-0.551324	-0.56384	-0.713114	-0.681776	0	-0.564522	-0.606867	0.362057	-0.622483	0.452106
'EX_glygn5(e)'	0	1	0	1	1	1	1	1	0	1	1	0	1	0
'EX_gmp(e)'	0	0	0	-1	0	0	1	0	-1	0	0	0	0	-1
'EX_gp1c_hs(e)'	0	0	0	0	0	0	0	0	0	0	0	0	0	0
'EX_gp1calpha_hs(e)'	0	0	0	0	0	0	0	0	0	0	0	0	0	0
'EX_gq1b_hs(e)'	0	0	0	0	0	0	0	0	0	0	0	0	0	0
'EX_gq1balpha_hs(e)'	0	0	0	0	0	0	0	0	0	0	0	0	0	0
'EX_gsn(e)'	-0.0131554	1	0.0488749	0.826155	-0.0628629	0.170854	0.349007	0.775185	0.555008	-0.226614	-0.071306	0.0862713	-0.187944	0.865037
'EX_gt1a_hs(e)'	0	0	0	0	0	0	0	0	0	0	0	0	0	0
'EX_gthox(e)'	-0.20747	-0.299882	-0.337888	-0.164093	-0.0283454	-0.0564568	-0.244956	5.86e-16	-0.198337	-0.240476	-0.207855	-0.280926	0.358178	-0.381336
'EX_gthrd(e)'	1	1	0.86097	1	1	1	1	1	1	1	1	1	-0.0566565	1
'EX_gtp(e)'	0	0	-1	0	0	0	-1	-1	0	0	0	0	0	0
'EX_gua(e)'	-1	-0.258276	-1	-1	0.125726	-1.48e-17	-0.468399	-0.991927	-0.650178	0.0440188	-0.459857	0	-0.279077	-1
'EX_h(e)'	-1	0.492952	1	1	1	1	1	1	1	1	-0.668873	-1	1	1
'EX_h2o(e)'	1	-1	-1	1	1	-1	-1	0.408514	1	-1	1	-0.477348	1	-1
'EX_h2o2(e)'	1	1	1	1	1	1	1	1	1	1	1	1	1	1
'EX_ha(e)'	0.0130682	0.0845772	0	0	0	0	-1.58e-16	0	0.323995	0	0.15857	0	0	0.233883
'EX_ha_pre1(e)'	-0.0130682	-0.0845772	0	0	0	0	1.58e-16	0	-0.323995	0	-0.15857	0	0.0439481	-0.233883
'EX_hco3(e)'	0.536368	0.0651515	-1	-0.950123	-1	-1	-1	-1	-0.976339	0.158059	-1	0.136188	-1	-1
'EX_hcoumarin(e)'	0	0	0	0	0	0	0	0	0	0	0	0	0	0
'EX_hdca(e)'	5.31e-17	-1	0	0	-0.459808	-0.965681	0.599227	0	-0.618955	0	0	-0.707816	-0.935984	-1
'EX_hdcea(e)'	0.768609	-0.105654	-0.260287	0.290544	0.737104	1	0.99757	0.768967	0.726722	0.078068	1	0.656335	1	-0.187512
'EX_hestratriol(e)'	0	0	0	0	0	0	0	0	0	0	0	0	0	1
'EX_hexc(e)'	0	0	-1.14e-26	0	0	-0.249175	0	0	0	-0.0201395	0	0	0	0
'EX_his_L(e)'	-0.106204	-0.185305	-0.149755	-0.109046	-1	-0.103838	-0.107668	-0.116881	-0.120921	-0.223265	-0.308357	-0.856549	-0.109909	-0.115055
'EX_hista(e)'	0	0	0	0	0	0	0	0	0	0	0	0	0	0
'EX_hom_L(e)'	0	0	0	0	0	0	0	0	0	0	0	0	0	0
'EX_hpdca(e)'	0	0	0	0	0	0	-3.03e-27	0	0	0	0	0	0	0
'EX_hspg(e)'	0	6.39e-34	0	-3.27e-18	0	0	0	1.04e-29	0	0	9.65e-19	0	0	0
'EX_htaxol(e)'	0	0	0	0	0	0	0	0	0	0	0	0	0	0
'EX_hxan(e)'	0.790479	0.389872	0.840644	0.471413	-0.409778	-0.370153	-0.349007	1	0.687645	0.34302	0.106959	-0.153488	0.109592	0.776881
'EX_i(e)'	0	-0.467663	0	0	0	0	0	-0.264986	0	-0.813965	-0.143181	0	-0.159589	0
'EX_idp(e)'	-1	-1	-1	-1	-1	-1	-1	-1	-1	-1	-1	-1	-1	-1
'EX_ile_L(e)'	-1	-1	-1	-1	-0.345094	-1	-1	-1	-1	0.749773	-1	-1	-1	-1
'EX_imp(e)'	0	0	0	0	0	0	0	0	0	0	0	0	0	0
'EX_inost(e)'	-0.11413	-0.0560284	-0.146704	-0.126376	-0.06432	-0.0912861	-0.110396	-0.166943	-0.0620256	-0.0203931	-0.0804364	-0.0640164	-0.0937108	-0.054255
'EX_ins(e)'	-0.00657771	-0.129957	0.0244375	-0.0869223	-0.0628629	0.0854272	0.275776	0.112408	-1.21e-16	-0.116406	-0.035653	-0.0862713	-1.21e-16	-1.21e-16
'EX_k(e)'	1.6e-17	2.04e-32	0	2.04e-32	0	0	0	0	2.04e-32	0	0	0	1.6e-17	0
'EX_ksi(e)'	0	0	0	3.18e-50	7.95e-32	0	0	0	0	0	0	0	0	-3.98e-31
'EX_ksi_deg1(e)'	0	0	0	0	0	0	0	0	0	0	0	0	0	0
'EX_ksii_core2(e)'	5.19e-17	0	0	0	0	0	0	0	0	-1.5e-33	-1.06e-17	4.03e-17	0	0
'EX_ksii_core4(e)'	0	0	0	0	0	0	0	0	0	0	0	0	0	0
'EX_lac_D(e)'	-1	-1	1	-1	-0.795507	1	1	-0.230177	1	1	-1	0.0378363	1	-0.180237
'EX_lac_L(e)'	-1	0.195834	-1	-0.574334	0.691652	-1	-1	1	-1	-0.11493	0.815511	-1	-1	-1
'EX_lcts(e)'	-0.161631	-0.387378	-0.249199	0	0	-0.292785	-0.158928	-0.237317	-0.39527	-0.237523	0.305001	-0.154256	0.231597	-0.348186
'EX_Lcystin(e)'	0	0	0	0	-0.325782	0	-0.290782	0	0	0	0	-0.0486166	0	-1
'EX_leuktrA4(e)'	1	1	1	1	0.943309	1	0.763983	1	0.603326	1	-0.129301	-0.0151132	-0.256195	1
'EX_leuktrB4(e)'	-1.43e-16	-1.43e-16	1.78e-17	-1.43e-16	-1.43e-16	0	-1.43e-16	-1.43e-16	0	-1.43e-16	0	0.0151132	-1.43e-16	-1.43e-16
'EX_leuktrC4(e)'	1	1	1	1	1	1	1	1	1	1	1	1	1	1
'EX_leuktrD4(e)'	1	-4.97e-17	1	1	-0.459179	1	1	1	-0.0281514	1	1	0.321691	0.29259	0.746093
'EX_leuktrE4(e)'	-1	-0.371897	-1	-1	-1	-1	-0.763983	-1	-1	-1	-0.92031	-1	-1	-1
'EX_leuktrF4(e)'	-1	-0.628103	-1	-1	0.515869	-1	-1	-1	0.424825	-1	-0.950389	-0.321691	0.0477115	-0.746093
'EX_leu_L(e)'	-0.363796	-1	-0.359445	-1	-1	1	-1	-1	-1	-0.390969	-1	-1	-1	-1
'EX_lgnc(e)'	0	0	0	-0.0286957	-0.200542	-0.207986	-0.285898	0	-0.13241	0	0	0	-0.338617	0
'EX_limnen(e)'	0	0	0	0	0	0	0	0	0	0	0	0	0	0
'EX_lipoate(e)'	0	0	0	0	0	0	0	0	0	0	0	0	0	0
'EX_lneldc(e)'	0	-0.0767852	-0.118133	0.0286957	0.200542	0.249175	-0.384797	0	0.201268	-0.669589	0.2547	0.284417	0.338617	-0.148254
'EX_lnlc(e)'	4.26e-16	-0.23906	4.26e-16	-1.08e-16	-0.127238	0.249175	0.0255721	4.64e-16	3.72e-16	3.46e-16	3.46e-16	0.334527	0.00268462	4.18e-16
'EX_lnlnca(e)'	0	0	0	-0.224806	0	-0.49835	0	-0.0418462	0	-0.599903	-0.459496	0	-0.338617	-0.148254
'EX_lnlncg(e)'	0.017795	-0.322459	0.11496	0	0.418715	0.249175	0.387227	0.231033	-0.141156	0.345223	0.459496	0.126219	0.338617	0.148254
'EX_lpchol_hs(e)'	-0.213194	-1	-1	-0.260398	-0.234474	-0.795382	-1	-1	-0.289242	0.487088	-0.438057	-1	-1	-1
'EX_lys_L(e)'	-0.497462	-0.52682	-0.518434	-0.510775	-0.505757	-0.486382	-0.504321	0.452525	-0.566401	-0.517905	-0.555839	-0.50643	-0.514818	-0.538921
'EX_mag_hs(e)'	0.0972208	-0.260739	0.00952273	0	-0.152904	-1	-1	-0.225608	0.495388	0.688468	-0.866486	0.318748	-1	-1
'EX_malt(e)'	-1	-0.0532744	-1	0	0	0	-0.106629	-0.307383	-1	0	0	-1	0	-1
'EX_malttr(e)'	-1	-1	-1	-1	-1	-1	-1	-1	-1	-1	-1	-1	-1	-1
'EX_man(e)'	1.37e-16	0	3.69e-17	0	-3.84e-31	0	0	0	0	0	-1.42e-17	1.83e-16	0	5.02e-17
'EX_meoh(e)'	0.362408	-0.550045	0.00237172	-0.0724383	-0.533066	0.110193	0.449599	0.522383	-0.104107	0.514695	-0.41464	0.337639	-0.546908	-0.375628
'EX_mepi(e)'	0	0	0	0	0	0	0	0	0	0	0	0	0	0
'EX_mercplaccys(e)'	0.108286	0.341364	0	0.338386	0.305892	0	0	0.389293	0	0	0	0	0.107113	0
'EX_met_L(e)'	-0.0563904	-0.136147	-0.13398	0.0518778	-0.130704	0.644211	0.462941	0.511025	-0.146376	-0.133843	-0.143646	0.508065	-0.133045	0.151488
'EX_mthgxl(e)'	0.753807	0.862589	0.480204	1	1	1	0	0.167515	1	0	1	0	0.839985	0
'EX_n2m2nmasn(e)'	0	0	-3.99e-34	0	1.55e-31	0	0	0	0	1.45e-34	-8.75e-33	-6.57e-17	0	-4.53e-30
'EX_na1(e)'	2.19e-16	-4.24e-15	7.86e-16	-7.41e-16	-1.32e-15	-5.85e-16	3.65e-16	-9.04e-29	7.49e-16	2.92e-16	8.04e-16	4.48e-16	-6.48e-16	-1.39e-15
'EX_nac(e)'	-8.85e-16	0.0303418	-1.3e-15	-1.28e-15	-4.61e-16	2.65e-16	-2.8e-16	-4.29e-16	6.37e-16	-0.140023	3.1e-16	0.168684	-8.94e-16	-1.39e-16
'EX_nad(e)'	0	0	0	0	0	0	0	0	0	0	0	0	0	-1
'EX_nadp(e)'	0	0	0	0	0	0	0	0	0	0	0	0	0	0
'EX_ncam(e)'	0	-0.0303418	0	0	0	0	0	0	0	0	0	-0.168684	0	1
'EX_nh4(e)'	1	1	0.792548	1	1	-0.965819	1	1	1	1	1	0.43624	1	0.51684
'EX_nifedipine(e)'	0	0	0	0	0	0	0	0	0	0	0	0	0	0
'EX_no(e)'	0	-1	-1	-1	1.55e-16	-1	-0.0674422	-1	-1	-1	-1	-1	-0.916899	-1
'EX_npthl(e)'	0	0	0	0	0	0	0	0	0	0	0	0	0	0
'EX_nrpphr(e)'	-1.26e-32	0	-0.393637	0	-1.26e-32	0	0	0	0	-0.10392	0	2.27e-16	-0.17572	-0.130621
'EX_nrpphrsf(e)'	0	0	0	0	0	0	0	0	0	0	0	0	0	0
'EX_nrvnc(e)'	0	0	0	0	0	0	0	0	0	0	1.29e-17	0	0	-0.0313122
'EX_o2(e)'	-0.482093	0.741333	1	0.271815	0.25	1	0.356734	0.216646	0.346492	0.242627	0.399654	0.373755	0.353715	1
'EX_o2s(e)'	1	-0.698096	-0.488492	-1	-1	-1	-1	-1	-1	-1	-1	-1	1	-1
'EX_oagd3_hs(e)'	0	0	0	0	0	0	0	0	0	0	0	0	0	0
'EX_oagt3_hs(e)'	0	0	0	0	0	0	0	0	0	0	0	0	0	0
'EX_ocdca(e)'	-0.379416	-0.484926	-0.452619	-0.377198	-0.113202	-0.492254	-0.483453	-0.575887	-0.506109	-1	-0.546998	-0.392384	-0.440245	-0.777983
'EX_ocdcea(e)'	-1	-0.729053	-0.772701	-1	-1	-1	-0.908963	-1	-0.231118	-0.61911	-1	-2.17e-16	-0.820129	-0.373189
'EX_octa(e)'	0	-0.252094	-0.289041	0	0	-0.195621	-0.158866	-0.165428	-0.474546	-0.190446	0	0	-0.282892	0
'EX_omeprazole(e)'	0	0	0	0	0	0	0	0	0	0	0	0	0	0
'EX_onpthl(e)'	0	0	0	0	0	0	0	0	0	0	0	0	0	0
'EX_orn(e)'	-1	-1	-0.537324	-1	-1	-1	-0.984619	-1	-1	-0.211555	-0.929684	-0.31821	-1	-1
'EX_oxa(e)'	-1.24e-16	0	9.48e-17	0	0	-1.3e-16	0	0	0	6.72e-31	0.167488	-8.08e-17	0	1.24e-16
'EX_paf_hs(e)'	0.424681	1	-0.351314	0.637662	1	1	-0.236407	0.802638	0.0397229	1	0.860738	-0.158638	1	1
'EX_pchol_hs(e)'	-1	-1	-0.243048	-1	-0.912396	-0.246894	-1.68e-27	-0.278627	-1	-1	-1	-1	-0.237038	-0.226671
'EX_pe_hs(e)'	-1	-1	-1	-1	-1	-1	-1	-1	-1	-1	-1	-1	-0.0373257	-1
'EX_peplys(e)'	0	0	0	0	0	0	0	0	0	0	0	0	0	0
'EX_perillyl(e)'	0	0	0	0	0	0	0	0	0	0	0	0	0	0
'EX_pglyc_hs(e)'	-0.0122427	-0.0129652	-0.0127588	-0.0125703	-0.0124468	-0.01197	-0.0124115	-0.0134735	-0.0139393	-0.0127458	-0.0136793	-0.0124634	-0.0126698	-0.013263
'EX_pheacgln(e)'	0	0	0	0	0	0	0	0	0	0	0	0	0	0
'EX_phe_L(e)'	0.00504534	-1	-1	-0.601355	-0.260886	-1	0.0150291	-1	-1	-0.343049	-1	-1	-0.922116	-0.490108
'EX_pheme(e)'	0	0	0	0	0	0	0	0	0	0	0	0	0	0
'EX_phyQ(e)'	0	0	0	0	0	0	0	0	0	0	0	0	0	0
'EX_phyt(e)'	0	0	8.21e-17	0	0	2.87e-16	0	0	0	0	0	2.05e-16	0	0
'EX_pi(e)'	1	0.386711	0.155882	0.971936	0.181057	-1	-1	0.310861	1	-1	-1	0.815055	1	-0.161907
'EX_pnto_R(e)'	0.0834679	1	1	1	1	-8.07e-17	2.4e-16	1	1	-5.19e-17	0	-4.26e-16	1	0
'EX_ppa(e)'	-0.330456	-0.424324	-1	-0.100871	-0.28392	-0.265301	-0.648274	-0.344173	0.0587797	0.14367	-0.879204	-1	-0.0730328	9.53e-18
'EX_prgstrn(e)'	0	-0.137288	0	-0.0734677	0	0	0	0	0	0	-0.165222	-0.164537	0	0
'EX_pro_D(e)'	0	0	0	0	0	0	0	0	0	0	0	0	0	0
'EX_pro_L(e)'	0.370581	1	-0.203148	1	0.249903	1	1	0.264877	-0.106548	-0.360786	-0.387212	-0.352793	1	1
'EX_prostgd2(e)'	0	-1	-1	0	-0.671491	-1	-1	-1	0	-1	-1	1	-1	-4.23e-16
'EX_prostge1(e)'	-1	-1	1	0	0	-1	-1	0	1	0.740223	0.192359	-1	0	-0.024313
'EX_prostge2(e)'	-1	-1	-1	-0.844349	0	-1	-1	0	-1	-1	0.0182413	-1	0	0
'EX_prostgf2(e)'	1	1	1	1	-0.328509	-1.79e-16	1	1	1	1	-1.79e-16	1.79e-16	1	-1
'EX_ps_hs(e)'	-1	-0.147333	-1	-1	-1	-1	-1	-1	-0.953992	-1	-0.820208	-0.226038	-1	-1
'EX_ptdca(e)'	0	0	-0.0882582	0	0	-0.249175	0	0	0	-0.25753	0	0	0	0
'EX_pydam(e)'	1	1	1	0	1	1	1	1	1	1	1	1	1	1
'EX_pydx(e)'	-1	0	-1	-1	-0.48618	-1	-1	-1	-0.505203	0	-1	-1	-1	-1
'EX_pydxn(e)'	0	-1	0	1	-0.51382	-8.98e-28	0	0	-0.494797	-1	0	0	0	0
'EX_pyr(e)'	1	1	0.499872	-0.648763	-1	1.51e-16	1	-1	1	1	-1	1	0.404589	0.476473
'EX_rbt(e)'	0	0	1	0	1	1	1	1	1	0	0	1	1	0
'EX_retfa(e)'	-0.483032	0	-1	-1	-1	-1	0	-8.46e-17	0	-0.847184	-0.781246	-0.548807	0	-0.305642
'EX_retinol(e)'	0.483032	0	0.647392	1	1	1	0	-0.131391	0	1	0.3401	0.378594	0	0.528329
'EX_retinol_9_cis(e)'	0	0	0	0	0	0.157304	0	0	0	0	0	0	0	0
'EX_retinol_cis_11(e)'	0	0	0	0	0	0	0	0	0	0	0	0	0	0
'EX_retn(e)'	-1	-0.70938	0.352608	-1	-1	-1	1	-0.868609	1	-0.96673	-0.120796	-0.703602	5.8e-16	-0.425558
'EX_retnglc(e)'	0	0.70938	0	0	0	1	0	1	0	0	0	0.953932	0	0
'EX_rib_D(e)'	1.68e-16	0	-1	0	-1	-1	-1	-1	-1	0	0	-1	-1	0
'EX_ribflv(e)'	0.202998	0.299951	0.287529	0	0.253331	0.395284	0	0	0.35708	0.251318	0	0.273529	0	0.302747
'EX_Rtotal(e)'	1	1	1	1	1	1	1	1	1	1	1	1	1	1
'EX_Rtotal2(e)'	1	4.02e-17	1	1	0.441142	1	1	0.225608	0.710758	1	1	1	0.805796	1
'EX_Rtotal3(e)'	0	0	-0.07165	0	0	0	0	0	0	0	0	0	-0.377966	2.08e-16
'EX_s2l2fn2m2masn(e)'	0	0	0	-3.18e-50	0	0	0	0	0	0	0	0	0	0
'EX_s2l2n2m2masn(e)'	-4.32e-17	0	0	0	-1.55e-31	0	0	0	0	0	0	2.01e-17	0	-1.37e-17
'EX_sarcs(e)'	0	0	0	0	0	-0.568826	0	-1	-0.4559	-0.655572	0	-0.489459	-0.510534	-0.250026
'EX_sel(e)'	0	0	0	0	0	0	0	0	0	0	0	0	0	0
'EX_ser_D(e)'	0	0	0	0	0	0	0	0	0	0	0	0	0	0
'EX_ser_L(e)'	-1	-0.287842	0.137987	0.135072	0.777726	-0.133816	-0.192294	-0.664346	1	1	-0.931385	0.472439	0.406052	0.743181
'EX_sl_L(e)'	0	0	0	0.338386	0	0	0	0.419067	0	0	0	0	0	0
'EX_so4(e)'	-1	-1	-1	-0.511095	-1	2.05e-16	-1	-0.605232	1.21e-16	-0.16241	-1	-1	-0.745377	-1
'EX_spc_hs(e)'	0	0	0	0	0	0	0	0	0	0	0	0	0	0
'EX_sph1p(e)'	0	0	0	0	0	0	0	0	4.37e-29	0	0	0	0	0
'EX_sphs1p(e)'	-0.231391	-1.38e-16	0	0	0	0	-1.38e-16	-1.38e-16	0	-7.27e-35	-0.0580706	-1.38e-16	0	0
'EX_srtn(e)'	0.585068	0.206042	0	0	5.57e-16	5.57e-16	0	6.59e-16	0	6.59e-16	0	0	0	0
'EX_strch1(e)'	0	-0.261429	0	-0.0318544	0	-0.372351	-0.286886	-0.147157	0	-0.105254	-0.343307	0	-0.325661	0
'EX_strch2(e)'	-0.395744	0.261429	-0.428558	0.0318544	0	0.372351	0.286886	0.147157	-0.353696	0.105254	0.343307	-0.407494	0.325661	0
'EX_strdnc(e)'	-0.79949	0.618202	-0.918522	-0.443511	-0.731975	0.140918	-0.0104579	-0.835441	-0.423497	-1	-1	0.2444	0.597366	-0.148254
'EX_succ(e)'	1	0.810401	0.950676	1	1	1	1	1	1	1	1	1	1	0.948687
'EX_sucr(e)'	0	0	-1	0	0	0	-1	0	0	0	0	0	0	0
'EX_tag_hs(e)'	1	0.346865	1	0.227611	0.225362	1	0.303964	0.306938	1	1	0	0	1	1
'EX_tagat_D(e)'	0	0	0	0	0	0	0	0	0	0	0	0	0	0
'EX_taur(e)'	0	1	-1	7.46e-16	-0.25448	-1	0	-1	1	1.51e-16	-1	-1	-0.483979	1
'EX_taxol(e)'	0	0	0	0	0	0	0	0	0	0	0	0	0	0
'EX_tchola(e)'	2.6e-15	-1	0.111111	-1	2.35e-16	1	-0.113499	4.2e-16	-0.390922	-1	1	0.714696	1	1
'EX_tcynt(e)'	1	1	1	1	1	1	1	1	1	0.952702	1	1	1	1
'EX_tdchola(e)'	-1	-1.34e-16	-1	-1	-0.00932153	1.64e-16	-1	0.988517	-1	-1	-0.0887461	0.392384	-1	-1
'EX_tethex3(e)'	0	0	0	0	0	0	0	0	0	0	0	0	0	0.148254
'EX_tetpent3(e)'	0	0	0	0	0	0	0	0	0	0	0	0	0	-0.148254
'EX_tetpent6(e)'	0	0	0	-0.0286957	0	0	0	0	0	0	0	0	0	0
'EX_tettet6(e)'	-0.0791647	0	0	-0.0286957	0	0	0	-8.5e-28	0	0	-0.459496	0	0	0
'EX_thf(e)'	0.732822	1	0.293822	1	1	1	1	1	0.682859	1	-0.594845	-0.514327	1	1
'EX_thm(e)'	0	7.16e-17	-4.48e-18	7.45e-18	-1.79e-17	-7.16e-17	0	-7.85e-17	1.43e-16	0	1.43e-16	3.58e-17	7.16e-17	7.16e-17
'EX_thmmp(e)'	1.79e-17	0	0	0	0	0	0	0	0	7.16e-17	0	0	0	0
'EX_thmtp(e)'	0	0	0	0	0	0	0	0	0	0	0	0	0	0
'EX_thr_L(e)'	-0.608421	-1	-0.273782	-0.269737	-1	-0.634218	-0.532388	-0.289119	-0.399693	-0.273503	-0.293535	-0.552356	-0.961354	-0.987176
'EX_thym(e)'	-0.109245	-0.849059	0.066902	-0.146886	-0.171677	-0.0997504	-0.290176	0.309446	0.138783	-0.351781	0.129644	-0.392108	-0.316964	-0.072437
'EX_thymd(e)'	-0.444107	-0.162588	-0.576727	-0.190018	-0.300642	-0.0860363	-0.50008	-0.424619	-0.708748	-0.659669	-0.551036	-0.330434	-0.691528	-0.509299
'EX_thyox_L(e)'	0	0.116916	-2.65e-29	0	0	0	0	0.0662465	0	0.203491	0.0357952	0	0.0398971	0
'EX_tmndnc(e)'	0	0.0552224	0	-0.0286957	0.00491928	-0.0449248	0	0	-5.99e-29	0	0.0223354	0.020064	0.101493	2.54e-29
'EX_tolbutamide(e)'	0	0	0	0	0	0	0	0	0	0	0	0	0	0
'EX_tre(e)'	-0.900396	0	0	0	0	0	0	0	-1	0	0	-0.517054	0	-1
'EX_triodthy(e)'	2.38e-16	1.19e-16	1.19e-16	1.19e-16	-7.45e-18	1.19e-16	1.19e-16	1.19e-16	-4.23e-31	0	2.29e-30	0	-1.19e-16	1.19e-16
'EX_triodthysuf(e)'	0	0	0	0	0	0	0	0	0	0	0	0	0	0
'EX_trp_L(e)'	-0.596247	-0.217881	-0.0116503	-0.0364885	-0.0113655	-0.0109301	-0.0113332	-0.012303	-0.0127283	-0.0116384	-0.0124909	-0.0113806	-0.0115691	-0.0121107
'EX_tststerone(e)'	-0.269178	-0.310511	-1	-0.230087	-1	0	0	-1	0	0	0	-0.211457	0	0
'EX_tststeroneglc(e)'	0	0	0	0	0	0	0	0	0	0	0	0	0	0
'EX_tststerones(e)'	0	0	0	0	0	0	0	0	0	0	0	0	0	0
'EX_tsul(e)'	-7.91e-17	-0.256797	0	0	0	0	0	3.46e-28	0	0	0	0	0	0
'EX_ttdca(e)'	0.781219	-0.225987	0.461428	-0.321085	0.89884	1	-1	0.705143	0.618955	0.809554	0.77806	0.653067	-0.482015	0.6085
'EX_txa2(e)'	1	1	1	1	1	1	1	1	1	1	1	1	1	1
'EX_tymsf(e)'	0	0	0	0	0	0	0	0	0	0	0	0	0	0
'EX_Tyr_ggn(e)'	0	0	0	0	0	0	0	0	0	0	0	0	0	0
'EX_tyr_L(e)'	-0.86662	-0.69171	-0.663801	-0.235748	-1	0.240471	-1	-1	-0.019418	-1	-0.507345	-1	-1	-1
'EX_udp(e)'	0	0	0	0	0	0	0	0	0	0	0	0	0	0
'EX_ump(e)'	0.566891	0	0	0	0	0	0	0	0	1	-0.228515	0	0	0
'EX_ura(e)'	0.439686	1	0.638577	0.265648	0.28946	0.844127	1	0.300107	0.222496	0.883594	0.5744	0.146694	0.136927	0.40261
'EX_urate(e)'	1	-0.962023	-0.837888	0.0334043	-0.528345	-0.556457	-0.169389	-0.5	-0.279935	-0.555252	-0.707855	-0.723525	-0.141822	1
'EX_urea(e)'	-1	1	0.837888	1	1	0.556457	1	0.690406	0.279935	1	0.707855	0.723525	0.141822	-0.918807
'EX_uri(e)'	1	0.60839	0.336985	0.821274	0.71054	0.499657	1	0.587485	1	1	1	1	1	0.772541
'EX_utp(e)'	-1	-1	-1	-1	-1	-1	-1	-1	-1	-1	-1	-1	-1	-1
'EX_vacc(e)'	-0.220414	0	0.469466	0	0	-8.44e-28	0.384797	-0.0229447	0.201268	0.669589	0.298779	0.284417	0	-0.148254
'EX_val_L(e)'	0.369857	0.686271	0.565015	0.272383	0.397756	0.328911	-1	-0.326029	-0.699224	-0.30842	0.171968	0.409759	0.693418	0.248886
'EX_vitd2(e)'	0	0	0	0	0	0	0	0	0	0	0	0	0	0
'EX_vitd3(e)'	-0.40223	-0.515884	-0.431936	-0.376071	7.48e-16	-0.273172	-0.427237	-0.461009	7.62e-17	-0.481435	-0.532541	2.85e-16	-0.422993	-0.513484
'EX_whddca(e)'	0	0	0	0	0	0	0	0	0	0	0	0	0	0
'EX_whhdca(e)'	0	0	0	0.0799863	0	0	0	0	0	0	0	0	0	0
'EX_whtststerone(e)'	0	0	0	0	0	0	0	0	0	0	0	0	0	0
'EX_whttdca(e)'	0	0	0	0	0	0	0	0	0	0	0	0	0	0
'EX_xolest_hs(e)'	0	0	0	0	0	0	0	0	0	0	0	0	0	0
'EX_xolest2_hs(e)'	1	1	0	1	0.982574	1	-0.590139	1	0	1	0.806343	0	0	-2.2e-28
'EX_xoltri24(e)'	0	0	0	0	0	0	0	0	0	0	0	0	0	-3.82e-29
'EX_xoltri25(e)'	0	1.91e-16	0	0	0	0	0	0.271798	0	0	0.645692	0	0	0
'EX_xoltri27(e)'	0	0	3.38e-16	0	0	0.256414	0	0.170348	0	0	0	0	0	0
'EX_xyl_D(e)'	0	-6.39e-34	0	3.27e-18	0	0	0	-1.04e-29	0	-4.73e-33	-9.65e-19	0	0	3.67e-17
'EX_xylt(e)'	-1	-1	-1	-1	-1	-1	-1	-1	-1	-1	-1	-0.700041	-1	-5.32e-17
'EX_yvite(e)'	0	0	0	0	0	0	0	0	0	0	0	0	0	0
'F1Atg'	0	0	0	0	0	0	0	0	0	0	0	0	0	0
'F1PGT'	0	0	0	0	0	0	0	0	0	1.45e-34	0	0	0	0
'F6Tg'	0	0	0	0	0	0	0	0	0	0	0	0	0	-3.08e-31
'FA120ACPH'	0	0	0	0	0	-0.340193	0	0	0	-0.0784401	0	-1	0	0
'FA140ACPH'	0.781219	-0.225987	0.461428	-4.22e-17	0.89884	1	-1	0.705143	0.618955	1	0.77806	0.653067	-0.199122	0.6085
'FA141ACPH'	0	0	0	0	0	0	0	0	0	0	0	0	0	0
'FA160ACPH'	0	-0.601128	0.469466	0.472206	-1.93e-16	-0.716506	0.756192	2.89e-17	-0.618955	0	-0.11662	-0.707816	-0.597366	-0.6085
'FA161ACPH'	0	0	0	0	0	0	0	0	0	0	0	0	0	0
'FA180ACPH'	0	0	0	0	0	0	0	0	0	0	0	0	0	0
'FA181ACPH'	0	0	0	0	0	0	0	0	0	0	0	0	0	0
'FA1821ACPH'	0	0	0	0	0	0	0	0	0	0	0	0	0	0
'FA1822ACPH'	0	0	0	0	0	0	0	0	0	0	0	0	0	0
'FA182ACPH'	0	0	0	0	0	0	0	0	0	0	0	0	0	0
'FACOAL140i'	0	0	0	0.19611	0	0	0	0	0	0.190446	0	0	0.282892	0
'FACOAL150'	0	0	0.0882582	0	0	0.249175	0	0	0	0.25753	0	0	0	0
'FACOAL160i'	0	0	0	0.19611	0	0	0	0	0	0	0	0	0	0
'FACOAL161'	0.191738	0.398872	0	-0.0286957	0	-0.122899	-0.384797	-0.231033	-0.201268	0	-0.459496	-0.284417	-0.179871	0.148254
'FACOAL170'	0	0	0	0	0	0	3.03e-27	0	0	0	0	0	0	0
'FACOAL180i'	0	0	0	0	0	0	0	0	0	0.470061	0	0	0	0.412447
'FACOAL1812'	0.220414	0	-0.469466	0	0	8.43e-28	-0.384797	0	-0.201268	-0.669589	-0.298779	-0.284417	0	0.148254
'FACOAL1813'	0.220414	-0.398872	-0.469466	-0.0286957	-0.200542	-0.249175	-0.384797	-0.231033	-0.201268	-0.669589	-0.459496	-0.284417	-0.338617	-0.148254
'FACOAL181i'	0	0	0	-3.2e-17	0	0	0	0	0	0	0	0	0	0
'FACOAL1821'	-4.26e-16	0.23906	-4.26e-16	-0.19611	0.127238	-0.249175	-0.0255721	-8.52e-17	-4.26e-16	0	0	-0.334527	-0.00268462	0
'FACOAL1822'	0	0.0767852	0.118133	-0.0286957	-0.200542	-0.249175	0.384797	0	-0.201268	0.669589	-0.2547	-0.284417	-0.338617	0.148254
'FACOAL1831'	-0.165819	0.322459	-0.469466	-0.19611	-0.418715	-0.249175	-0.387227	-0.231033	0.141156	-0.669589	-0.459496	-0.126219	-0.338617	-0.412447
'FACOAL1832'	0	0	0	0.0286957	0	0.249175	0	0.0418462	0	0.599903	0	0	0.338617	0.148254
'FACOAL184'	0	0	0	-0.0286957	0	-0.224963	0	0.231033	0	-0.495564	0	0	-0.338617	0.148254
'FACOAL191'	0	0	-8.21e-17	0	0	-2.87e-16	0	0	0	0	0	-2.05e-16	0	0
'FACOAL200'	-0.047783	-0.398872	-0.469466	-0.0286957	-0.113202	-0.249175	-0.384797	-0.0766374	-0.201268	-0.246614	-0.459496	-0.284417	-0.338617	-0.148254
'FACOAL203'	0.220414	-0.322459	0.469466	0.0286957	0.200542	0.249175	0.384797	0.231033	0.201268	0.345223	0	0.284417	0.338617	0.148254
'FACOAL204'	0.231391	-6.4e-17	-0.354506	-0.19611	0.327924	0.139048	0.17603	0	-0.472081	0	0	0	0	0.0020422
'FACOAL2042'	0	0	0	0.0286957	0	0	0	0	0	0	0	0	0.101493	-0.148254
'FACOAL205'	0	-0.0552224	0	0.0286957	-0.00491928	0.0449248	0	0	5.99e-29	0	-0.0223354	-0.020064	-0.101493	-2.54e-29
'FACOAL206'	0	0	-8.21e-17	0	0	-2.87e-16	0	0	0	0	0	-2.05e-16	0	0
'FACOAL224'	0.220414	0	0.152873	0.0286957	0.200542	0	0.384797	0.231033	0.201268	0	0	0.284417	0.338617	0.148254
'FACOAL2251'	0	0.398872	-0.152873	-0.0286957	-0.200542	0	-0.384797	-0.231033	0	0	0	0.284417	-0.335933	-0.00948773
'FACOAL2252'	0	0	0	0.0286957	0	0	0	0	0	0	0	0	0	0
'FACOAL226'	0.0177312	0	0	0	0	0.249175	0	0	0	0	0.0223354	0	0	0
'FACOAL240'	0	0	0	0.0286957	0.200542	0.207986	0.285898	0	0.13241	0	0	0	0.338617	0
'FACOAL241'	0	0	0	0	0	0	0	0	0	0	-2.17e-27	0	0	0.0313122
'FACOAL244_1'	0.0791647	0	0	0.0286957	0	0	0	8.5e-28	0	0	0.459496	0	0	0
'FACOAL245_1'	0	0	0	0.0286957	0	0	0	0	0	0	0	0	0	0
'FACOAL245_2'	0	0	0	0	0	0	0	0	0	0	0	0	0	0.148254
'FACOAL246_1'	0	0	0	0	0	0	0	0	0	0	0	0	0	-0.148254
'FACOAL260'	0	0	1.14e-26	0	0	0.249175	0	0	0	0.0201395	0	0	0	0
'FACOAL40im'	0	0	0	0	0.165671	0	0	0	0.0976412	0.0933112	0	0	0.10363	0
'FACOAL80i'	0	0.252094	0.289041	0	0	0.195621	0.158866	0.165428	0.474546	0.190446	0	0	0.282892	0
'FADDP'	0	0	0	0	0	0	0	0	0	0	0	0	0	0
'FADH2tru'	0	0	2.64e-16	1.01e-15	7.48e-16	0	6.55e-17	-1.81e-16	0	0	0	1	0	0
'FADH2tx'	0	6.43e-17	0	-5.61e-16	0.18187	0.49835	0.35206	0	0	0	0	0.669055	0.263271	0
'FADtru'	0	0	2.64e-16	1.01e-15	7.48e-16	0	6.55e-17	-1.81e-16	0	0	0	1	0	0
'FADtx'	0	-6.43e-17	0	5.61e-16	-0.18187	-0.49835	-0.35206	0	0	0	0	-0.669055	-0.263271	0
'FAEL183'	0.232205	0.729715	0.307371	0.388719	0.125974	0.218936	0.133285	0.12594	0.597245	0	0.377207	0.373781	0.0121666	0.351746
'FAEL184'	0	0	0	0	0	0	0	0	0	0	0	0	0	0.148254
'FAEL204'	0	0	0	0	0.20572	0	0	0	0	0	0	0	0	0.0020422
'FAEL205'	0	0	0	0	0	0	0	0	0	0	0	0	0	0
'FAH1'	0	0	0	0	0	0	0	0	0	0	0	0	0	0
'FAH2'	0	0	0	0	0	0	0	0	0	0	0	0	0	0
'FAH3'	0	0	0	0.0799863	0	0	0	0	0	0	0	0	0	0
'FALDH'	-0.362408	-0.407456	-0.393637	-0.425505	-0.44196	-0.379691	-0.449599	-0.522383	-0.488261	-0.514695	-0.41464	-0.337639	-0.370902	-0.403892
'FALDtly'	0	0.0648363	0.391265	0.497943	0.297191	0.065523	0	0	0.592368	0	0	0	0.56501	0.0279594
'FALDtm'	0.00657771	0	0	0	0	0	0.012013	5.81e-27	0	0	0	0	0	0
'FAOXC11'	0	1.39e-16	1.39e-16	2.44e-16	1.39e-16	0	1.39e-16	2.79e-16	2.44e-16	0	2.79e-16	0	0	0
'FAOXC140'	0	0	0	0	0	0	0	0	0	0	0	0	0	0
'FAOXC150m'	0	0	0	0	0	0	0	0	0	0	0	0	0	0
'FAOXC160'	0	0	0	0	0	0	0	0	0	0	0	0	0	0
'FAOXC16080m'	0	0	0.0242624	0	0	0	0	0	0	0	0	0	0	0.238728
'FAOXC16080x'	0	0	0	0.0753902	0	0.00902129	0	0.125	0	0	0	0	0	0
'FAOXC161802m'	0	0	0	0	0	0	0	0	0	0	0	0	0	0
'FAOXC16180m'	0	0	0	0	0	0	0	0.0229447	0	0	0	0	0	0
'FAOXC170m'	0	0	0	0	0	0	0	0	0	0	0	0	0	0
'FAOXC180'	0	0	0	1.09e-16	0	0	0.118448	0	0	0.142341	0	0	0	0
'FAOXC180x'	0	0	0	0	0	0	0	0	0.0903387	0	0	0	0	0
'FAOXC1811601m'	0.0612295	0	0	0	0	0	0	0	0	0	0	0	0	0
'FAOXC1811602m'	0	0	0	0	0	0	0	0	0	0	0	0	0	0
'FAOXC1811603m'	0	0.337629	0	0	0	0	0	0	0	0	0	0	0	0
'FAOXC182806m'	-1.04e-16	0	0	0	0.193497	0	0	0	0	0	0.337807	0	0	0.0960794
'FAOXC18280m'	0	0	0	0	0	0	0	0	0	0	0	0	0	0
'FAOXC183803m'	0	0	0	0	0	0	0	0	0	0	0	0	0	0
'FAOXC183806m'	0	0	0	0	0	0	0	0	0.0253021	0	0	0	0	0
'FAOXC183806x'	0	0	0	0	0	0	0	0	0	0	0	0.00722022	0	0
'FAOXC18480m'	0	0	0	0	0	0	0	0	0	0	0	0	0	0
'FAOXC18480x'	0	0.0393872	0	0	0	0.0449248	0	0	0	0	0	0	0	0
'FAOXC200180m'	0	0	0	0	0	0	0	0	6.05e-29	0	0	0	0	0
'FAOXC200180x'	0	0	0.459922	0	0	0	0	0	0.0903387	0	0	0	0	0
'FAOXC2031836m'	0	0	0	0	0	0	0.148028	0	0	0	0	0.158197	0	0
'FAOXC204'	0.0169657	0	0	0	0	0	0	0	0	0	0	0	0	0
'FAOXC204184m'	0	0	0	0	0	0	0	0	0	0	0	0	0	0
'FAOXC2051843m'	0	0	0	0	0	0	0	0	0	0	0	0	0	-2.54e-29
'FAOXC2051843x'	0	0.0393872	0	0.0446152	0	0.0449248	0	0	6e-29	0	0	0	0	0
'FAOXC2242046m'	0.0169657	0	0	0	0	0	0	0	0	0	0	0	0	0
'FAOXC2242046x'	0.282613	0	0	0.0286957	0.200801	0	0	0	0.201268	0	0	0	0	0
'FAOXC2251836m'	0	0	0	0	0	0	0	0	0	0	0	0	0	0
'FAOXC2251836x'	0	0	0	-2.8e-16	0	0	0	0	0	0	0	0.341748	0.00268462	0
'FAOXC2252053m'	0	0	0	0	0	0	0	0	0	0	0	0	0	0
'FAOXC2252053x'	0	0.0946095	0	0	0.00491928	0	0	0	0	0	0	0.020064	0	0
'FAOXC226'	0	0	0	0	0	0	0	0	0	0	0	0	0	0
'FAOXC226205m'	0	0	0	0	0	0	0	0	0	0	0	0	0	0
'FAOXC226205x'	0	0	0	0	0	0	0	0	0	0	0.0223354	0	0	0
'FAOXC240200x'	0	0	0	0	0	0	0.109868	0	0	0	0	0	0	0
'FAOXC241181x'	0	0	0	0	0	0	0	0	0	0	0	0	0	0
'FAOXC2442246x'	0.0791647	0	0	0.0286957	0	0	0	0	0	0	0	0	0	0
'FAOXC2452253x'	0	0	0	0	0	0	0	0	0	0	0	0	0	0
'FAOXC2452256x'	0	0	0	0	0	0	0	0	0	0	0	0	0	0
'FAOXC246226x'	0	0	0	0	0	0	0	0	0	0	0	0	0	0
'FAOXC260240x'	0	0	0	0	0	0.249175	0	0	0	0.0201395	0	0	0	0
'FAOXC80'	0	0	0	0	0	0	0	0	0	0.0335364	0	0	0	0.185919
'FAS100COA'	0	0	4.36e-27	0	2.17e-16	0	0	0	0	0.1293	0	0	0	0
'FAS120COA'	0	0	4.36e-27	0	2.17e-16	0	4.21e-29	0	0	0.1293	0	0	0	0
'FAS140COA'	0	0	0	0	2.17e-16	0	4.21e-29	0	0	0.1293	0	0	0	0
'FAS160COA'	0	0	4.36e-27	0	0	0	0	0	0	0	0	0	0	0
'FAS180COA'	0	0	0	0	0	0.204879	0	0.225268	0	0	0	0	0	0
'FAS80COA_L'	0.130509	0	0	0	0.0585346	0	0.0193194	0.0439911	0	0	0.0224203	0	0	0.131199
'FATP1t'	-1	-1	-1	-1	-1	-1	-0.400773	-1	-1	-1	-1	-1	-1	-1
'FATP2t'	-1	-1	-1	-1	-1	-1	-1	-1	-1	-1	-1	-1	-1	-1
'FATP3t'	-1	-1	-1	-1	-1	-1	-1	-1	-1	-1	-1	-1	-1	-1
'FATP4t'	-1	-1	-0.983153	-1	-1	-1	-1	-1	-1	-1	-1	-1	-1	-1
'FATP5t'	-1	-1	1	1	1	1	1	1	1	1	-1	1	1	-1
'FATP6t'	-1	-1	-1	-1	-1	-1	-1	-1	-1	-1	-1	-1	-1	-1
'FATP7t'	-1	-1	-1	-1	-1	-1	-1	-1	-1	-1	-1	-1	-1	-1
'FATP8t'	-1	-1	-1	-1	-1	-1	-1	-1	-1	-1	-1	-1	-1	-1
'FATP9t'	-1	-1	-1	-1	-1	-1	-1	-1	-1	-1	-1	-1	-1	-1
'FBA'	0	0	0	0	0	0.134264	0	0	0	0.257406	0	0	0	0
'FBA2'	0	0	0	0	0	0	0	0	0	0	0	0	0	0
'FBA4'	0	0	0	0	0	0	0	0	0	0	0	0	0	0
'FBA5'	0	0	0	0	0	0	0	0	0	0	0	0	0	0
'FBP'	0	0	0	0	0	0	0	0	0	0	0	0	0	0
'FBP26'	0	0	0	0	0	0	0	0	0	0	0	0	0	0
'FCLTm'	0	0	0	0	0	0	0	0	0	0	0	0	0	0
'FCOAH'	0	1.73e-32	-8.21e-17	8.67e-33	0	-2.87e-16	1.73e-32	0	0	0	0	-2.05e-16	0	0
'FDH'	0	0	0	0	0	0	0	0	0	0	0	0	0.798253	0
'FE2t'	0.0699736	0.435387	0.187793	0.0872617	0	0	0.426935	1	0.385967	0	0.598615	1	0.414859	1
'FE2tm'	0	0	0	0	0	0	0	0	0	0	0	0	0	0
'FE3R2e'	0	0	0	0	0	0	0	0	0	0	0	0	0	0.153703
'FK'	0	0	0	0	0	0	0	0	0	1.45e-34	-1.03e-32	0	0	0
'FKYNH'	0	0	0	0.0250103	0	0	0	0	0	0	0	0	0	0
'FMNAT'	0	0	0	0	0	0	0	0	0	0	0	0	0	0
'FOLR2'	0	0	0	0	0.380071	0.491379	0.0642636	0	0	0	0	0	0	0
'FOLt2'	-1	-1	-1	-1	-1	-1	-1	-1	-1	-1	-1	-1	-1	-1
'FORMCOAtx'	0	1.04e-32	-8.21e-17	5.22e-33	0	-2.87e-16	1.04e-32	0	0	0	0	-2.05e-16	0	0
'FORt2m'	0.481761	0.568427	0.506214	0.489897	0.511955	0.484567	0.494554	0.561574	0.598482	0.556349	0.594845	0.442123	0.489466	0.576037
'FORtr'	0	7.91e-17	-2.03e-16	-0.25	-7.48e-16	-2.75e-16	-1.31e-16	1.81e-16	-1.07e-16	0	-2.17e-16	-1.02e-17	-1.54e-16	-1.33e-16
'FORtrn'	0	0	0	0	0	0	0	0	0	0	0	0	0	0
'FPGS'	0	0	0	0	0	0	0	0	0	0	0	0	0	0
'FPGS2'	0	0	0	0	0	0	0	0	0	0	0	0	0	0
'FPGS2m'	0	0	0	0	0	0	0	0	0	0	0	0	0	0
'FPGS3'	0	0	0	0	0	0	0	0	0	0	0	0	0	0
'FPGS3m'	0	0	0	0	0	0	0	0	0	0	0	0	0	0
'FPGS4'	0	0	0	0	0	0	0	0	0	0	0	0	0	0
'FPGS4m'	0	0	0	0	0	0	0	0	0	0	0	0	0	0
'FPGS5'	0	0	0	0	0	0	0	0	0	0	0	0	0	0
'FPGS5m'	0	0	0	0	0	0	0	0	0	0	0	0	0	0
'FPGS6'	0	0	0	0	0	0	0	0	0	0	0	0	0	0
'FPGS6m'	0	0	0	0	0	0	0	0	0	0	0	0	0	0
'FPGS7'	0	0	0	0	0	0	0	0	0	0	0	0	0	0
'FPGS7m'	0	0	0	0	0	0	0	0	0	0	0	0	0	0
'FPGS8'	0	0	0	0	0	0	0	0	0	0	0	0	0	0
'FPGS8m'	0	0	0	0	0	0	0	0	0	0	0	0	0	0
'FPGS9'	0	0	0	0	0	0	0	0	0	0	0	0	0	0
'FPGS9m'	0	0	0	0	0	0	0	0	0	0	0	0	0	0
'FPGSm'	0	0	0	0	0	0	0	0	0	0	0	0	0	0
'FRDPtc'	-1	-1	-1	-1	-1	-1	-1	-1	-1	-1	-1	-1	-1	-1
'FRDPtr'	1	1	1	1	1	1	1	1	1	1	1	1	1	1
'FRTT'	0	0	0	0	0	0	0	0	0	0	0	0	0	0
'FRUt1r'	1	1	1	0.848613	0.599791	0.6576	1	0.704525	1	1	1	0.837955	1	0.68641
'FRUt4'	-1	-1	-1	-1	-1	-1	-1	-1	-1	-1	-1	-1	-1	-1
'FT'	0	1.57e-17	-6.02e-17	-2.97e-16	-2.09e-16	-7.63e-17	-3.58e-17	5.02e-17	-3.14e-17	0	-6.45e-17	-2.84e-18	-4.52e-17	-3.7e-17
'FTCD'	0	0.0728342	0.039074	1.8e-29	0.892026	0	0	0	0	0.112697	0.189691	0.748431	0	0
'FTHFCL'	0	0	0	0	0	0	0	0	0	0	0	0	0	0
'FTHFDH'	0	0	0	0	0	0	0	0	0	0	0	0	0	0
'FTHFL'	-0.481761	-0.568427	-0.506214	-0.489897	-0.511955	-0.484567	-0.494554	-0.561574	-0.598482	-0.556349	-0.594845	-0.442123	-0.489466	-0.576037
'FTHFLm'	-0.481761	-0.568427	-0.506214	-0.489897	-0.511955	-0.484567	-0.494554	-0.561574	-0.598482	-0.556349	-0.594845	-0.442123	-0.489466	-0.576037
'FUC13GALACGLCGAL14ACGLCGALGLUSIDEte'	0	0	0	0	0	0	0	0	0	0	0	0	0	0
'FUC13GALACGLCGAL14ACGLCGALGLUSIDEtg'	0	0	0	0	0	0	0	0	0	0	0	0	0	0
'FUC14GALACGLCGALGLUSIDEte'	0	0	0	3.6e-17	0	0	0	0	0	0	0	0	0	0
'FUC14GALACGLCGALGLUSIDEtg'	0	0	0	-3.6e-17	0	0	0	0	0	0	0	0	0	0
'FUCACGALFUCGALACGLCGALGLUSIDEte'	0	0	0	0	0	0	0	0	0	0	0	0	0	0
'FUCACGALFUCGALACGLCGALGLUSIDEtg'	0	0	0	0	0	0	0	0	0	0	0	0	0	0
'FUCACNGAL14ACGLCGALGLUSIDEte'	0	0	0	0	0	0	0	0	0	0	0	0	0	0
'FUCACNGAL14ACGLCGALGLUSIDEtg'	0	0	0	0	0	0	0	0	0	0	0	0	0	0
'FUCACNGALACGLCGALGLUSIDEte'	0	0	0	0	0	0	0	0	0	0	0	0	0	0
'FUCACNGALACGLCGALGLUSIDEtg'	0	0	0	0	0	0	0	0	0	0	0	0	0	0
'FUCASE2e'	0	0	0	0	0	0	0	0	0	0	0	0	0	0
'FUCASE2ly'	0	0	0	0	0	0	0	0	0	1.45e-34	-1.06e-32	0	0	0
'FUCASEe'	0	0	0	0	0	0	0	0	0	0	0	0	0	0
'FUCASEly'	0	0	0	0	0	0	0	0	0	0	0	0	0	0
'FUCFUC12GAL14ACGLCGALGLUSIDEte'	0	0	0	0	0	0	0	0	0	-7.27e-35	0	0	0	0
'FUCFUC12GAL14ACGLCGALGLUSIDEtg'	0	0	0	0	0	0	0	0	0	7.27e-35	0	0	0	0
'FUCFUC132GALACGLCGAL14ACGLCGALGLUSIDEte'	0	0	0	0	0	0	0	0	0	0	0	0	0	0
'FUCFUC132GALACGLCGAL14ACGLCGALGLUSIDEtg'	0	0	0	0	0	0	0	0	0	0	0	0	0	0
'FUCFUCFUCGALACGLC13GALACGLCGAL14ACGLCGALGLUSIDEte'	0	0	0	0	0	0	0	0	0	-2.81e-50	0	0	0	0
'FUCFUCFUCGALACGLC13GALACGLCGAL14ACGLCGALGLUSIDEtg'	0	0	0	0	0	0	0	0	0	2.81e-50	0	0	0	0
'FUCFUCFUCGALACGLCGAL14ACGLCGALGLUSIDEte'	0	0	0	7.19e-17	0	0	0	0	0	0	-1.05e-31	2.59e-32	0	0
'FUCFUCFUCGALACGLCGAL14ACGLCGALGLUSIDEtg'	0	0	0	-7.19e-17	0	0	0	0	0	0	1.05e-31	-2.59e-32	0	0
'FUCFUCGALACGLCGALGLUSIDEte'	0	0	0	0	0	0	0	0	0	0	0	0	0	0
'FUCFUCGALACGLCGALGLUSIDEtg'	0	0	0	0	0	0	0	0	0	0	0	0	0	0
'FUCGAL14ACGLCGALGLUSIDEte'	0	0	0	0	0	0	0	0	0	0	-7.62e-33	0	0	0
'FUCGAL14ACGLCGALGLUSIDEtg'	0	0	0	0	0	0	0	0	0	0	7.62e-33	0	0	0
'FUCGALFUCGALACGLCGALGLUSIDEte'	0	0	0	0	0	0	0	0	0	0	0	0	0	0
'FUCGALFUCGALACGLCGALGLUSIDEtg'	0	0	0	0	0	0	0	0	0	0	0	0	0	0
'FUCGALGBSIDEte'	0	0	0	0	0	0	0	0	0	0	0	0	0	0
'FUCGALGBSIDEtg'	0	0	0	0	0	0	0	0	0	0	0	0	0	0
'FUCtly'	0	0	0	0	0	0	0	0	0	1.45e-34	-1.09e-32	0	0	0
'FUM'	0.53935	0.0208671	0.576221	0.345251	-0.112587	0.471528	0.559218	0.620357	0.194559	-0.566086	0.731609	0.482494	-0.526943	0.62123
'FUMAC'	0	0	0	0	0	0	0	0	0	0	0	0	0	0
'FUMm'	-0.53935	-0.619025	-0.481645	-0.485952	0.552673	-0.0614981	-0.00996485	-0.620357	-0.702332	0.566086	-0.666558	-0.408844	0.526943	-0.62123
'FUMSO3tm'	1	1	1	1	1	1	0.403966	0.379643	1	1	1	-1	1	1
'FUMSO4tm'	1	1	1	1	1	1	1	1	1	1	1	1	1	1
'FUMtm'	0.46065	0.882613	-1	-0.291911	0.333246	0.823582	0.772421	1	0.121622	-0.0728657	0.0993432	0.758796	0.308328	0.164516
'FUMTSULtm'	-1	-1	-1	-1	-1	-1	-1	-1	-1	-1	-1	-1	-1	-1
'FUT11g'	0	0	0	0	0	0	0	0	0	0	0	0	0	0
'FUT12g'	0	0	0	0	0	0	0	0	0	0	0	0	0	0
'FUT14g'	0	0	0	0	0	0	0	0	0	7.27e-35	0	0	0	0
'FUT15g'	0	0	0	0	0	0	0	0	0	0	0	0	0	0
'FUT16g'	0	0	0	0	0	0	0	0	0	0	0	-2.59e-32	0	0
'FUT17g'	0	0	0	0	0	0	0	0	0	0	0	0	0	0
'FUT18g'	0	0	0	0	0	0	0	0	0	0	0	0	0	0
'FUT31g'	0	0	0	-3.6e-17	0	0	0	0	0	0	0	0	0	0
'FUT32g'	0	0	0	0	0	0	0	0	0	0	0	0	0	0
'FUT33g'	0	0	0	0	0	0	0	0	0	0	0	0	0	0
'FUT34g'	0	0	0	0	0	0	0	0	0	0	0	0	0	0
'FUT35g'	0	0	0	0	0	0	0	0	0	0	0	0	0	0
'FUT910g'	0	0	0	0	0	0	0	0	0	2.81e-50	0	0	0	0
'FUT911g'	0	0	0	0	0	0	0	0	0	2.81e-50	0	0	0	0
'FUT91g'	0	0	0	0	0	0	0	0	0	0	7.62e-33	0	0	0
'FUT92g'	0	0	0	0	0	0	0	0	0	0	0	0	0	0
'FUT93g'	0	0	0	0	0	0	0	0	0	7.27e-35	0	0	0	0
'FUT94g'	0	0	0	-7.19e-17	0	0	0	0	0	0	1.05e-31	-2.59e-32	0	0
'FUT95g'	0	0	0	-7.19e-17	0	0	0	0	0	0	1.05e-31	-2.59e-32	0	0
'FUT96g'	0	0	0	0	0	0	0	0	0	0	0	0	0	0
'FUT97g'	0	0	0	0	0	0	0	0	0	0	0	0	0	0
'FUT98g'	0	0	0	0	0	0	0	0	0	0	0	0	0	0
'FUT99g'	0	0	0	0	0	0	0	0	0	2.81e-50	0	0	0	0
'G12MT1_L'	0	0	-8.84e-33	0	0	0	0	0	0	0	1.1e-31	0	0	0
'G12MT1_U'	0	0	6.19e-32	0	0	0	0	0	0	0	-4.42e-31	0	0	0
'G12MT2_L'	0	0	-3.81e-32	0	0	0	0	0	0	0	1.44e-31	0	0	0
'G12MT2_U'	0	0	5.97e-32	0	0	0	0	0	0	0	2.45e-31	0	0	0
'G13MT_L'	0	0	-8.84e-33	0	0	0	0	0	0	0	1.1e-31	0	0	0
'G13MT_U'	0	0	6.19e-32	0	0	0	0	0	0	0	-4.42e-31	0	0	0
'G14T10g'	0	0	0	3.18e-50	3.42e-33	0	0	0	0	0	0	0	0	-3.28e-31
'G14T11g'	0	0	0	3.18e-50	6.84e-33	0	0	0	0	0	0	0	0	-3.56e-31
'G14T12g'	0	0	0	3.18e-50	1.37e-32	0	0	0	0	0	0	0	0	-3.83e-31
'G14T13g'	0	0	0	3.18e-50	2.74e-32	0	0	0	0	0	0	0	0	-4.38e-31
'G14T14g'	0	0	0	3.18e-50	2.74e-32	0	0	0	0	0	0	0	0	-3.83e-31
'G14T15g'	0	0	0	3.18e-50	4.11e-32	0	0	0	0	0	0	0	0	-4.38e-31
'G14T16g'	0	0	0	3.18e-50	5.47e-32	0	0	0	0	0	0	0	0	-4.38e-31
'G14T17g'	0	0	0	3.18e-50	8.08e-32	0	0	0	0	0	0	0	0	-4.31e-31
'G14T18g'	0	0	0	0	0	0	0	0	0	0	0	0	0	0
'G14T19g'	0	0	0	0	0	0	0	0	0	0	0	0	0	0
'G14T20g'	0	0	0	0	0	0	0	0	0	0	0	0	0	0
'G14T21g'	0	0	0	0	0	0	0	0	0	0	0	0	0	0
'G14T2g'	0	0	0	0	0	0	0	0	0	0	0	0	0	0
'G14T3g'	0	0	0	0	0	0	0	0	0	0	0	0	0	0
'G14T4g'	0	0	0	0	0	0	0	0	0	0	0	0	0	0
'G14T5g'	0	0	0	0	0	0	0	0	0	0	0	0	0	0
'G14T6g'	0	0	0	3.18e-50	0	0	0	0	0	0	0	0	0	-3.21e-31
'G14T7g'	0	0	0	3.18e-50	0	0	0	0	0	0	0	0	0	-3.28e-31
'G14T8g'	0	0	0	3.18e-50	0	0	0	0	0	0	0	0	0	-3.28e-31
'G14T9g'	0	0	0	3.18e-50	0	0	0	0	0	0	0	0	0	-3.28e-31
'G14Tg'	0	0	0	0	0	0	0	0	0	0	0	0	0	0
'G16MT_L'	0	0	-8.84e-33	0	0	0	0	0	0	0	1.1e-31	0	0	0
'G16MT_U'	0	0	6.19e-32	0	0	0	0	0	0	0	-4.42e-31	0	0	0
'G1M6MASNB1terg'	0	0	0	0	0	0	0	0	0	0	0	0	0	0
'G1M7MASNBterg'	0	0	0	0	0	0	0	0	0	0	0	0	0	0
'G1M7MASNCterg'	0	0	0	0	0	0	0	0	0	0	0	0	0	0
'G1M8MASNterg'	0	0	0	0	0	0	0	0	0	0	0	0	0	0
'G1PTT'	0	0	0	0	0	0	0	0	0	0	0	0	0	0
'G2M8MASNterg'	0	0	0	0	0	0	0	0	0	0	0	0	0	0
'G3M8MASNterg'	0	0	0	0	0	0	0	0	0	0	0	0	0	0
'G3PD1'	1	1	1	1	1	0.795382	1	1	0.68914	-0.254331	1	1	0.528243	1
'G3PD2m'	0.304948	0.441623	0	0.188494	0.210367	0.304852	0	0.464839	0.505301	0.41276	0.454809	0.33561	0.406643	0.511044
'G5SADrm'	-1.23e-16	0.379258	-0.212557	1	0.69377	0.335226	0.93638	0.550162	0.467664	0.112352	0.23235	0	0.933393	0.525234
'G5SADs'	0	0	0	0	0	0.329547	0	0	0.288022	0	0	0	0	0
'G5SDym'	0	0	0	0	0	0	0	0	0	0	0	0	0	0
'G6PDA'	0	0	0	0	0	0	0	0.260833	0	0	0	0	0	0
'G6PDH1rer'	-0.414256	0.765499	-0.0362488	0.459571	-0.0930036	0.0538939	0.0754813	-0.0368659	-0.525438	-0.580537	0.292953	-0.485677	0.716934	-0.0207281
'G6PDH2r'	-0.414256	0.394561	0.0967538	-0.459571	-0.399068	0	-0.475787	-0.464755	-0.525438	0.213722	-0.511939	-0.485677	0.307556	-0.44948
'G6PDH2rer'	0.414256	-0.407422	0.498274	-0.459571	0.399068	0.378042	0.404734	0.464755	0.525438	0.580537	0.215875	0.485677	-0.493671	0.393917
'G6PPer'	0	0	0	0	0	0	0	0	0	0	0	0	0	0
'G6Pter'	0	0.358076	0.462025	-7.51e-17	0.306065	0.431936	0.480215	0.427889	0	0	0.508828	0	0.223264	0.373189
'GABAVESSEC'	0	0	0	0	0	0	0	0	0	0	0	0	0	0
'GACMTRc'	-0.451494	-0.231721	-0.314558	-0.335907	-0.471655	0	-0.81523	-0.190406	2.44e-16	0	-0.130053	0	-0.0641341	-0.130621
'GACPAILter'	0.0945422	0.0352843	0.12629	0.106263	0.0444053	0.0721342	0.0905381	0.145385	0.0397229	0	0.0585496	0.0440751	0.0734393	0.0330344
'GAL3ST11'	0	0	0	0	0	0	0	0	0	0	0	0	0	0
'GAL3ST12'	0	0	0	0	-2.49e-31	0	0	0	0	0	0	0	0	0
'GALACGLCGALGBSIDEte'	0	0	0	0	0	0	0	0	0	0	0	0	0	0
'GALACGLCGALGBSIDEtg'	0	0	0	0	0	0	0	0	0	0	0	0	0	0
'GALASE10ly'	0	0	0	0	0	0	0	0	0	1.45e-34	-9.32e-33	0	0	0
'GALASE11ly'	0	0	0	0	0	0	0	0	0	1.45e-34	-9.32e-33	0	0	0
'GALASE12ly'	0	0	0	0	0	0	0	0	0	1.45e-34	-9.32e-33	0	0	0
'GALASE13ly'	0	0	0	0	0	0	0	0	0	1.45e-34	-9.32e-33	0	0	0
'GALASE14ly'	0	0	0	0	0	0	0	0	0	1.45e-34	-9.32e-33	0	0	0
'GALASE15ly'	0	0	0	0	0	0	0	0	0	1.45e-34	-9.37e-33	0	0	0
'GALASE16ly'	-5.19e-17	0	0	0	0	0	0	0	0	1.5e-33	1.06e-17	-4.03e-17	0	0
'GALASE17ly'	-5.19e-17	0	0	0	0	0	0	0	0	1.5e-33	1.06e-17	-4.03e-17	0	0
'GALASE18ly'	-5.19e-17	0	0	0	0	0	0	0	0	1.5e-33	1.06e-17	-4.03e-17	0	0
'GALASE19ly'	-5.19e-17	0	0	0	0	0	0	0	0	1.5e-33	1.06e-17	-4.03e-17	0	0
'GALASE1ly'	4.32e-17	0	0	0	1.5e-31	0	0	0	0	0	0	-2.01e-17	0	1.37e-17
'GALASE20ly'	0	0	0	0	0	0	0	0	0	0	0	0	0	0
'GALASE3ly'	0	0	0	0	0	0	0	0	0	1.45e-34	-1.05e-32	0	0	0
'GALASE4ly'	0	0	0	0	0	0	0	0	0	1.45e-34	-9.84e-33	0	0	0
'GALASE5ly'	0	0	0	0	0	0	0	0	0	1.45e-34	-9.32e-33	0	0	0
'GALASE6ly'	0	0	0	0	0	0	0	0	0	1.45e-34	-9.32e-33	0	0	0
'GALASE7ly'	0	0	0	0	0	0	0	0	0	1.45e-34	-9.32e-33	0	0	0
'GALASE8ly'	0	0	0	0	0	0	0	0	0	1.45e-34	-9.32e-33	0	0	0
'GALASE9ly'	0	0	0	0	0	0	0	0	0	1.45e-34	-9.32e-33	0	0	0
'GALC'	-1.38e-16	-1.38e-16	0	0	0	0	-1.38e-16	-1.38e-16	0	0	0	-1.38e-16	0	0
'GALFUC12GAL14ACGLCGALGLUSIDEte'	0	0	0	0	0	0	0	0	0	0	0	0	0	0
'GALFUC12GAL14ACGLCGALGLUSIDEtg'	0	0	0	0	0	0	0	0	0	0	0	0	0	0
'GALFUCGALACGLCGAL14ACGLCGALGLUSIDEte'	0	0	0	-7.19e-17	0	0	0	0	0	0	0	0	0	0
'GALFUCGALACGLCGAL14ACGLCGALGLUSIDEtg'	0	0	0	7.19e-17	0	0	0	0	0	0	0	0	0	0
'GALGALFUCFUCGALACGLCGALACGLCGAL14ACGLCGALGLUSIDEte'	0	0	0	0	0	0	0	0	0	0	0	0	0	0
'GALGALFUCFUCGALACGLCGALACGLCGAL14ACGLCGALGLUSIDEtg'	0	0	0	0	0	0	0	0	0	0	0	0	0	0
'GALGALGALTHCRMte'	0	0	0	0	0	0	0	0	0	0	0	0	0	0
'GALGALGALTHCRMtg'	0	0	0	0	0	0	0	0	0	0	0	0	0	0
'GALGLUSIDEtg'	0	0	0	-3.6e-17	0	0	0	0	0	7.27e-35	0	0	0	-7.97e-31
'GALGLUSIDEtl'	0	0	0	3.6e-17	0	0	0	0	0	-7.27e-35	0	0	0	1.15e-30
'GALGT1'	0	0	0	0	0	0	0	0	0	0	0	0	0	0
'GALGT2'	0	0	0	0	0	0	0	0	0	0	0	0	0	0
'GALGT3'	0	0	0	0	0	0	0	0	0	0	0	0	0	0
'GALGT4'	0	0	0	0	0	0	0	0	0	0	0	0	0	0
'GALK'	0	0	0	0	0	0	0	0	0	0	0	0	0	0
'GALNACT1g'	0	0	0	0	0	0	0	0	0	0	0	0	0	0
'GALNACT2g'	0	0	0	0	0	0	0	0	0	0	0	0	0	0
'GALNACT3g'	0	0	0	0	0	0	0	0	0	0	0	0	0	0
'GALNACT4g'	0	0	0	0	0	0	0	0	0	0	0	0	0	0
'GALNACT5g'	0	0	0	0	0	0	0	0	0	0	0	0	0	0
'GALNTg'	0	0	0	0	0	0	0	0	0	0	0	0	0	0
'GALOR'	0	0	0	0	0	0	0	0	0	0	0	0	0	0
'GALSIDEtg'	0	0	0	-3.82e-49	0	0	0	0	0	0	0	0	0	0
'GALSIDEtl'	-0.755825	-0.804658	-0.782092	4.25e-17	2.82e-31	-0.752713	-0.815024	-0.727484	-0.184737	0	-0.305001	-0.82353	-0.231597	-0.348186
'GALT'	1	1	1	1	1	1	1	1	1	1	1	1	1	1
'GALt1r'	0.253916	0.289913	0.30916	0.383361	0.130428	0.192642	0.399536	0.514265	0.354631	0.389657	0.36488	0.38303	0.321851	0.313088
'GALt2_2'	-1	-1	-1	-1	-1	-1	-0.214561	-1	-1	-1	-1	-0.332837	0.446552	-1
'GALT2g'	0	0	0	0	0	0	0	0	0	0	0	0	0	0
'GALt4'	-0.00974014	-0.0945702	-0.0912515	0.616639	0.869572	0.0546453	-1	-0.241749	0.460632	0.610343	0.330119	-0.873723	-1	0.338726
'GALTg'	0	0	0	0	0	0	0	0	0	0	0	0	0	0
'GALtly'	0.755825	0.804658	0.782092	0	0	0.752713	0.815024	0.727484	0.184737	0	0.305001	0.82353	0.231597	0.348186
'GALU'	0.276643	0.354749	0.35953	0.288912	0.424143	0.254015	0.373862	0.312404	0.447765	0.353543	0.348661	0.313287	0.378859	0.382308
'GAMt1r'	0	0	0	0	0	0	0	0	0	0	0	0	0	0
'GAMYe'	0	0	0	0	0	0	0	0	0	0	0	0	0	0
'GAO1'	0	0	0	0	0	0	0	0	0	0	0	0	0	0
'GAO1g'	0	0	0	0	0	0	0	0	0	0	0	0	0	0
'GAO2'	0	0	0	0	0	0	0	0	0	0	0	0	0	0
'GAO2g'	0	0	0	0	0	0	0	0	0	0	0	0	0	0
'GAPD'	0.730367	0.736953	0.763323	0.845721	0.693348	0.738919	0.697036	0.78839	0.859293	0.838819	0.914407	0.663365	0.746324	0.83749
'GARFT'	0	0	0	0	0	0	0	0	0	0	0	0	0	0
'GASNASE2ly'	0	0	0	0	-1.55e-31	0	0	0	0	-1.45e-34	8.75e-33	6.57e-17	0	0
'GASNASE3ly'	0	0	0	0	0	0	0	0	0	1.45e-34	-1.07e-32	0	0	0
'GASNASEly'	4.32e-17	0	0	0	1.55e-31	0	0	0	0	0	0	-2.01e-17	0	1.37e-17
'GBA'	0	0	1.98e-31	0	0	0	0	0	0	0	0	-4.94e-32	0	0
'GBAl'	0	0	0	3.6e-17	0	0	0	0	0	-7.27e-35	0	0	0	0
'GBGT1'	0	0	2.9e-31	0	-3.12e-31	0	0	0	0	0	0	0	0	-5.51e-17
'GBSIDEte'	0	0	2.69e-31	0	-2.31e-31	0	0	0	0	0	0	0	0	1.84e-17
'GBSIDEtl'	0	0	-2.69e-31	0	2.31e-31	0	0	0	0	0	0	0	0	-1.84e-17
'GCALDD'	0	0	0	0.325611	0	0	0.548152	0	0	0	0.121582	0	0	0.318924
'GCALDDm'	0	0	0	0	0	0	0	0	0	0	0	0	0	0
'GCC2am'	0.00979617	0	0	0	0	0	0	0	0	0	0	0	0	0
'GCC2bim'	0.00979617	0	0	0	0	0	0	0	0	0	0	0	0	0
'GCC2cm'	-0.136895	-0.365927	0.031255	0.0366965	0.0941724	0.314074	-0.0987622	0.360191	-0.49112	-0.378616	-0.586601	-0.247469	-0.418909	-0.454559
'GCCam'	0	0	0	0	0	0	0.147093	0	0	0	0	0	0	0
'GCCbim'	0	0	0	0	0	0	0.147093	0	0	0	0	0	0	0
'GCCcm'	0	0	0	0	0	0	0.147093	0	0	0	0	0	0	0
'GCHOLAt'	-1	-1	-1	-0.773846	1	0.112914	-1	-1	-1	-1	-4.2e-16	-1	1	-1
'GCHOLAt2'	0	0	0	0	0	0	0	0	0	0	0	0	0	0
'GCHOLAt3'	0	0	0	0	0	0	0	0	0	0	0	0	0	0
'GCHOLAte'	-1	-1	-1	-1	-1	-1	-1	1	-1	-1	-1	-1	-1	-1
'GCHOLAtx'	0	0	0	0	0	0.887086	0	0.575887	0	0	0	0	0	0
'GCNTg'	0	0	0	0	0	0	0	0	0	0	0	0	0	0
'GD1B2te'	0	0	0	0	0	0	0	0	0	0	0	0	0	0
'GD1B2tg'	0	0	0	0	0	0	0	0	0	0	0	0	0	0
'GD1Cte'	0	0	0	0	0	0	0	0	0	0	0	0	0	0
'GD1Ctg'	0	0	0	0	0	0	0	0	0	0	0	0	0	0
'GDPFUCtg'	0	0	0	-1.8e-16	0	0	0	0	-6.7e-31	1.45e-34	0	0	0	-3.11e-31
'GDPtg'	0	0	0	1.8e-16	0	0	0	0	0	-1.45e-34	-2.16e-31	7.77e-32	0	3.05e-31
'GF6PTA'	0.120679	0.204439	0.12629	0.106263	0.0444053	0.0721342	0.0905381	0.406218	0.363718	0	0.217119	0.0901428	0.117387	0.266917
'GFUCS'	0	0	0	-1.8e-16	0	0	0	0	-6.67e-31	0	0	0	0	0
'GGH_10FTHF5GLUe'	0.252943	0.27144	0	0.167953	0.263742	0	0	0.296466	0.538754	0	0	0.203295	0.229086	0.35102
'GGH_10FTHF5GLUl'	0	0	0	0	0	0	0	0	0	0	0	0	0	0
'GGH_10FTHF6GLUe'	0.252943	0	0	0	0	0	0	0	0	0	0	0.203295	0	0
'GGH_10FTHF6GLUl'	0	0	0	0	0	0	0	0	0	0	0	0	0	0
'GGH_10FTHF7GLUe'	0	0	0	0	0	0	0	0	0	0	0	0.203295	0	0
'GGH_10FTHF7GLUl'	0	0	0	0	0	0	0	0	0	0	0	0	0	0
'GGH_5DHFe'	0	0	0	0	0	0	0	0	0	0	0	0	0	0
'GGH_5DHFl'	0	0	0	0	0	0	0	0	0	0	0	0	0	0
'GGH_5THFe'	0	0	0	0	0	0	0.204622	0	0	0	0	0.203295	0	0.0632298
'GGH_5THFl'	0	0	0	0	0	0	0	0	0	0	0	0	0	0
'GGH_6DHFe'	0	0	0	0	0	0	0	0	0	0	0	0	0	0
'GGH_6DHFl'	0	0	0	0	0	0	0	0	0	0	0	0	0	0
'GGH_6THFe'	0	0	0	0	0	0	0	0	0	0	0	0	0	0
'GGH_6THFl'	0	0	0	0	0	0	0	0	0	0	0	0	0	0
'GGH_7DHFe'	0	0	0	0	0	0	0	0	0	0	0	0	0	0
'GGH_7DHFl'	0	0	0	0	0	0	0	0	0	0	0	0	0	0
[truncated: 5,443 more rows]
